# Supplementary material for: Structural modelling of the DNAJB6 oligomeric chaperone shows a peptide-binding cleft lined with conserved S/T-residues at the dimer interface
Source: Sci Rep. 2018 Mar 26;8:5199. doi: 10.1038/s41598-018-23035-9 (PMC5979959; doi:10.1038/s41598-018-23035-9)
Supplement: Supplementary file 3 — DNAJB6 monomer model [file 41598_2018_23035_MOESM3_ESM.pdb]

PFRMAT TS
TARGET DNAJB6
AUTHOR BAKER-ROSETTASERVER
METHOD    ROSETTA provides both ab initio and
METHOD    comparative models of protein domains.
METHOD    Comparative models are built from structures
METHOD    detected and aligned by HHSEARCH, SPARKS, and
METHOD    Raptor. Loop regions are assembled from fragments and 
METHOD    optimized to fit the aligned template structures.
METHOD    De novo models are built using the Rosetta de
METHOD    novo protocol.  The procedure is fully automated.
MODEL     5
PARENT 3apqA_201
REMARK PARENT    3apqA_201
REMARK PARSRC    alignment
REMARK SCORE     0.64
ATOM      1  N   MET     1       8.564  -6.680  -6.065  1.00  6.19              
ATOM      2  CA  MET     1       8.083  -7.268  -7.310  1.00  6.42              
ATOM      3  C   MET     1       7.492  -6.233  -8.250  1.00  4.03              
ATOM      4  O   MET     1       6.855  -5.269  -7.819  1.00  2.41              
ATOM      5  CB  MET     1       7.042  -8.346  -7.017  1.00  9.63              
ATOM      6  CG  MET     1       7.550  -9.495  -6.157  1.00  9.63              
ATOM      7  SD  MET     1       8.913 -10.390  -6.929  1.00  9.63              
ATOM      8  CE  MET     1       8.066 -11.190  -8.288  1.00  9.63              
ATOM      9  H   MET     1       8.894  -6.277  -5.211  1.00 11.56              
ATOM     10  HA  MET     1       8.913  -7.723  -7.851  1.00  7.70              
ATOM     11 1HB  MET     1       6.210  -7.855  -6.513  1.00 11.56              
ATOM     12 2HB  MET     1       6.706  -8.734  -7.979  1.00 11.56              
ATOM     13 1HG  MET     1       7.884  -9.085  -5.205  1.00 11.56              
ATOM     14 2HG  MET     1       6.722 -10.183  -5.986  1.00 11.56              
ATOM     15 1HE  MET     1       8.777 -11.784  -8.862  1.00 11.56              
ATOM     16 2HE  MET     1       7.282 -11.840  -7.897  1.00 11.56              
ATOM     17 3HE  MET     1       7.620 -10.433  -8.935  1.00 11.56              
ATOM     18  N   VAL     2       7.731  -6.433  -9.537  1.00  4.70              
ATOM     19  CA  VAL     2       7.219  -5.548 -10.566  1.00  3.25              
ATOM     20  C   VAL     2       5.765  -5.928 -10.888  1.00  1.73              
ATOM     21  O   VAL     2       4.892  -5.065 -10.967  1.00  0.84              
ATOM     22  CB  VAL     2       8.077  -5.610 -11.843  1.00  4.88              
ATOM     23  CG1 VAL     2       7.450  -4.773 -12.948  1.00  4.88              
ATOM     24  CG2 VAL     2       9.494  -5.137 -11.557  1.00  4.88              
ATOM     25  H   VAL     2       8.289  -7.229  -9.812  1.00  5.64              
ATOM     26  HA  VAL     2       7.186  -4.514 -10.220  1.00  3.90              
ATOM     27  HB  VAL     2       8.150  -6.648 -12.171  1.00  5.85              
ATOM     28 1HG1 VAL     2       8.069  -4.829 -13.843  1.00  5.85              
ATOM     29 2HG1 VAL     2       6.454  -5.154 -13.172  1.00  5.85              
ATOM     30 3HG1 VAL     2       7.378  -3.736 -12.622  1.00  5.85              
ATOM     31 1HG2 VAL     2      10.087  -5.188 -12.470  1.00  5.85              
ATOM     32 2HG2 VAL     2       9.467  -4.107 -11.199  1.00  5.85              
ATOM     33 3HG2 VAL     2       9.945  -5.774 -10.797  1.00  5.85              
ATOM     34  N   ASP     3       5.535  -7.236 -11.080  1.00  2.35              
ATOM     35  CA  ASP     3       4.268  -7.921 -11.401  1.00  2.47              
ATOM     36  C   ASP     3       3.528  -7.542 -12.692  1.00  1.85              
ATOM     37  O   ASP     3       2.427  -8.037 -12.934  1.00  3.77              
ATOM     38  CB  ASP     3       3.255  -7.734 -10.269  1.00  3.71              
ATOM     39  CG  ASP     3       3.719  -8.258  -8.916  1.00  3.71              
ATOM     40  OD1 ASP     3       4.207  -9.362  -8.864  1.00  3.71              
ATOM     41  OD2 ASP     3       3.729  -7.496  -7.979  1.00  3.71              
ATOM     42  H   ASP     3       6.343  -7.836 -10.993  1.00  2.82              
ATOM     43  HA  ASP     3       4.449  -8.988 -11.534  1.00  2.96              
ATOM     44 1HB  ASP     3       2.910  -6.705 -10.160  1.00  4.45              
ATOM     45 2HB  ASP     3       2.439  -8.355 -10.638  1.00  4.45              
ATOM     46  N   TYR     4       4.187  -6.753 -13.525  1.00  0.99              
ATOM     47  CA  TYR     4       3.791  -6.193 -14.804  1.00  0.89              
ATOM     48  C   TYR     4       3.309  -7.288 -15.741  1.00  1.38              
ATOM     49  O   TYR     4       2.220  -7.246 -16.301  1.00  2.54              
ATOM     50  CB  TYR     4       4.954  -5.425 -15.435  1.00  1.33              
ATOM     51  CG  TYR     4       4.640  -4.847 -16.798  1.00  1.33              
ATOM     52  CD1 TYR     4       4.183  -3.544 -16.931  1.00  1.33              
ATOM     53  CD2 TYR     4       4.804  -5.607 -17.947  1.00  1.33              
ATOM     54  CE1 TYR     4       3.894  -3.012 -18.172  1.00  1.33              
ATOM     55  CE2 TYR     4       4.518  -5.084 -19.193  1.00  1.33              
ATOM     56  CZ  TYR     4       4.064  -3.786 -19.302  1.00  1.33              
ATOM     57  OH  TYR     4       3.779  -3.261 -20.542  1.00  1.33              
ATOM     58  H   TYR     4       5.116  -6.499 -13.222  1.00  1.19              
ATOM     59  HH  TYR     4       3.471  -2.352 -20.503  1.00  1.60              
ATOM     60  HD1 TYR     4       4.052  -2.939 -16.034  1.00  1.60              
ATOM     61  HE1 TYR     4       3.536  -1.987 -18.262  1.00  1.60              
ATOM     62  HE2 TYR     4       4.652  -5.698 -20.085  1.00  1.60              
ATOM     63  HD2 TYR     4       5.162  -6.632 -17.854  1.00  1.60              
ATOM     64  HA  TYR     4       2.956  -5.506 -14.665  1.00  1.07              
ATOM     65 1HB  TYR     4       5.218  -4.618 -14.750  1.00  1.60              
ATOM     66 2HB  TYR     4       5.791  -6.119 -15.519  1.00  1.60              
ATOM     67  N   TYR     5       4.134  -8.316 -15.882  1.00  1.18              
ATOM     68  CA  TYR     5       3.846  -9.494 -16.687  1.00  1.11              
ATOM     69  C   TYR     5       2.575 -10.272 -16.321  1.00  1.64              
ATOM     70  O   TYR     5       2.061 -11.027 -17.147  1.00  7.80              
ATOM     71  CB  TYR     5       5.015 -10.480 -16.630  1.00  1.67              
ATOM     72  CG  TYR     5       4.844 -11.686 -17.528  1.00  1.67              
ATOM     73  CD1 TYR     5       5.073 -11.595 -18.893  1.00  1.67              
ATOM     74  CD2 TYR     5       4.457 -12.911 -17.007  1.00  1.67              
ATOM     75  CE1 TYR     5       4.918 -12.693 -19.718  1.00  1.67              
ATOM     76  CE2 TYR     5       4.300 -14.016 -17.822  1.00  1.67              
ATOM     77  CZ  TYR     5       4.532 -13.902 -19.177  1.00  1.67              
ATOM     78  OH  TYR     5       4.378 -14.999 -19.993  1.00  1.67              
ATOM     79  H   TYR     5       5.020  -8.279 -15.399  1.00  1.42              
ATOM     80  HH  TYR     5       4.563 -14.810 -20.916  1.00  2.00              
ATOM     81  HD1 TYR     5       5.378 -10.636 -19.313  1.00  2.00              
ATOM     82  HE1 TYR     5       5.101 -12.607 -20.789  1.00  2.00              
ATOM     83  HE2 TYR     5       3.994 -14.970 -17.393  1.00  2.00              
ATOM     84  HD2 TYR     5       4.276 -12.994 -15.935  1.00  2.00              
ATOM     85  HA  TYR     5       3.687  -9.203 -17.726  1.00  1.33              
ATOM     86 1HB  TYR     5       5.913  -9.934 -16.921  1.00  2.00              
ATOM     87 2HB  TYR     5       5.109 -10.808 -15.595  1.00  2.00              
ATOM     88  N   GLU     6       2.068 -10.106 -15.101  1.00  1.51              
ATOM     89  CA  GLU     6       0.882 -10.802 -14.643  1.00  1.19              
ATOM     90  C   GLU     6      -0.346  -9.922 -14.803  1.00  1.12              
ATOM     91  O   GLU     6      -1.414 -10.377 -15.215  1.00  1.78              
ATOM     92  CB  GLU     6       1.044 -11.234 -13.184  1.00  1.78              
ATOM     93  CG  GLU     6       2.155 -12.249 -12.949  1.00  1.78              
ATOM     94  CD  GLU     6       2.294 -12.577 -11.488  1.00  1.78              
ATOM     95  OE1 GLU     6       1.547 -12.042 -10.705  1.00  1.78              
ATOM     96  OE2 GLU     6       3.069 -13.447 -11.167  1.00  1.78              
ATOM     97  H   GLU     6       2.529  -9.468 -14.468  1.00  1.81              
ATOM     98  HA  GLU     6       0.716 -11.690 -15.253  1.00  1.43              
ATOM     99 1HB  GLU     6       1.248 -10.333 -12.606  1.00  2.14              
ATOM    100 2HB  GLU     6       0.092 -11.660 -12.870  1.00  2.14              
ATOM    101 1HG  GLU     6       2.028 -13.170 -13.517  1.00  2.14              
ATOM    102 2HG  GLU     6       3.050 -11.732 -13.291  1.00  2.14              
ATOM    103  N   VAL     7      -0.176  -8.660 -14.433  1.00  2.53              
ATOM    104  CA  VAL     7      -1.236  -7.668 -14.475  1.00  5.90              
ATOM    105  C   VAL     7      -1.549  -7.144 -15.881  1.00  2.78              
ATOM    106  O   VAL     7      -2.715  -6.985 -16.250  1.00  5.06              
ATOM    107  CB  VAL     7      -0.906  -6.450 -13.591  1.00  8.85              
ATOM    108  CG1 VAL     7      -1.953  -5.362 -13.772  1.00  8.85              
ATOM    109  CG2 VAL     7      -0.814  -6.862 -12.130  1.00  8.85              
ATOM    110  H   VAL     7       0.736  -8.374 -14.106  1.00  3.04              
ATOM    111  HA  VAL     7      -2.187  -8.089 -14.146  1.00  7.08              
ATOM    112  HB  VAL     7       0.073  -6.063 -13.873  1.00 10.62              
ATOM    113 1HG1 VAL     7      -1.704  -4.509 -13.140  1.00 10.62              
ATOM    114 2HG1 VAL     7      -1.974  -5.046 -14.815  1.00 10.62              
ATOM    115 3HG1 VAL     7      -2.932  -5.748 -13.489  1.00 10.62              
ATOM    116 1HG2 VAL     7      -0.580  -5.990 -11.520  1.00 10.62              
ATOM    117 2HG2 VAL     7      -1.768  -7.283 -11.811  1.00 10.62              
ATOM    118 3HG2 VAL     7      -0.029  -7.609 -12.011  1.00 10.62              
ATOM    119  N   LEU     8      -0.501  -6.846 -16.638  1.00  0.99              
ATOM    120  CA  LEU     8      -0.555  -6.316 -17.990  1.00  0.91              
ATOM    121  C   LEU     8      -0.472  -7.466 -18.993  1.00  1.74              
ATOM    122  O   LEU     8      -0.496  -8.632 -18.604  1.00 11.49              
ATOM    123  CB  LEU     8       0.577  -5.305 -18.208  1.00  1.36              
ATOM    124  CG  LEU     8       0.655  -4.177 -17.171  1.00  1.36              
ATOM    125  CD1 LEU     8       1.736  -3.179 -17.564  1.00  1.36              
ATOM    126  CD2 LEU     8      -0.699  -3.491 -17.063  1.00  1.36              
ATOM    127  H   LEU     8       0.414  -7.001 -16.240  1.00  1.19              
ATOM    128  HA  LEU     8      -1.510  -5.816 -18.148  1.00  1.09              
ATOM    129 1HB  LEU     8       1.432  -5.970 -18.101  1.00  1.64              
ATOM    130 2HB  LEU     8       0.562  -4.893 -19.217  1.00  1.64              
ATOM    131  HG  LEU     8       0.873  -4.638 -16.207  1.00  1.64              
ATOM    132 1HD1 LEU     8       1.783  -2.383 -16.822  1.00  1.64              
ATOM    133 2HD1 LEU     8       2.699  -3.687 -17.613  1.00  1.64              
ATOM    134 3HD1 LEU     8       1.500  -2.753 -18.539  1.00  1.64              
ATOM    135 1HD2 LEU     8      -0.643  -2.690 -16.325  1.00  1.64              
ATOM    136 2HD2 LEU     8      -0.974  -3.074 -18.032  1.00  1.64              
ATOM    137 3HD2 LEU     8      -1.452  -4.217 -16.754  1.00  1.64              
ATOM    138  N   GLY     9      -0.415  -7.159 -20.284  1.00  0.78              
ATOM    139  CA  GLY     9      -0.324  -8.206 -21.304  1.00  0.56              
ATOM    140  C   GLY     9       1.079  -8.652 -21.752  1.00  0.67              
ATOM    141  O   GLY     9       1.203  -9.699 -22.388  1.00  0.79              
ATOM    142  H   GLY     9      -0.435  -6.189 -20.566  1.00  0.94              
ATOM    143 1HA  GLY     9      -0.814  -9.107 -20.934  1.00  0.67              
ATOM    144 2HA  GLY     9      -0.826  -7.866 -22.209  1.00  0.67              
ATOM    145  N   VAL    10       2.129  -7.899 -21.423  1.00  0.92              
ATOM    146  CA  VAL    10       3.489  -8.244 -21.854  1.00  1.57              
ATOM    147  C   VAL    10       4.459  -8.209 -20.677  1.00  1.36              
ATOM    148  O   VAL    10       4.102  -7.734 -19.602  1.00  2.63              
ATOM    149  CB  VAL    10       3.992  -7.291 -22.955  1.00  2.35              
ATOM    150  CG1 VAL    10       3.109  -7.390 -24.189  1.00  2.35              
ATOM    151  CG2 VAL    10       4.031  -5.859 -22.443  1.00  2.35              
ATOM    152  H   VAL    10       1.985  -7.071 -20.863  1.00  1.10              
ATOM    153  HA  VAL    10       3.538  -9.267 -22.230  1.00  1.88              
ATOM    154  HB  VAL    10       5.015  -7.561 -23.217  1.00  2.83              
ATOM    155 1HG1 VAL    10       3.479  -6.710 -24.957  1.00  2.83              
ATOM    156 2HG1 VAL    10       3.129  -8.411 -24.570  1.00  2.83              
ATOM    157 3HG1 VAL    10       2.086  -7.119 -23.928  1.00  2.83              
ATOM    158 1HG2 VAL    10       4.389  -5.200 -23.233  1.00  2.83              
ATOM    159 2HG2 VAL    10       3.028  -5.554 -22.141  1.00  2.83              
ATOM    160 3HG2 VAL    10       4.702  -5.797 -21.586  1.00  2.83              
ATOM    161  N   GLN    11       5.663  -8.746 -20.867  1.00  2.74              
ATOM    162  CA  GLN    11       6.683  -8.776 -19.822  1.00  2.52              
ATOM    163  C   GLN    11       7.420  -7.451 -19.674  1.00  3.15              
ATOM    164  O   GLN    11       7.570  -6.697 -20.636  1.00  7.58              
ATOM    165  CB  GLN    11       7.706  -9.880 -20.103  1.00  3.78              
ATOM    166  CG  GLN    11       8.539  -9.654 -21.352  1.00  3.78              
ATOM    167  CD  GLN    11       9.456 -10.823 -21.656  1.00  3.78              
ATOM    168  OE1 GLN    11       9.498 -11.807 -20.912  1.00  3.78              
ATOM    169  NE2 GLN    11      10.200 -10.722 -22.752  1.00  3.78              
ATOM    170  H   GLN    11       5.879  -9.148 -21.768  1.00  3.29              
ATOM    171 1HE2 GLN    11      10.824 -11.462 -23.004  1.00  4.54              
ATOM    172 2HE2 GLN    11      10.136  -9.905 -23.326  1.00  4.54              
ATOM    173  HA  GLN    11       6.211  -8.960 -18.857  1.00  3.02              
ATOM    174 1HB  GLN    11       8.356  -9.936 -19.230  1.00  4.54              
ATOM    175 2HB  GLN    11       7.146 -10.811 -20.198  1.00  4.54              
ATOM    176 1HG  GLN    11       8.111  -9.311 -22.293  1.00  4.54              
ATOM    177 2HG  GLN    11       9.136  -8.853 -20.914  1.00  4.54              
ATOM    178  N   ARG    12       7.969  -7.229 -18.477  1.00  1.70              
ATOM    179  CA  ARG    12       8.623  -6.001 -17.999  1.00  3.40              
ATOM    180  C   ARG    12       9.944  -5.548 -18.617  1.00  6.57              
ATOM    181  O   ARG    12      10.754  -4.918 -17.940  1.00 25.33              
ATOM    182  CB  ARG    12       8.844  -6.017 -16.494  1.00  5.10              
ATOM    183  CG  ARG    12       9.818  -7.076 -16.002  1.00  5.10              
ATOM    184  CD  ARG    12      10.025  -7.083 -14.531  1.00  5.10              
ATOM    185  NE  ARG    12      10.920  -8.123 -14.052  1.00  5.10              
ATOM    186  CZ  ARG    12      12.262  -8.012 -13.996  1.00  5.10              
ATOM    187  NH1 ARG    12      12.870  -6.927 -14.421  1.00  5.10              
ATOM    188  NH2 ARG    12      12.954  -9.034 -13.524  1.00  5.10              
ATOM    189  H   ARG    12       7.931  -7.996 -17.821  1.00  2.04              
ATOM    190 1HH1 ARG    12      12.327  -6.161 -14.796  1.00  6.12              
ATOM    191 2HH1 ARG    12      13.876  -6.863 -14.370  1.00  6.12              
ATOM    192 1HH2 ARG    12      12.472  -9.869 -13.219  1.00  6.12              
ATOM    193 2HH2 ARG    12      13.960  -8.978 -13.472  1.00  6.12              
ATOM    194  HE  ARG    12      10.705  -9.048 -13.703  1.00  6.12              
ATOM    195  HA  ARG    12       7.978  -5.142 -18.187  1.00  4.08              
ATOM    196 1HB  ARG    12       9.215  -5.032 -16.216  1.00  6.12              
ATOM    197 2HB  ARG    12       7.871  -6.183 -16.031  1.00  6.12              
ATOM    198 1HG  ARG    12       9.441  -8.057 -16.292  1.00  6.12              
ATOM    199 2HG  ARG    12      10.785  -6.904 -16.477  1.00  6.12              
ATOM    200 1HD  ARG    12      10.447  -6.125 -14.228  1.00  6.12              
ATOM    201 2HD  ARG    12       9.063  -7.227 -14.039  1.00  6.12              
ATOM    202  N   HIS    13      10.162  -5.854 -19.884  1.00  2.50              
ATOM    203  CA  HIS    13      11.357  -5.492 -20.609  1.00  3.94              
ATOM    204  C   HIS    13      10.940  -4.537 -21.728  1.00  2.19              
ATOM    205  O   HIS    13      11.783  -3.933 -22.393  1.00  1.48              
ATOM    206  CB  HIS    13      12.060  -6.741 -21.151  1.00  5.91              
ATOM    207  CG  HIS    13      12.530  -7.678 -20.083  1.00  5.91              
ATOM    208  ND1 HIS    13      13.580  -7.380 -19.240  1.00  5.91              
ATOM    209  CD2 HIS    13      12.094  -8.907 -19.720  1.00  5.91              
ATOM    210  CE1 HIS    13      13.769  -8.386 -18.404  1.00  5.91              
ATOM    211  NE2 HIS    13      12.881  -9.325 -18.675  1.00  5.91              
ATOM    212  H   HIS    13       9.449  -6.373 -20.376  1.00  3.00              
ATOM    213  HE2 HIS    13      12.787 -10.209 -18.196  1.00  7.09              
ATOM    214  HA  HIS    13      12.042  -4.965 -19.946  1.00  4.73              
ATOM    215 1HB  HIS    13      11.381  -7.309 -21.787  1.00  7.09              
ATOM    216 2HB  HIS    13      12.941  -6.455 -21.725  1.00  7.09              
ATOM    217  HE1 HIS    13      14.558  -8.343 -17.653  1.00  7.09              
ATOM    218  HD2 HIS    13      11.296  -9.550 -20.093  1.00  7.09              
ATOM    219  N   ALA    14       9.623  -4.429 -21.930  1.00  2.53              
ATOM    220  CA  ALA    14       8.994  -3.536 -22.892  1.00  1.10              
ATOM    221  C   ALA    14       9.134  -2.076 -22.445  1.00  0.37              
ATOM    222  O   ALA    14       9.238  -1.805 -21.248  1.00  0.53              
ATOM    223  CB  ALA    14       7.530  -3.906 -23.080  1.00  1.65              
ATOM    224  H   ALA    14       9.017  -5.013 -21.371  1.00  3.04              
ATOM    225  HA  ALA    14       9.505  -3.638 -23.850  1.00  1.32              
ATOM    226 1HB  ALA    14       7.075  -3.229 -23.803  1.00  1.98              
ATOM    227 2HB  ALA    14       7.458  -4.930 -23.447  1.00  1.98              
ATOM    228 3HB  ALA    14       7.009  -3.824 -22.128  1.00  1.98              
ATOM    229  N   SER    15       9.130  -1.136 -23.393  1.00  0.26              
ATOM    230  CA  SER    15       9.305   0.280 -23.063  1.00  0.29              
ATOM    231  C   SER    15       7.970   0.919 -22.665  1.00  0.45              
ATOM    232  O   SER    15       6.935   0.309 -22.917  1.00  0.43              
ATOM    233  CB  SER    15       9.918   1.018 -24.237  1.00  0.43              
ATOM    234  OG  SER    15       9.050   1.073 -25.336  1.00  0.43              
ATOM    235  H   SER    15       9.004  -1.407 -24.358  1.00  0.31              
ATOM    236  HG  SER    15       8.838   0.181 -25.620  1.00  0.52              
ATOM    237  HA  SER    15      10.050   0.454 -22.285  1.00  0.35              
ATOM    238 1HB  SER    15      10.158   2.033 -23.923  1.00  0.52              
ATOM    239 2HB  SER    15      10.832   0.505 -24.533  1.00  0.52              
ATOM    240  N   PRO    16       7.945   2.120 -22.067  1.00  0.88              
ATOM    241  CA  PRO    16       6.731   2.844 -21.716  1.00  1.31              
ATOM    242  C   PRO    16       5.719   3.029 -22.840  1.00  1.05              
ATOM    243  O   PRO    16       4.510   3.073 -22.610  1.00  1.14              
ATOM    244  CB  PRO    16       7.237   4.214 -21.233  1.00  1.97              
ATOM    245  CG  PRO    16       8.616   3.950 -20.695  1.00  1.97              
ATOM    246  CD  PRO    16       9.149   2.949 -21.921  1.00  1.97              
ATOM    247 1HD  PRO    16       9.639   2.786 -22.723  1.00  2.36              
ATOM    248 2HD  PRO    16       9.524   2.638 -21.103  1.00  2.36              
ATOM    249 1HG  PRO    16       9.144   3.845 -21.349  1.00  2.36              
ATOM    250 2HG  PRO    16       8.699   4.423 -19.890  1.00  2.36              
ATOM    251 1HB  PRO    16       7.344   4.646 -22.032  1.00  2.36              
ATOM    252 2HB  PRO    16       6.714   4.355 -20.557  1.00  2.36              
ATOM    253  HA  PRO    16       6.246   2.367 -20.988  1.00  1.57              
ATOM    254  N   GLU    17       6.227   3.138 -24.060  1.00  0.95              
ATOM    255  CA  GLU    17       5.395   3.257 -25.238  1.00  0.85              
ATOM    256  C   GLU    17       4.670   1.947 -25.498  1.00  0.36              
ATOM    257  O   GLU    17       3.545   1.967 -25.992  1.00  0.31              
ATOM    258  CB  GLU    17       6.237   3.659 -26.451  1.00  1.27              
ATOM    259  CG  GLU    17       6.764   5.087 -26.404  1.00  1.27              
ATOM    260  CD  GLU    17       7.655   5.379 -27.580  1.00  1.27              
ATOM    261  OE1 GLU    17       7.896   4.484 -28.355  1.00  1.27              
ATOM    262  OE2 GLU    17       8.004   6.521 -27.766  1.00  1.27              
ATOM    263  H   GLU    17       7.231   3.138 -24.171  1.00  1.14              
ATOM    264  HA  GLU    17       4.632   4.019 -25.076  1.00  1.02              
ATOM    265 1HB  GLU    17       7.076   2.965 -26.500  1.00  1.53              
ATOM    266 2HB  GLU    17       5.609   3.533 -27.332  1.00  1.53              
ATOM    267 1HG  GLU    17       5.976   5.838 -26.352  1.00  1.53              
ATOM    268 2HG  GLU    17       7.352   5.114 -25.488  1.00  1.53              
ATOM    269  N   ASP    18       5.288   0.835 -25.109  1.00  0.30              
ATOM    270  CA  ASP    18       4.767  -0.497 -25.327  1.00  0.17              
ATOM    271  C   ASP    18       3.790  -0.798 -24.200  1.00  0.10              
ATOM    272  O   ASP    18       2.902  -1.629 -24.385  1.00  0.07              
ATOM    273  CB  ASP    18       5.907  -1.516 -25.386  1.00  0.26              
ATOM    274  CG  ASP    18       6.852  -1.337 -26.567  1.00  0.26              
ATOM    275  OD1 ASP    18       6.377  -1.261 -27.675  1.00  0.26              
ATOM    276  OD2 ASP    18       8.018  -1.120 -26.341  1.00  0.26              
ATOM    277  H   ASP    18       6.174   0.926 -24.633  1.00  0.36              
ATOM    278  HA  ASP    18       4.222  -0.530 -26.271  1.00  0.20              
ATOM    279 1HB  ASP    18       6.487  -1.574 -24.464  1.00  0.31              
ATOM    280 2HB  ASP    18       5.336  -2.436 -25.515  1.00  0.31              
ATOM    281  N   ILE    19       3.983  -0.147 -23.037  1.00  0.31              
ATOM    282  CA  ILE    19       3.012  -0.197 -21.938  1.00  0.37              
ATOM    283  C   ILE    19       1.708   0.319 -22.555  1.00  0.21              
ATOM    284  O   ILE    19       0.679  -0.360 -22.553  1.00  0.70              
ATOM    285  CB  ILE    19       3.475   0.646 -20.736  1.00  0.55              
ATOM    286  CG1 ILE    19       4.720   0.025 -20.096  1.00  0.55              
ATOM    287  CG2 ILE    19       2.356   0.776 -19.714  1.00  0.55              
ATOM    288  CD1 ILE    19       5.405   0.926 -19.094  1.00  0.55              
ATOM    289  H   ILE    19       4.827   0.395 -22.917  1.00  0.37              
ATOM    290  HA  ILE    19       2.847  -1.225 -21.618  1.00  0.44              
ATOM    291  HB  ILE    19       3.764   1.636 -21.087  1.00  0.67              
ATOM    292 1HG2 ILE    19       2.700   1.374 -18.871  1.00  0.67              
ATOM    293 2HG2 ILE    19       1.497   1.261 -20.176  1.00  0.67              
ATOM    294 3HG2 ILE    19       2.068  -0.215 -19.362  1.00  0.67              
ATOM    295 1HG1 ILE    19       4.407  -0.895 -19.604  1.00  0.67              
ATOM    296 2HG1 ILE    19       5.413  -0.214 -20.903  1.00  0.67              
ATOM    297 1HD1 ILE    19       6.278   0.417 -18.684  1.00  0.67              
ATOM    298 2HD1 ILE    19       5.720   1.846 -19.586  1.00  0.67              
ATOM    299 3HD1 ILE    19       4.714   1.165 -18.286  1.00  0.67              
ATOM    300  N   LYS    20       1.775   1.513 -23.132  1.00  0.32              
ATOM    301  CA  LYS    20       0.604   2.112 -23.759  1.00  0.35              
ATOM    302  C   LYS    20       0.036   1.300 -24.933  1.00  0.29              
ATOM    303  O   LYS    20      -1.185   1.235 -25.092  1.00  0.42              
ATOM    304  CB  LYS    20       0.925   3.523 -24.255  1.00  0.52              
ATOM    305  CG  LYS    20       1.127   4.548 -23.147  1.00  0.52              
ATOM    306  CD  LYS    20       1.440   5.924 -23.716  1.00  0.52              
ATOM    307  CE  LYS    20       1.666   6.944 -22.610  1.00  0.52              
ATOM    308  NZ  LYS    20       2.004   8.287 -23.152  1.00  0.52              
ATOM    309  H   LYS    20       2.652   2.014 -23.136  1.00  0.38              
ATOM    310 1HZ  LYS    20       2.146   8.933 -22.388  1.00  0.63              
ATOM    311 2HZ  LYS    20       2.849   8.226 -23.702  1.00  0.63              
ATOM    312 3HZ  LYS    20       1.247   8.616 -23.734  1.00  0.63              
ATOM    313  HA  LYS    20      -0.210   2.174 -23.036  1.00  0.42              
ATOM    314 1HB  LYS    20       1.833   3.452 -24.854  1.00  0.63              
ATOM    315 2HB  LYS    20       0.095   3.835 -24.890  1.00  0.63              
ATOM    316 1HG  LYS    20       0.215   4.599 -22.551  1.00  0.63              
ATOM    317 2HG  LYS    20       1.953   4.219 -22.517  1.00  0.63              
ATOM    318 1HD  LYS    20       2.338   5.849 -24.331  1.00  0.63              
ATOM    319 2HD  LYS    20       0.602   6.242 -24.337  1.00  0.63              
ATOM    320 1HE  LYS    20       0.755   7.011 -22.016  1.00  0.63              
ATOM    321 2HE  LYS    20       2.483   6.590 -21.981  1.00  0.63              
ATOM    322  N   LYS    21       0.905   0.705 -25.756  1.00  0.23              
ATOM    323  CA  LYS    21       0.444  -0.127 -26.863  1.00  0.17              
ATOM    324  C   LYS    21      -0.334  -1.337 -26.405  1.00  0.16              
ATOM    325  O   LYS    21      -1.389  -1.616 -26.966  1.00  0.21              
ATOM    326  CB  LYS    21       1.627  -0.585 -27.718  1.00  0.26              
ATOM    327  CG  LYS    21       2.283   0.524 -28.530  1.00  0.26              
ATOM    328  CD  LYS    21       3.448  -0.006 -29.351  1.00  0.26              
ATOM    329  CE  LYS    21       4.122   1.107 -30.140  1.00  0.26              
ATOM    330  NZ  LYS    21       5.285   0.608 -30.924  1.00  0.26              
ATOM    331  H   LYS    21       1.896   0.833 -25.610  1.00  0.28              
ATOM    332 1HZ  LYS    21       5.702   1.375 -31.431  1.00  0.31              
ATOM    333 2HZ  LYS    21       5.968   0.207 -30.297  1.00  0.31              
ATOM    334 3HZ  LYS    21       4.972  -0.097 -31.577  1.00  0.31              
ATOM    335  HA  LYS    21      -0.240   0.443 -27.493  1.00  0.20              
ATOM    336 1HB  LYS    21       2.361  -1.021 -27.040  1.00  0.31              
ATOM    337 2HB  LYS    21       1.255  -1.356 -28.393  1.00  0.31              
ATOM    338 1HG  LYS    21       1.534   0.955 -29.196  1.00  0.31              
ATOM    339 2HG  LYS    21       2.640   1.291 -27.843  1.00  0.31              
ATOM    340 1HD  LYS    21       4.172  -0.461 -28.673  1.00  0.31              
ATOM    341 2HD  LYS    21       3.072  -0.762 -30.040  1.00  0.31              
ATOM    342 1HE  LYS    21       3.387   1.540 -30.817  1.00  0.31              
ATOM    343 2HE  LYS    21       4.460   1.868 -29.437  1.00  0.31              
ATOM    344  N   ALA    22       0.187  -2.038 -25.400  1.00  0.26              
ATOM    345  CA  ALA    22      -0.455  -3.231 -24.875  1.00  0.60              
ATOM    346  C   ALA    22      -1.808  -2.870 -24.270  1.00  0.27              
ATOM    347  O   ALA    22      -2.738  -3.669 -24.367  1.00  0.18              
ATOM    348  CB  ALA    22       0.443  -3.908 -23.850  1.00  0.90              
ATOM    349  H   ALA    22       1.057  -1.730 -24.989  1.00  0.31              
ATOM    350  HA  ALA    22      -0.629  -3.925 -25.697  1.00  0.72              
ATOM    351 1HB  ALA    22      -0.053  -4.800 -23.467  1.00  1.08              
ATOM    352 2HB  ALA    22       1.385  -4.191 -24.321  1.00  1.08              
ATOM    353 3HB  ALA    22       0.639  -3.222 -23.028  1.00  1.08              
ATOM    354  N   TYR    23      -1.926  -1.696 -23.644  1.00  0.29              
ATOM    355  CA  TYR    23      -3.231  -1.217 -23.200  1.00  0.67              
ATOM    356  C   TYR    23      -4.228  -1.174 -24.325  1.00  0.19              
ATOM    357  O   TYR    23      -5.349  -1.665 -24.183  1.00  0.29              
ATOM    358  CB  TYR    23      -3.106   0.173 -22.571  1.00  1.01              
ATOM    359  CG  TYR    23      -4.432   0.858 -22.330  1.00  1.01              
ATOM    360  CD1 TYR    23      -5.327   0.370 -21.390  1.00  1.01              
ATOM    361  CD2 TYR    23      -4.785   1.995 -23.043  1.00  1.01              
ATOM    362  CE1 TYR    23      -6.540   0.992 -21.166  1.00  1.01              
ATOM    363  CE2 TYR    23      -5.994   2.626 -22.828  1.00  1.01              
ATOM    364  CZ  TYR    23      -6.870   2.121 -21.888  1.00  1.01              
ATOM    365  OH  TYR    23      -8.076   2.746 -21.669  1.00  1.01              
ATOM    366  H   TYR    23      -1.104  -1.134 -23.476  1.00  0.35              
ATOM    367  HH  TYR    23      -8.606   2.313 -20.996  1.00  1.21              
ATOM    368  HD1 TYR    23      -5.059  -0.523 -20.823  1.00  1.21              
ATOM    369  HE1 TYR    23      -7.233   0.596 -20.425  1.00  1.21              
ATOM    370  HE2 TYR    23      -6.254   3.517 -23.400  1.00  1.21              
ATOM    371  HD2 TYR    23      -4.089   2.388 -23.785  1.00  1.21              
ATOM    372  HA  TYR    23      -3.642  -1.900 -22.456  1.00  0.80              
ATOM    373 1HB  TYR    23      -2.582   0.051 -21.622  1.00  1.21              
ATOM    374 2HB  TYR    23      -2.501   0.778 -23.245  1.00  1.21              
ATOM    375  N   ARG    24      -3.812  -0.541 -25.416  1.00  0.34              
ATOM    376  CA  ARG    24      -4.658  -0.399 -26.582  1.00  0.26              
ATOM    377  C   ARG    24      -4.955  -1.728 -27.256  1.00  0.13              
ATOM    378  O   ARG    24      -6.073  -1.922 -27.730  1.00  0.13              
ATOM    379  CB  ARG    24      -4.091   0.595 -27.585  1.00  0.39              
ATOM    380  CG  ARG    24      -4.149   2.049 -27.147  1.00  0.39              
ATOM    381  CD  ARG    24      -3.525   3.002 -28.101  1.00  0.39              
ATOM    382  NE  ARG    24      -3.567   4.392 -27.678  1.00  0.39              
ATOM    383  CZ  ARG    24      -2.986   5.411 -28.341  1.00  0.39              
ATOM    384  NH1 ARG    24      -2.288   5.198 -29.434  1.00  0.39              
ATOM    385  NH2 ARG    24      -3.116   6.631 -27.849  1.00  0.39              
ATOM    386  H   ARG    24      -2.881  -0.149 -25.433  1.00  0.41              
ATOM    387 1HH1 ARG    24      -2.182   4.257 -29.787  1.00  0.47              
ATOM    388 2HH1 ARG    24      -1.860   5.975 -29.916  1.00  0.47              
ATOM    389 1HH2 ARG    24      -3.641   6.776 -26.998  1.00  0.47              
ATOM    390 2HH2 ARG    24      -2.690   7.412 -28.326  1.00  0.47              
ATOM    391  HE  ARG    24      -4.009   4.807 -26.868  1.00  0.47              
ATOM    392  HA  ARG    24      -5.626   0.008 -26.288  1.00  0.31              
ATOM    393 1HB  ARG    24      -3.054   0.313 -27.760  1.00  0.47              
ATOM    394 2HB  ARG    24      -4.660   0.476 -28.507  1.00  0.47              
ATOM    395 1HG  ARG    24      -5.194   2.334 -27.024  1.00  0.47              
ATOM    396 2HG  ARG    24      -3.632   2.144 -26.191  1.00  0.47              
ATOM    397 1HD  ARG    24      -2.478   2.733 -28.235  1.00  0.47              
ATOM    398 2HD  ARG    24      -4.043   2.935 -29.057  1.00  0.47              
ATOM    399  N   LYS    25      -3.974  -2.631 -27.297  1.00  0.09              
ATOM    400  CA  LYS    25      -4.168  -3.941 -27.897  1.00  0.05              
ATOM    401  C   LYS    25      -5.205  -4.728 -27.133  1.00  0.12              
ATOM    402  O   LYS    25      -6.061  -5.368 -27.739  1.00  0.17              
ATOM    403  CB  LYS    25      -2.846  -4.708 -27.947  1.00  0.08              
ATOM    404  CG  LYS    25      -1.835  -4.156 -28.943  1.00  0.08              
ATOM    405  CD  LYS    25      -0.549  -4.970 -28.935  1.00  0.08              
ATOM    406  CE  LYS    25       0.472  -4.400 -29.909  1.00  0.08              
ATOM    407  NZ  LYS    25       1.747  -5.169 -29.891  1.00  0.08              
ATOM    408  H   LYS    25      -3.074  -2.399 -26.901  1.00  0.11              
ATOM    409 1HZ  LYS    25       2.396  -4.760 -30.548  1.00  0.09              
ATOM    410 2HZ  LYS    25       2.144  -5.141 -28.962  1.00  0.09              
ATOM    411 3HZ  LYS    25       1.565  -6.128 -30.150  1.00  0.09              
ATOM    412  HA  LYS    25      -4.544  -3.829 -28.915  1.00  0.06              
ATOM    413 1HB  LYS    25      -2.421  -4.677 -26.943  1.00  0.09              
ATOM    414 2HB  LYS    25      -3.084  -5.740 -28.207  1.00  0.09              
ATOM    415 1HG  LYS    25      -2.279  -4.185 -29.939  1.00  0.09              
ATOM    416 2HG  LYS    25      -1.614  -3.123 -28.675  1.00  0.09              
ATOM    417 1HD  LYS    25      -0.137  -4.958 -27.926  1.00  0.09              
ATOM    418 2HD  LYS    25      -0.786  -5.995 -29.217  1.00  0.09              
ATOM    419 1HE  LYS    25       0.045  -4.431 -30.910  1.00  0.09              
ATOM    420 2HE  LYS    25       0.670  -3.365 -29.630  1.00  0.09              
ATOM    421  N   LEU    26      -5.116  -4.674 -25.813  1.00  0.19              
ATOM    422  CA  LEU    26      -6.076  -5.352 -24.979  1.00  0.44              
ATOM    423  C   LEU    26      -7.436  -4.684 -25.010  1.00  0.31              
ATOM    424  O   LEU    26      -8.454  -5.368 -24.920  1.00  0.43              
ATOM    425  CB  LEU    26      -5.566  -5.424 -23.534  1.00  0.66              
ATOM    426  CG  LEU    26      -4.344  -6.327 -23.318  1.00  0.66              
ATOM    427  CD1 LEU    26      -3.841  -6.190 -21.887  1.00  0.66              
ATOM    428  CD2 LEU    26      -4.717  -7.770 -23.623  1.00  0.66              
ATOM    429  H   LEU    26      -4.366  -4.151 -25.385  1.00  0.23              
ATOM    430  HA  LEU    26      -6.231  -6.365 -25.350  1.00  0.53              
ATOM    431 1HB  LEU    26      -5.289  -4.381 -23.392  1.00  0.79              
ATOM    432 2HB  LEU    26      -6.361  -5.688 -22.838  1.00  0.79              
ATOM    433  HG  LEU    26      -3.583  -6.020 -24.036  1.00  0.79              
ATOM    434 1HD1 LEU    26      -2.974  -6.834 -21.743  1.00  0.79              
ATOM    435 2HD1 LEU    26      -3.558  -5.155 -21.698  1.00  0.79              
ATOM    436 3HD1 LEU    26      -4.630  -6.484 -21.195  1.00  0.79              
ATOM    437 1HD2 LEU    26      -3.848  -8.410 -23.470  1.00  0.79              
ATOM    438 2HD2 LEU    26      -5.523  -8.086 -22.960  1.00  0.79              
ATOM    439 3HD2 LEU    26      -5.047  -7.849 -24.659  1.00  0.79              
ATOM    440  N   ALA    27      -7.461  -3.357 -25.141  1.00  0.17              
ATOM    441  CA  ALA    27      -8.717  -2.641 -25.286  1.00  0.16              
ATOM    442  C   ALA    27      -9.420  -3.134 -26.544  1.00  0.24              
ATOM    443  O   ALA    27     -10.645  -3.264 -26.551  1.00  0.38              
ATOM    444  CB  ALA    27      -8.469  -1.140 -25.328  1.00  0.24              
ATOM    445  H   ALA    27      -6.593  -2.841 -25.139  1.00  0.20              
ATOM    446  HA  ALA    27      -9.349  -2.866 -24.426  1.00  0.19              
ATOM    447 1HB  ALA    27      -9.420  -0.619 -25.436  1.00  0.29              
ATOM    448 2HB  ALA    27      -7.987  -0.825 -24.403  1.00  0.29              
ATOM    449 3HB  ALA    27      -7.826  -0.901 -26.173  1.00  0.29              
ATOM    450  N   LEU    28      -8.656  -3.376 -27.612  1.00  0.17              
ATOM    451  CA  LEU    28      -9.209  -3.939 -28.832  1.00  0.20              
ATOM    452  C   LEU    28      -9.622  -5.400 -28.655  1.00  0.24              
ATOM    453  O   LEU    28     -10.701  -5.794 -29.093  1.00  0.25              
ATOM    454  CB  LEU    28      -8.197  -3.818 -29.978  1.00  0.30              
ATOM    455  CG  LEU    28      -7.934  -2.389 -30.469  1.00  0.30              
ATOM    456  CD1 LEU    28      -6.788  -2.384 -31.472  1.00  0.30              
ATOM    457  CD2 LEU    28      -9.201  -1.825 -31.095  1.00  0.30              
ATOM    458  H   LEU    28      -7.670  -3.163 -27.571  1.00  0.20              
ATOM    459  HA  LEU    28     -10.116  -3.401 -29.104  1.00  0.24              
ATOM    460 1HB  LEU    28      -7.313  -4.209 -29.476  1.00  0.36              
ATOM    461 2HB  LEU    28      -8.455  -4.467 -30.815  1.00  0.36              
ATOM    462  HG  LEU    28      -7.697  -1.784 -29.593  1.00  0.36              
ATOM    463 1HD1 LEU    28      -6.609  -1.365 -31.815  1.00  0.36              
ATOM    464 2HD1 LEU    28      -5.886  -2.769 -30.996  1.00  0.36              
ATOM    465 3HD1 LEU    28      -7.047  -3.012 -32.323  1.00  0.36              
ATOM    466 1HD2 LEU    28      -9.013  -0.809 -31.443  1.00  0.36              
ATOM    467 2HD2 LEU    28      -9.499  -2.449 -31.938  1.00  0.36              
ATOM    468 3HD2 LEU    28      -9.999  -1.812 -30.353  1.00  0.36              
ATOM    469  N   LYS    29      -8.816  -6.204 -27.960  1.00  0.30              
ATOM    470  CA  LYS    29      -9.177  -7.601 -27.733  1.00  0.52              
ATOM    471  C   LYS    29     -10.433  -7.764 -26.884  1.00  0.39              
ATOM    472  O   LYS    29     -11.132  -8.771 -27.007  1.00  0.44              
ATOM    473  CB  LYS    29      -8.023  -8.351 -27.067  1.00  0.78              
ATOM    474  CG  LYS    29      -6.813  -8.571 -27.966  1.00  0.78              
ATOM    475  CD  LYS    29      -5.705  -9.311 -27.231  1.00  0.78              
ATOM    476  CE  LYS    29      -4.499  -9.537 -28.131  1.00  0.78              
ATOM    477  NZ  LYS    29      -3.395 -10.235 -27.417  1.00  0.78              
ATOM    478  H   LYS    29      -7.949  -5.844 -27.588  1.00  0.36              
ATOM    479 1HZ  LYS    29      -2.616 -10.364 -28.047  1.00  0.94              
ATOM    480 2HZ  LYS    29      -3.100  -9.679 -26.626  1.00  0.94              
ATOM    481 3HZ  LYS    29      -3.720 -11.135 -27.094  1.00  0.94              
ATOM    482  HA  LYS    29      -9.402  -8.083 -28.685  1.00  0.62              
ATOM    483 1HB  LYS    29      -7.725  -7.769 -26.194  1.00  0.94              
ATOM    484 2HB  LYS    29      -8.413  -9.316 -26.742  1.00  0.94              
ATOM    485 1HG  LYS    29      -7.127  -9.153 -28.833  1.00  0.94              
ATOM    486 2HG  LYS    29      -6.445  -7.600 -28.295  1.00  0.94              
ATOM    487 1HD  LYS    29      -5.408  -8.720 -26.364  1.00  0.94              
ATOM    488 2HD  LYS    29      -6.093 -10.274 -26.897  1.00  0.94              
ATOM    489 1HE  LYS    29      -4.815 -10.135 -28.983  1.00  0.94              
ATOM    490 2HE  LYS    29      -4.147  -8.566 -28.480  1.00  0.94              
ATOM    491  N   TRP    30     -10.707  -6.795 -26.019  1.00  0.29              
ATOM    492  CA  TRP    30     -11.908  -6.808 -25.204  1.00  0.27              
ATOM    493  C   TRP    30     -12.891  -5.711 -25.613  1.00  0.18              
ATOM    494  O   TRP    30     -13.754  -5.323 -24.822  1.00  0.19              
ATOM    495  CB  TRP    30     -11.550  -6.651 -23.725  1.00  0.41              
ATOM    496  CG  TRP    30     -10.682  -7.753 -23.199  1.00  0.41              
ATOM    497  CD1 TRP    30      -9.333  -7.707 -23.007  1.00  0.41              
ATOM    498  CD2 TRP    30     -11.100  -9.063 -22.797  1.00  0.41              
ATOM    499  NE1 TRP    30      -8.884  -8.906 -22.512  1.00  0.41              
ATOM    500  CE2 TRP    30      -9.953  -9.756 -22.373  1.00  0.41              
ATOM    501  CE3 TRP    30     -12.338  -9.716 -22.754  1.00  0.41              
ATOM    502  CZ2 TRP    30     -10.001 -11.063 -21.916  1.00  0.41              
ATOM    503  CZ3 TRP    30     -12.386 -11.027 -22.295  1.00  0.41              
ATOM    504  CH2 TRP    30     -11.251 -11.681 -21.887  1.00  0.41              
ATOM    505  H   TRP    30     -10.060  -6.025 -25.925  1.00  0.35              
ATOM    506  HE1 TRP    30      -7.925  -9.128 -22.288  1.00  0.49              
ATOM    507  HD1 TRP    30      -8.831  -6.775 -23.261  1.00  0.49              
ATOM    508  HZ2 TRP    30      -9.075 -11.545 -21.602  1.00  0.49              
ATOM    509  HH2 TRP    30     -11.332 -12.709 -21.533  1.00  0.49              
ATOM    510  HZ3 TRP    30     -13.356 -11.525 -22.267  1.00  0.49              
ATOM    511  HE3 TRP    30     -13.270  -9.243 -23.063  1.00  0.49              
ATOM    512  HA  TRP    30     -12.434  -7.753 -25.336  1.00  0.32              
ATOM    513 1HB  TRP    30     -11.005  -5.721 -23.565  1.00  0.49              
ATOM    514 2HB  TRP    30     -12.455  -6.650 -23.118  1.00  0.49              
ATOM    515  N   HIS    31     -12.768  -5.233 -26.853  1.00  0.14              
ATOM    516  CA  HIS    31     -13.616  -4.192 -27.423  1.00  0.15              
ATOM    517  C   HIS    31     -15.018  -4.724 -27.636  1.00  0.19              
ATOM    518  O   HIS    31     -15.128  -5.861 -28.083  1.00  0.17              
ATOM    519  CB  HIS    31     -13.029  -3.677 -28.741  1.00  0.22              
ATOM    520  CG  HIS    31     -13.703  -2.444 -29.259  1.00  0.22              
ATOM    521  ND1 HIS    31     -14.913  -2.480 -29.919  1.00  0.22              
ATOM    522  CD2 HIS    31     -13.336  -1.142 -29.215  1.00  0.22              
ATOM    523  CE1 HIS    31     -15.263  -1.251 -30.258  1.00  0.22              
ATOM    524  NE2 HIS    31     -14.323  -0.422 -29.843  1.00  0.22              
ATOM    525  H   HIS    31     -12.039  -5.618 -27.436  1.00  0.17              
ATOM    526  HE2 HIS    31     -14.321   0.581 -29.963  1.00  0.27              
ATOM    527  HA  HIS    31     -13.692  -3.359 -26.725  1.00  0.18              
ATOM    528 1HB  HIS    31     -11.976  -3.424 -28.610  1.00  0.27              
ATOM    529 2HB  HIS    31     -13.126  -4.435 -29.517  1.00  0.27              
ATOM    530  HE1 HIS    31     -16.195  -1.067 -30.791  1.00  0.27              
ATOM    531  HD2 HIS    31     -12.467  -0.631 -28.801  1.00  0.27              
ATOM    532  N   PRO    32     -16.095  -3.980 -27.351  1.00  0.33              
ATOM    533  CA  PRO    32     -17.463  -4.418 -27.571  1.00  0.54              
ATOM    534  C   PRO    32     -17.750  -5.038 -28.937  1.00  0.33              
ATOM    535  O   PRO    32     -18.450  -6.048 -29.017  1.00  0.63              
ATOM    536  CB  PRO    32     -18.301  -3.142 -27.385  1.00  0.81              
ATOM    537  CG  PRO    32     -17.524  -2.307 -26.404  1.00  0.81              
ATOM    538  CD  PRO    32     -16.001  -2.530 -27.126  1.00  0.81              
ATOM    539 1HD  PRO    32     -15.274  -2.257 -27.680  1.00  0.97              
ATOM    540 2HD  PRO    32     -15.887  -2.467 -26.182  1.00  0.97              
ATOM    541 1HG  PRO    32     -16.862  -1.965 -26.807  1.00  0.97              
ATOM    542 2HG  PRO    32     -18.136  -1.954 -25.788  1.00  0.97              
ATOM    543 1HB  PRO    32     -18.196  -2.749 -28.205  1.00  0.97              
ATOM    544 2HB  PRO    32     -18.993  -3.456 -26.972  1.00  0.97              
ATOM    545  HA  PRO    32     -17.714  -5.109 -26.898  1.00  0.65              
ATOM    546  N   ASP    33     -17.151  -4.513 -30.004  1.00  0.15              
ATOM    547  CA  ASP    33     -17.383  -5.063 -31.337  1.00  0.18              
ATOM    548  C   ASP    33     -16.658  -6.388 -31.574  1.00  0.22              
ATOM    549  O   ASP    33     -16.892  -7.052 -32.584  1.00  0.32              
ATOM    550  CB  ASP    33     -16.956  -4.061 -32.413  1.00  0.27              
ATOM    551  CG  ASP    33     -17.875  -2.854 -32.548  1.00  0.27              
ATOM    552  OD1 ASP    33     -18.960  -2.895 -32.017  1.00  0.27              
ATOM    553  OD2 ASP    33     -17.429  -1.846 -33.042  1.00  0.27              
ATOM    554  H   ASP    33     -16.529  -3.725 -29.890  1.00  0.18              
ATOM    555  HA  ASP    33     -18.443  -5.282 -31.467  1.00  0.22              
ATOM    556 1HB  ASP    33     -15.926  -3.722 -32.306  1.00  0.32              
ATOM    557 2HB  ASP    33     -17.045  -4.686 -33.302  1.00  0.32              
ATOM    558  N   LYS    34     -15.772  -6.760 -30.656  1.00  0.19              
ATOM    559  CA  LYS    34     -15.007  -7.988 -30.701  1.00  0.21              
ATOM    560  C   LYS    34     -15.458  -8.948 -29.601  1.00  0.25              
ATOM    561  O   LYS    34     -14.878 -10.026 -29.459  1.00  0.30              
ATOM    562  CB  LYS    34     -13.512  -7.693 -30.569  1.00  0.32              
ATOM    563  CG  LYS    34     -12.959  -6.758 -31.637  1.00  0.32              
ATOM    564  CD  LYS    34     -13.085  -7.368 -33.025  1.00  0.32              
ATOM    565  CE  LYS    34     -12.535  -6.434 -34.093  1.00  0.32              
ATOM    566  NZ  LYS    34     -12.822  -6.928 -35.467  1.00  0.32              
ATOM    567  H   LYS    34     -15.622  -6.142 -29.871  1.00  0.23              
ATOM    568 1HZ  LYS    34     -12.442  -6.282 -36.143  1.00  0.38              
ATOM    569 2HZ  LYS    34     -12.399  -7.837 -35.593  1.00  0.38              
ATOM    570 3HZ  LYS    34     -13.821  -7.001 -35.596  1.00  0.38              
ATOM    571  HA  LYS    34     -15.179  -8.495 -31.651  1.00  0.25              
ATOM    572 1HB  LYS    34     -13.360  -7.250 -29.585  1.00  0.38              
ATOM    573 2HB  LYS    34     -12.991  -8.649 -30.620  1.00  0.38              
ATOM    574 1HG  LYS    34     -13.515  -5.821 -31.599  1.00  0.38              
ATOM    575 2HG  LYS    34     -11.909  -6.566 -31.418  1.00  0.38              
ATOM    576 1HD  LYS    34     -12.532  -8.308 -33.044  1.00  0.38              
ATOM    577 2HD  LYS    34     -14.139  -7.564 -33.224  1.00  0.38              
ATOM    578 1HE  LYS    34     -12.990  -5.454 -33.957  1.00  0.38              
ATOM    579 2HE  LYS    34     -11.457  -6.354 -33.954  1.00  0.38              
ATOM    580  N   ASN    35     -16.488  -8.586 -28.830  1.00  0.23              
ATOM    581  CA  ASN    35     -16.870  -9.452 -27.726  1.00  0.30              
ATOM    582  C   ASN    35     -18.010 -10.424 -28.002  1.00  0.57              
ATOM    583  O   ASN    35     -18.856 -10.155 -28.858  1.00  0.64              
ATOM    584  CB  ASN    35     -17.245  -8.648 -26.494  1.00  0.45              
ATOM    585  CG  ASN    35     -16.084  -7.929 -25.865  1.00  0.45              
ATOM    586  OD1 ASN    35     -14.927  -8.346 -25.990  1.00  0.45              
ATOM    587  ND2 ASN    35     -16.395  -6.899 -25.120  1.00  0.45              
ATOM    588  H   ASN    35     -16.991  -7.729 -29.010  1.00  0.28              
ATOM    589 1HD2 ASN    35     -15.674  -6.372 -24.670  1.00  0.54              
ATOM    590 2HD2 ASN    35     -17.353  -6.638 -25.003  1.00  0.54              
ATOM    591  HA  ASN    35     -16.033 -10.097 -27.455  1.00  0.36              
ATOM    592 1HB  ASN    35     -18.113  -7.989 -26.501  1.00  0.54              
ATOM    593 2HB  ASN    35     -17.469  -9.537 -25.904  1.00  0.54              
ATOM    594  N   PRO    36     -18.012 -11.576 -27.315  1.00  0.93              
ATOM    595  CA  PRO    36     -19.052 -12.574 -27.325  1.00  1.99              
ATOM    596  C   PRO    36     -20.142 -12.135 -26.360  1.00  1.88              
ATOM    597  O   PRO    36     -20.269 -10.954 -26.045  1.00  4.79              
ATOM    598  CB  PRO    36     -18.338 -13.865 -26.893  1.00  2.98              
ATOM    599  CG  PRO    36     -17.237 -13.411 -25.974  1.00  2.98              
ATOM    600  CD  PRO    36     -16.720 -12.102 -26.836  1.00  2.98              
ATOM    601 1HD  PRO    36     -16.412 -11.443 -26.219  1.00  3.58              
ATOM    602 2HD  PRO    36     -16.225 -12.221 -27.641  1.00  3.58              
ATOM    603 1HG  PRO    36     -17.579 -13.201 -25.228  1.00  3.58              
ATOM    604 2HG  PRO    36     -16.466 -13.894 -26.198  1.00  3.58              
ATOM    605 1HB  PRO    36     -18.980 -14.246 -26.365  1.00  3.58              
ATOM    606 2HB  PRO    36     -17.973 -14.111 -27.638  1.00  3.58              
ATOM    607  HA  PRO    36     -19.429 -12.667 -28.243  1.00  2.39              
ATOM    608  N   GLU    37     -20.916 -13.089 -25.861  1.00  1.67              
ATOM    609  CA  GLU    37     -21.931 -12.774 -24.870  1.00  3.26              
ATOM    610  C   GLU    37     -21.294 -12.269 -23.574  1.00  2.83              
ATOM    611  O   GLU    37     -21.876 -11.430 -22.884  1.00  2.87              
ATOM    612  CB  GLU    37     -22.803 -14.000 -24.588  1.00  4.89              
ATOM    613  CG  GLU    37     -23.730 -14.388 -25.730  1.00  4.89              
ATOM    614  CD  GLU    37     -24.481 -15.653 -25.419  1.00  4.89              
ATOM    615  OE1 GLU    37     -24.232 -16.230 -24.387  1.00  4.89              
ATOM    616  OE2 GLU    37     -25.381 -15.983 -26.155  1.00  4.89              
ATOM    617  H   GLU    37     -20.799 -14.043 -26.172  1.00  2.00              
ATOM    618  HA  GLU    37     -22.569 -11.970 -25.237  1.00  3.91              
ATOM    619 1HB  GLU    37     -22.127 -14.828 -24.372  1.00  5.87              
ATOM    620 2HB  GLU    37     -23.395 -13.773 -23.701  1.00  5.87              
ATOM    621 1HG  GLU    37     -24.438 -13.604 -26.000  1.00  5.87              
ATOM    622 2HG  GLU    37     -23.051 -14.565 -26.563  1.00  5.87              
ATOM    623  N   ASN    38     -20.089 -12.748 -23.237  1.00  3.07              
ATOM    624  CA  ASN    38     -19.416 -12.340 -22.004  1.00  4.08              
ATOM    625  C   ASN    38     -18.707 -10.986 -22.046  1.00  2.92              
ATOM    626  O   ASN    38     -17.482 -10.886 -21.910  1.00  2.88              
ATOM    627  CB  ASN    38     -18.399 -13.375 -21.558  1.00  6.12              
ATOM    628  CG  ASN    38     -17.812 -13.101 -20.201  1.00  6.12              
ATOM    629  OD1 ASN    38     -18.401 -12.390 -19.380  1.00  6.12              
ATOM    630  ND2 ASN    38     -16.618 -13.594 -19.993  1.00  6.12              
ATOM    631  H   ASN    38     -19.633 -13.408 -23.851  1.00  3.68              
ATOM    632 1HD2 ASN    38     -16.165 -13.451 -19.112  1.00  7.34              
ATOM    633 2HD2 ASN    38     -16.158 -14.113 -20.713  1.00  7.34              
ATOM    634  HA  ASN    38     -20.147 -12.232 -21.202  1.00  4.90              
ATOM    635 1HB  ASN    38     -18.612 -14.441 -21.647  1.00  7.34              
ATOM    636 2HB  ASN    38     -17.675 -13.084 -22.319  1.00  7.34              
ATOM    637  N   LYS    39     -19.527  -9.951 -22.171  1.00  2.33              
ATOM    638  CA  LYS    39     -19.086  -8.573 -22.228  1.00  1.56              
ATOM    639  C   LYS    39     -18.727  -8.074 -20.842  1.00  2.02              
ATOM    640  O   LYS    39     -17.995  -7.096 -20.720  1.00  1.80              
ATOM    641  CB  LYS    39     -20.168  -7.690 -22.852  1.00  2.34              
ATOM    642  CG  LYS    39     -20.424  -7.959 -24.329  1.00  2.34              
ATOM    643  CD  LYS    39     -21.518  -7.053 -24.874  1.00  2.34              
ATOM    644  CE  LYS    39     -21.758  -7.304 -26.356  1.00  2.34              
ATOM    645  NZ  LYS    39     -22.819  -6.417 -26.906  1.00  2.34              
ATOM    646  H   LYS    39     -20.518 -10.135 -22.230  1.00  2.80              
ATOM    647 1HZ  LYS    39     -22.948  -6.615 -27.888  1.00  2.81              
ATOM    648 2HZ  LYS    39     -23.686  -6.581 -26.413  1.00  2.81              
ATOM    649 3HZ  LYS    39     -22.544  -5.452 -26.790  1.00  2.81              
ATOM    650  HA  LYS    39     -18.183  -8.499 -22.835  1.00  1.87              
ATOM    651 1HB  LYS    39     -21.085  -7.861 -22.288  1.00  2.81              
ATOM    652 2HB  LYS    39     -19.850  -6.655 -22.722  1.00  2.81              
ATOM    653 1HG  LYS    39     -19.499  -7.784 -24.879  1.00  2.81              
ATOM    654 2HG  LYS    39     -20.723  -9.000 -24.445  1.00  2.81              
ATOM    655 1HD  LYS    39     -22.437  -7.244 -24.319  1.00  2.81              
ATOM    656 2HD  LYS    39     -21.216  -6.016 -24.727  1.00  2.81              
ATOM    657 1HE  LYS    39     -20.825  -7.126 -26.888  1.00  2.81              
ATOM    658 2HE  LYS    39     -22.055  -8.345 -26.482  1.00  2.81              
ATOM    659  N   GLU    40     -19.265  -8.733 -19.817  1.00  2.79              
ATOM    660  CA  GLU    40     -18.967  -8.428 -18.430  1.00  3.75              
ATOM    661  C   GLU    40     -17.484  -8.553 -18.141  1.00  2.73              
ATOM    662  O   GLU    40     -16.877  -7.627 -17.597  1.00  2.26              
ATOM    663  CB  GLU    40     -19.760  -9.346 -17.497  1.00  5.62              
ATOM    664  CG  GLU    40     -21.253  -9.053 -17.446  1.00  5.62              
ATOM    665  CD  GLU    40     -21.975 -10.043 -16.575  1.00  5.62              
ATOM    666  OE1 GLU    40     -21.344 -10.955 -16.097  1.00  5.62              
ATOM    667  OE2 GLU    40     -23.130  -9.826 -16.296  1.00  5.62              
ATOM    668  H   GLU    40     -19.913  -9.482 -20.015  1.00  3.35              
ATOM    669  HA  GLU    40     -19.236  -7.394 -18.213  1.00  4.50              
ATOM    670 1HB  GLU    40     -19.603 -10.367 -17.846  1.00  6.75              
ATOM    671 2HB  GLU    40     -19.334  -9.233 -16.500  1.00  6.75              
ATOM    672 1HG  GLU    40     -21.485  -8.041 -17.114  1.00  6.75              
ATOM    673 2HG  GLU    40     -21.574  -9.176 -18.479  1.00  6.75              
ATOM    674  N   GLU    41     -16.913  -9.704 -18.495  1.00  2.77              
ATOM    675  CA  GLU    41     -15.502  -9.894 -18.246  1.00  2.59              
ATOM    676  C   GLU    41     -14.684  -9.028 -19.171  1.00  1.06              
ATOM    677  O   GLU    41     -13.649  -8.532 -18.742  1.00  0.36              
ATOM    678  CB  GLU    41     -15.122 -11.367 -18.414  1.00  3.88              
ATOM    679  CG  GLU    41     -13.664 -11.679 -18.108  1.00  3.88              
ATOM    680  CD  GLU    41     -13.383 -13.150 -18.230  1.00  3.88              
ATOM    681  OE1 GLU    41     -14.292 -13.887 -18.529  1.00  3.88              
ATOM    682  OE2 GLU    41     -12.238 -13.526 -18.135  1.00  3.88              
ATOM    683  H   GLU    41     -17.459 -10.433 -18.931  1.00  3.32              
ATOM    684  HA  GLU    41     -15.261  -9.586 -17.228  1.00  3.11              
ATOM    685 1HB  GLU    41     -15.763 -11.939 -17.743  1.00  4.66              
ATOM    686 2HB  GLU    41     -15.342 -11.637 -19.446  1.00  4.66              
ATOM    687 1HG  GLU    41     -12.962 -11.123 -18.729  1.00  4.66              
ATOM    688 2HG  GLU    41     -13.549 -11.372 -17.069  1.00  4.66              
ATOM    689  N   ALA    42     -15.106  -8.864 -20.423  1.00  1.15              
ATOM    690  CA  ALA    42     -14.356  -7.987 -21.314  1.00  0.55              
ATOM    691  C   ALA    42     -14.258  -6.566 -20.752  1.00  0.46              
ATOM    692  O   ALA    42     -13.197  -5.947 -20.842  1.00  0.31              
ATOM    693  CB  ALA    42     -14.992  -7.966 -22.696  1.00  0.83              
ATOM    694  H   ALA    42     -15.934  -9.340 -20.751  1.00  1.38              
ATOM    695  HA  ALA    42     -13.339  -8.368 -21.405  1.00  0.66              
ATOM    696 1HB  ALA    42     -14.420  -7.307 -23.349  1.00  0.99              
ATOM    697 2HB  ALA    42     -14.995  -8.975 -23.111  1.00  0.99              
ATOM    698 3HB  ALA    42     -16.015  -7.602 -22.620  1.00  0.99              
ATOM    699  N   GLU    43     -15.364  -6.056 -20.208  1.00  0.59              
ATOM    700  CA  GLU    43     -15.426  -4.763 -19.537  1.00  0.94              
ATOM    701  C   GLU    43     -14.482  -4.693 -18.357  1.00  0.55              
ATOM    702  O   GLU    43     -13.741  -3.721 -18.212  1.00  0.58              
ATOM    703  CB  GLU    43     -16.854  -4.468 -19.073  1.00  1.41              
ATOM    704  CG  GLU    43     -17.029  -3.115 -18.398  1.00  1.41              
ATOM    705  CD  GLU    43     -18.461  -2.884 -18.001  1.00  1.41              
ATOM    706  OE1 GLU    43     -19.274  -3.739 -18.258  1.00  1.41              
ATOM    707  OE2 GLU    43     -18.722  -1.906 -17.341  1.00  1.41              
ATOM    708  H   GLU    43     -16.213  -6.600 -20.265  1.00  0.71              
ATOM    709  HA  GLU    43     -15.113  -3.975 -20.223  1.00  1.13              
ATOM    710 1HB  GLU    43     -17.492  -4.518 -19.956  1.00  1.69              
ATOM    711 2HB  GLU    43     -17.134  -5.259 -18.378  1.00  1.69              
ATOM    712 1HG  GLU    43     -16.385  -2.978 -17.529  1.00  1.69              
ATOM    713 2HG  GLU    43     -16.748  -2.404 -19.173  1.00  1.69              
ATOM    714  N   ARG    44     -14.566  -5.709 -17.499  1.00  0.80              
ATOM    715  CA  ARG    44     -13.733  -5.836 -16.318  1.00  0.60              
ATOM    716  C   ARG    44     -12.259  -5.845 -16.697  1.00  0.30              
ATOM    717  O   ARG    44     -11.447  -5.192 -16.046  1.00  0.38              
ATOM    718  CB  ARG    44     -14.107  -7.049 -15.480  1.00  0.90              
ATOM    719  CG  ARG    44     -15.525  -7.035 -14.930  1.00  0.90              
ATOM    720  CD  ARG    44     -15.993  -8.345 -14.409  1.00  0.90              
ATOM    721  NE  ARG    44     -17.361  -8.343 -13.918  1.00  0.90              
ATOM    722  CZ  ARG    44     -18.016  -9.434 -13.474  1.00  0.90              
ATOM    723  NH1 ARG    44     -17.447 -10.619 -13.492  1.00  0.90              
ATOM    724  NH2 ARG    44     -19.256  -9.285 -13.041  1.00  0.90              
ATOM    725  H   ARG    44     -15.248  -6.431 -17.681  1.00  0.96              
ATOM    726 1HH1 ARG    44     -16.505 -10.719 -13.843  1.00  1.08              
ATOM    727 2HH1 ARG    44     -17.955 -11.425 -13.155  1.00  1.08              
ATOM    728 1HH2 ARG    44     -19.684  -8.370 -13.051  1.00  1.08              
ATOM    729 2HH2 ARG    44     -19.769 -10.086 -12.704  1.00  1.08              
ATOM    730  HE  ARG    44     -18.014  -7.576 -13.830  1.00  1.08              
ATOM    731  HA  ARG    44     -13.885  -4.976 -15.665  1.00  0.72              
ATOM    732 1HB  ARG    44     -13.976  -7.926 -16.112  1.00  1.08              
ATOM    733 2HB  ARG    44     -13.402  -7.092 -14.650  1.00  1.08              
ATOM    734 1HG  ARG    44     -15.574  -6.312 -14.116  1.00  1.08              
ATOM    735 2HG  ARG    44     -16.202  -6.729 -15.728  1.00  1.08              
ATOM    736 1HD  ARG    44     -15.933  -9.085 -15.206  1.00  1.08              
ATOM    737 2HD  ARG    44     -15.350  -8.647 -13.583  1.00  1.08              
ATOM    738  N   LYS    45     -11.914  -6.581 -17.741  1.00  0.27              
ATOM    739  CA  LYS    45     -10.544  -6.635 -18.183  1.00  0.25              
ATOM    740  C   LYS    45     -10.096  -5.304 -18.783  1.00  0.28              
ATOM    741  O   LYS    45      -8.957  -4.912 -18.551  1.00  0.37              
ATOM    742  CB  LYS    45     -10.355  -7.758 -19.204  1.00  0.38              
ATOM    743  CG  LYS    45     -10.482  -9.161 -18.628  1.00  0.38              
ATOM    744  CD  LYS    45      -9.183  -9.612 -17.976  1.00  0.38              
ATOM    745  CE  LYS    45      -9.304 -11.021 -17.415  1.00  0.38              
ATOM    746  NZ  LYS    45      -8.039 -11.478 -16.779  1.00  0.38              
ATOM    747  H   LYS    45     -12.619  -7.111 -18.233  1.00  0.32              
ATOM    748 1HZ  LYS    45      -8.161 -12.415 -16.422  1.00  0.45              
ATOM    749 2HZ  LYS    45      -7.296 -11.473 -17.465  1.00  0.45              
ATOM    750 3HZ  LYS    45      -7.800 -10.856 -16.020  1.00  0.45              
ATOM    751  HA  LYS    45      -9.889  -6.825 -17.332  1.00  0.30              
ATOM    752 1HB  LYS    45     -11.108  -7.614 -19.980  1.00  0.45              
ATOM    753 2HB  LYS    45      -9.362  -7.633 -19.637  1.00  0.45              
ATOM    754 1HG  LYS    45     -11.281  -9.159 -17.885  1.00  0.45              
ATOM    755 2HG  LYS    45     -10.740  -9.845 -19.435  1.00  0.45              
ATOM    756 1HD  LYS    45      -8.391  -9.585 -18.725  1.00  0.45              
ATOM    757 2HD  LYS    45      -8.942  -8.920 -17.169  1.00  0.45              
ATOM    758 1HE  LYS    45     -10.104 -11.028 -16.676  1.00  0.45              
ATOM    759 2HE  LYS    45      -9.562 -11.693 -18.234  1.00  0.45              
ATOM    760  N   PHE    46     -10.974  -4.614 -19.514  1.00  0.23              
ATOM    761  CA  PHE    46     -10.686  -3.281 -20.027  1.00  0.57              
ATOM    762  C   PHE    46     -10.375  -2.294 -18.914  1.00  0.98              
ATOM    763  O   PHE    46      -9.406  -1.539 -18.998  1.00  1.42              
ATOM    764  CB  PHE    46     -11.861  -2.763 -20.859  1.00  0.85              
ATOM    765  CG  PHE    46     -11.691  -1.347 -21.331  1.00  0.85              
ATOM    766  CD1 PHE    46     -10.897  -1.058 -22.430  1.00  0.85              
ATOM    767  CD2 PHE    46     -12.326  -0.302 -20.677  1.00  0.85              
ATOM    768  CE1 PHE    46     -10.740   0.244 -22.866  1.00  0.85              
ATOM    769  CE2 PHE    46     -12.172   1.001 -21.111  1.00  0.85              
ATOM    770  CZ  PHE    46     -11.378   1.274 -22.206  1.00  0.85              
ATOM    771  H   PHE    46     -11.871  -5.031 -19.719  1.00  0.28              
ATOM    772  HD1 PHE    46     -10.393  -1.872 -22.952  1.00  1.03              
ATOM    773  HE1 PHE    46     -10.112   0.458 -23.731  1.00  1.03              
ATOM    774  HZ  PHE    46     -11.254   2.300 -22.548  1.00  1.03              
ATOM    775  HE2 PHE    46     -12.677   1.813 -20.588  1.00  1.03              
ATOM    776  HD2 PHE    46     -12.953  -0.518 -19.812  1.00  1.03              
ATOM    777  HA  PHE    46      -9.798  -3.312 -20.660  1.00  0.68              
ATOM    778 1HB  PHE    46     -11.988  -3.376 -21.750  1.00  1.03              
ATOM    779 2HB  PHE    46     -12.776  -2.787 -20.269  1.00  1.03              
ATOM    780  N   LYS    47     -11.238  -2.255 -17.911  1.00  0.80              
ATOM    781  CA  LYS    47     -11.048  -1.371 -16.780  1.00  1.22              
ATOM    782  C   LYS    47      -9.810  -1.738 -15.970  1.00  1.38              
ATOM    783  O   LYS    47      -9.132  -0.842 -15.465  1.00  1.63              
ATOM    784  CB  LYS    47     -12.280  -1.388 -15.874  1.00  1.83              
ATOM    785  CG  LYS    47     -13.510  -0.719 -16.472  1.00  1.83              
ATOM    786  CD  LYS    47     -14.691  -0.776 -15.515  1.00  1.83              
ATOM    787  CE  LYS    47     -15.926  -0.123 -16.119  1.00  1.83              
ATOM    788  NZ  LYS    47     -17.098  -0.197 -15.205  1.00  1.83              
ATOM    789  H   LYS    47     -12.049  -2.857 -17.935  1.00  0.96              
ATOM    790 1HZ  LYS    47     -17.894   0.245 -15.642  1.00  2.20              
ATOM    791 2HZ  LYS    47     -17.315  -1.165 -15.011  1.00  2.20              
ATOM    792 3HZ  LYS    47     -16.881   0.278 -14.340  1.00  2.20              
ATOM    793  HA  LYS    47     -10.889  -0.351 -17.131  1.00  1.46              
ATOM    794 1HB  LYS    47     -12.504  -2.434 -15.659  1.00  2.20              
ATOM    795 2HB  LYS    47     -12.004  -0.880 -14.949  1.00  2.20              
ATOM    796 1HG  LYS    47     -13.267   0.322 -16.688  1.00  2.20              
ATOM    797 2HG  LYS    47     -13.768  -1.231 -17.398  1.00  2.20              
ATOM    798 1HD  LYS    47     -14.906  -1.821 -15.289  1.00  2.20              
ATOM    799 2HD  LYS    47     -14.420  -0.255 -14.596  1.00  2.20              
ATOM    800 1HE  LYS    47     -15.694   0.920 -16.327  1.00  2.20              
ATOM    801 2HE  LYS    47     -16.161  -0.636 -17.051  1.00  2.20              
ATOM    802  N   GLN    48      -9.523  -3.038 -15.853  1.00  1.26              
ATOM    803  CA  GLN    48      -8.325  -3.501 -15.169  1.00  1.65              
ATOM    804  C   GLN    48      -7.076  -3.002 -15.841  1.00  1.28              
ATOM    805  O   GLN    48      -6.159  -2.553 -15.156  1.00  1.02              
ATOM    806  CB  GLN    48      -8.298  -5.031 -15.111  1.00  2.47              
ATOM    807  CG  GLN    48      -7.129  -5.604 -14.328  1.00  2.47              
ATOM    808  CD  GLN    48      -7.176  -5.226 -12.860  1.00  2.47              
ATOM    809  OE1 GLN    48      -8.224  -5.317 -12.214  1.00  2.47              
ATOM    810  NE2 GLN    48      -6.040  -4.794 -12.324  1.00  2.47              
ATOM    811  H   GLN    48     -10.155  -3.718 -16.250  1.00  1.51              
ATOM    812 1HE2 GLN    48      -6.009  -4.530 -11.359  1.00  2.97              
ATOM    813 2HE2 GLN    48      -5.213  -4.734 -12.885  1.00  2.97              
ATOM    814  HA  GLN    48      -8.307  -3.103 -14.155  1.00  1.98              
ATOM    815 1HB  GLN    48      -9.237  -5.345 -14.656  1.00  2.97              
ATOM    816 2HB  GLN    48      -8.259  -5.384 -16.142  1.00  2.97              
ATOM    817 1HG  GLN    48      -6.830  -6.649 -14.395  1.00  2.97              
ATOM    818 2HG  GLN    48      -6.381  -4.981 -14.821  1.00  2.97              
ATOM    819  N   VAL    49      -7.042  -3.079 -17.170  1.00  1.09              
ATOM    820  CA  VAL    49      -5.865  -2.588 -17.850  1.00  0.64              
ATOM    821  C   VAL    49      -5.851  -1.072 -17.912  1.00  0.91              
ATOM    822  O   VAL    49      -4.783  -0.470 -17.901  1.00  1.98              
ATOM    823  CB  VAL    49      -5.765  -3.148 -19.281  1.00  0.96              
ATOM    824  CG1 VAL    49      -5.749  -4.669 -19.259  1.00  0.96              
ATOM    825  CG2 VAL    49      -6.918  -2.641 -20.134  1.00  0.96              
ATOM    826  H   VAL    49      -7.816  -3.469 -17.688  1.00  1.31              
ATOM    827  HA  VAL    49      -4.955  -2.852 -17.309  1.00  0.77              
ATOM    828  HB  VAL    49      -4.846  -2.781 -19.741  1.00  1.15              
ATOM    829 1HG1 VAL    49      -5.677  -5.047 -20.279  1.00  1.15              
ATOM    830 2HG1 VAL    49      -4.891  -5.015 -18.683  1.00  1.15              
ATOM    831 3HG1 VAL    49      -6.667  -5.035 -18.800  1.00  1.15              
ATOM    832 1HG2 VAL    49      -6.831  -3.045 -21.142  1.00  1.15              
ATOM    833 2HG2 VAL    49      -7.863  -2.962 -19.694  1.00  1.15              
ATOM    834 3HG2 VAL    49      -6.888  -1.552 -20.177  1.00  1.15              
ATOM    835  N   ALA    50      -7.000  -0.411 -17.906  1.00  0.75              
ATOM    836  CA  ALA    50      -6.945   1.041 -17.870  1.00  0.59              
ATOM    837  C   ALA    50      -6.235   1.502 -16.599  1.00  0.41              
ATOM    838  O   ALA    50      -5.344   2.355 -16.659  1.00  0.51              
ATOM    839  CB  ALA    50      -8.346   1.627 -17.962  1.00  0.89              
ATOM    840  H   ALA    50      -7.884  -0.900 -17.926  1.00  0.90              
ATOM    841  HA  ALA    50      -6.365   1.390 -18.725  1.00  0.71              
ATOM    842 1HB  ALA    50      -8.287   2.715 -17.934  1.00  1.06              
ATOM    843 2HB  ALA    50      -8.812   1.313 -18.896  1.00  1.06              
ATOM    844 3HB  ALA    50      -8.944   1.274 -17.122  1.00  1.06              
ATOM    845  N   GLU    51      -6.618   0.927 -15.458  1.00  0.20              
ATOM    846  CA  GLU    51      -5.987   1.297 -14.200  1.00  0.08              
ATOM    847  C   GLU    51      -4.539   0.840 -14.138  1.00  0.05              
ATOM    848  O   GLU    51      -3.674   1.623 -13.755  1.00  0.04              
ATOM    849  CB  GLU    51      -6.765   0.713 -13.018  1.00  0.12              
ATOM    850  CG  GLU    51      -8.107   1.381 -12.757  1.00  0.12              
ATOM    851  CD  GLU    51      -7.941   2.847 -12.468  1.00  0.12              
ATOM    852  OE1 GLU    51      -7.174   3.177 -11.595  1.00  0.12              
ATOM    853  OE2 GLU    51      -8.493   3.641 -13.192  1.00  0.12              
ATOM    854  H   GLU    51      -7.350   0.231 -15.467  1.00  0.24              
ATOM    855  HA  GLU    51      -5.968   2.383 -14.101  1.00  0.10              
ATOM    856 1HB  GLU    51      -6.922  -0.344 -13.232  1.00  0.14              
ATOM    857 2HB  GLU    51      -6.131   0.816 -12.137  1.00  0.14              
ATOM    858 1HG  GLU    51      -8.821   1.251 -13.570  1.00  0.14              
ATOM    859 2HG  GLU    51      -8.476   0.875 -11.867  1.00  0.14              
ATOM    860  N   ALA    52      -4.277  -0.411 -14.495  1.00  0.10              
ATOM    861  CA  ALA    52      -2.940  -0.969 -14.419  1.00  0.59              
ATOM    862  C   ALA    52      -1.906  -0.261 -15.276  1.00  0.86              
ATOM    863  O   ALA    52      -0.810   0.020 -14.792  1.00  1.76              
ATOM    864  CB  ALA    52      -2.958  -2.442 -14.800  1.00  0.89              
ATOM    865  H   ALA    52      -5.032  -0.993 -14.830  1.00  0.12              
ATOM    866  HA  ALA    52      -2.582  -0.880 -13.393  1.00  0.71              
ATOM    867 1HB  ALA    52      -1.948  -2.845 -14.738  1.00  1.06              
ATOM    868 2HB  ALA    52      -3.609  -2.987 -14.116  1.00  1.06              
ATOM    869 3HB  ALA    52      -3.329  -2.550 -15.818  1.00  1.06              
ATOM    870  N   TYR    53      -2.242   0.039 -16.529  1.00  0.87              
ATOM    871  CA  TYR    53      -1.294   0.715 -17.397  1.00  0.97              
ATOM    872  C   TYR    53      -1.133   2.176 -16.947  1.00  0.56              
ATOM    873  O   TYR    53      -0.057   2.751 -17.116  1.00  0.83              
ATOM    874  CB  TYR    53      -1.755   0.640 -18.854  1.00  1.46              
ATOM    875  CG  TYR    53      -1.672  -0.746 -19.453  1.00  1.46              
ATOM    876  CD1 TYR    53      -2.815  -1.507 -19.653  1.00  1.46              
ATOM    877  CD2 TYR    53      -0.449  -1.290 -19.820  1.00  1.46              
ATOM    878  CE1 TYR    53      -2.744  -2.774 -20.199  1.00  1.46              
ATOM    879  CE2 TYR    53      -0.367  -2.556 -20.367  1.00  1.46              
ATOM    880  CZ  TYR    53      -1.517  -3.295 -20.555  1.00  1.46              
ATOM    881  OH  TYR    53      -1.440  -4.555 -21.101  1.00  1.46              
ATOM    882  H   TYR    53      -3.159  -0.204 -16.877  1.00  1.04              
ATOM    883  HH  TYR    53      -2.297  -4.980 -21.188  1.00  1.75              
ATOM    884  HD1 TYR    53      -3.781  -1.088 -19.368  1.00  1.75              
ATOM    885  HE1 TYR    53      -3.650  -3.360 -20.349  1.00  1.75              
ATOM    886  HE2 TYR    53       0.604  -2.966 -20.648  1.00  1.75              
ATOM    887  HD2 TYR    53       0.455  -0.701 -19.668  1.00  1.75              
ATOM    888  HA  TYR    53      -0.315   0.241 -17.317  1.00  1.16              
ATOM    889 1HB  TYR    53      -2.789   0.987 -18.884  1.00  1.75              
ATOM    890 2HB  TYR    53      -1.126   1.322 -19.426  1.00  1.75              
ATOM    891  N   GLU    54      -2.174   2.783 -16.361  1.00  0.22              
ATOM    892  CA  GLU    54      -2.046   4.131 -15.821  1.00  0.28              
ATOM    893  C   GLU    54      -1.059   4.168 -14.657  1.00  0.15              
ATOM    894  O   GLU    54      -0.191   5.042 -14.598  1.00  0.13              
ATOM    895  CB  GLU    54      -3.410   4.660 -15.371  1.00  0.42              
ATOM    896  CG  GLU    54      -4.370   4.972 -16.510  1.00  0.42              
ATOM    897  CD  GLU    54      -5.727   5.357 -15.990  1.00  0.42              
ATOM    898  OE1 GLU    54      -5.923   5.307 -14.799  1.00  0.42              
ATOM    899  OE2 GLU    54      -6.533   5.809 -16.769  1.00  0.42              
ATOM    900  H   GLU    54      -3.059   2.300 -16.293  1.00  0.26              
ATOM    901  HA  GLU    54      -1.648   4.799 -16.586  1.00  0.34              
ATOM    902 1HB  GLU    54      -3.849   3.899 -14.725  1.00  0.50              
ATOM    903 2HB  GLU    54      -3.226   5.565 -14.793  1.00  0.50              
ATOM    904 1HG  GLU    54      -4.006   5.748 -17.183  1.00  0.50              
ATOM    905 2HG  GLU    54      -4.443   4.029 -17.050  1.00  0.50              
ATOM    906  N   VAL    55      -1.197   3.206 -13.749  1.00  0.22              
ATOM    907  CA  VAL    55      -0.319   3.086 -12.598  1.00  0.20              
ATOM    908  C   VAL    55       1.111   2.781 -12.967  1.00  0.16              
ATOM    909  O   VAL    55       2.026   3.349 -12.386  1.00  0.37              
ATOM    910  CB  VAL    55      -0.802   1.990 -11.630  1.00  0.30              
ATOM    911  CG1 VAL    55       0.230   1.749 -10.539  1.00  0.30              
ATOM    912  CG2 VAL    55      -2.142   2.371 -11.019  1.00  0.30              
ATOM    913  H   VAL    55      -1.941   2.533 -13.864  1.00  0.26              
ATOM    914  HA  VAL    55      -0.251   4.027 -12.051  1.00  0.24              
ATOM    915  HB  VAL    55      -0.961   1.068 -12.190  1.00  0.36              
ATOM    916 1HG1 VAL    55      -0.128   0.971  -9.864  1.00  0.36              
ATOM    917 2HG1 VAL    55       1.170   1.433 -10.991  1.00  0.36              
ATOM    918 3HG1 VAL    55       0.388   2.670  -9.978  1.00  0.36              
ATOM    919 1HG2 VAL    55      -2.469   1.585 -10.339  1.00  0.36              
ATOM    920 2HG2 VAL    55      -2.037   3.307 -10.470  1.00  0.36              
ATOM    921 3HG2 VAL    55      -2.881   2.495 -11.811  1.00  0.36              
ATOM    922  N   LEU    56       1.323   1.858 -13.895  1.00  0.04              
ATOM    923  CA  LEU    56       2.684   1.529 -14.273  1.00  0.77              
ATOM    924  C   LEU    56       3.348   2.567 -15.182  1.00  0.04              
ATOM    925  O   LEU    56       4.575   2.692 -15.150  1.00  0.23              
ATOM    926  CB  LEU    56       2.725   0.163 -14.970  1.00  1.16              
ATOM    927  CG  LEU    56       2.354  -1.033 -14.084  1.00  1.16              
ATOM    928  CD1 LEU    56       2.318  -2.307 -14.917  1.00  1.16              
ATOM    929  CD2 LEU    56       3.361  -1.158 -12.951  1.00  1.16              
ATOM    930  H   LEU    56       0.544   1.389 -14.334  1.00  0.05              
ATOM    931  HA  LEU    56       3.311   1.490 -13.383  1.00  0.92              
ATOM    932 1HB  LEU    56       1.954   0.325 -15.722  1.00  1.39              
ATOM    933 2HB  LEU    56       3.682  -0.010 -15.463  1.00  1.39              
ATOM    934  HG  LEU    56       1.380  -0.820 -13.643  1.00  1.39              
ATOM    935 1HD1 LEU    56       2.053  -3.152 -14.280  1.00  1.39              
ATOM    936 2HD1 LEU    56       1.574  -2.204 -15.708  1.00  1.39              
ATOM    937 3HD1 LEU    56       3.298  -2.481 -15.360  1.00  1.39              
ATOM    938 1HD2 LEU    56       3.096  -2.009 -12.322  1.00  1.39              
ATOM    939 2HD2 LEU    56       4.359  -1.309 -13.364  1.00  1.39              
ATOM    940 3HD2 LEU    56       3.351  -0.247 -12.352  1.00  1.39              
ATOM    941  N   SER    57       2.591   3.324 -15.982  1.00  0.22              
ATOM    942  CA  SER    57       3.239   4.374 -16.764  1.00  0.34              
ATOM    943  C   SER    57       3.476   5.652 -15.947  1.00  0.22              
ATOM    944  O   SER    57       4.387   6.417 -16.266  1.00  0.35              
ATOM    945  CB  SER    57       2.410   4.698 -17.991  1.00  0.51              
ATOM    946  OG  SER    57       1.170   5.260 -17.656  1.00  0.51              
ATOM    947  H   SER    57       1.594   3.174 -16.044  1.00  0.26              
ATOM    948  HG  SER    57       0.675   4.640 -17.115  1.00  0.61              
ATOM    949  HA  SER    57       4.180   4.059 -17.216  1.00  0.41              
ATOM    950 1HB  SER    57       2.963   5.405 -18.609  1.00  0.61              
ATOM    951 2HB  SER    57       2.242   3.780 -18.552  1.00  0.61              
ATOM    952  N   ASP    58       2.670   5.902 -14.911  1.00  0.09              
ATOM    953  CA  ASP    58       2.910   7.046 -14.037  1.00  0.06              
ATOM    954  C   ASP    58       3.680   6.626 -12.796  1.00  0.06              
ATOM    955  O   ASP    58       3.088   6.075 -11.871  1.00  0.06              
ATOM    956  CB  ASP    58       1.587   7.706 -13.642  1.00  0.09              
ATOM    957  CG  ASP    58       1.737   8.936 -12.757  1.00  0.09              
ATOM    958  OD1 ASP    58       2.841   9.228 -12.361  1.00  0.09              
ATOM    959  OD2 ASP    58       0.781   9.660 -12.612  1.00  0.09              
ATOM    960  H   ASP    58       1.885   5.292 -14.731  1.00  0.11              
ATOM    961  HA  ASP    58       3.526   7.783 -14.554  1.00  0.07              
ATOM    962 1HB  ASP    58       0.951   7.948 -14.494  1.00  0.11              
ATOM    963 2HB  ASP    58       1.134   6.898 -13.067  1.00  0.11              
ATOM    964  N   ALA    59       4.972   6.943 -12.752  1.00  0.07              
ATOM    965  CA  ALA    59       5.849   6.583 -11.640  1.00  0.04              
ATOM    966  C   ALA    59       5.306   7.003 -10.277  1.00  0.08              
ATOM    967  O   ALA    59       5.517   6.288  -9.296  1.00  0.11              
ATOM    968  CB  ALA    59       7.231   7.188 -11.838  1.00  0.06              
ATOM    969  H   ALA    59       5.366   7.458 -13.526  1.00  0.08              
ATOM    970  HA  ALA    59       5.946   5.498 -11.608  1.00  0.05              
ATOM    971 1HB  ALA    59       7.872   6.910 -11.001  1.00  0.07              
ATOM    972 2HB  ALA    59       7.663   6.813 -12.766  1.00  0.07              
ATOM    973 3HB  ALA    59       7.150   8.273 -11.887  1.00  0.07              
ATOM    974  N   LYS    60       4.618   8.148 -10.220  1.00  0.33              
ATOM    975  CA  LYS    60       4.038   8.624  -8.976  1.00  0.47              
ATOM    976  C   LYS    60       3.015   7.622  -8.491  1.00  0.14              
ATOM    977  O   LYS    60       3.010   7.274  -7.312  1.00  0.28              
ATOM    978  CB  LYS    60       3.411  10.005  -9.171  1.00  0.70              
ATOM    979  CG  LYS    60       2.814  10.610  -7.907  1.00  0.70              
ATOM    980  CD  LYS    60       2.280  12.011  -8.163  1.00  0.70              
ATOM    981  CE  LYS    60       1.648  12.600  -6.910  1.00  0.70              
ATOM    982  NZ  LYS    60       1.099  13.962  -7.152  1.00  0.70              
ATOM    983  H   LYS    60       4.499   8.694 -11.061  1.00  0.40              
ATOM    984 1HZ  LYS    60       0.690  14.317  -6.299  1.00  0.85              
ATOM    985 2HZ  LYS    60       1.842  14.578  -7.451  1.00  0.85              
ATOM    986 3HZ  LYS    60       0.390  13.916  -7.871  1.00  0.85              
ATOM    987  HA  LYS    60       4.813   8.699  -8.212  1.00  0.56              
ATOM    988 1HB  LYS    60       4.194  10.661  -9.552  1.00  0.85              
ATOM    989 2HB  LYS    60       2.630   9.899  -9.925  1.00  0.85              
ATOM    990 1HG  LYS    60       2.001   9.967  -7.566  1.00  0.85              
ATOM    991 2HG  LYS    60       3.589  10.650  -7.143  1.00  0.85              
ATOM    992 1HD  LYS    60       3.107  12.644  -8.486  1.00  0.85              
ATOM    993 2HD  LYS    60       1.533  11.959  -8.955  1.00  0.85              
ATOM    994 1HE  LYS    60       0.846  11.938  -6.587  1.00  0.85              
ATOM    995 2HE  LYS    60       2.412  12.650  -6.134  1.00  0.85              
ATOM    996  N   LYS    61       2.161   7.168  -9.408  1.00  0.60              
ATOM    997  CA  LYS    61       1.135   6.194  -9.084  1.00  0.67              
ATOM    998  C   LYS    61       1.743   4.838  -8.792  1.00  0.71              
ATOM    999  O   LYS    61       1.166   4.076  -8.023  1.00  1.33              
ATOM   1000  CB  LYS    61       0.122   6.083 -10.225  1.00  1.01              
ATOM   1001  CG  LYS    61      -0.771   7.305 -10.394  1.00  1.01              
ATOM   1002  CD  LYS    61      -1.744   7.123 -11.550  1.00  1.01              
ATOM   1003  CE  LYS    61      -2.639   8.342 -11.717  1.00  1.01              
ATOM   1004  NZ  LYS    61      -3.578   8.190 -12.862  1.00  1.01              
ATOM   1005  H   LYS    61       2.230   7.512 -10.355  1.00  0.72              
ATOM   1006 1HZ  LYS    61      -4.152   9.017 -12.939  1.00  1.21              
ATOM   1007 2HZ  LYS    61      -3.051   8.065 -13.716  1.00  1.21              
ATOM   1008 3HZ  LYS    61      -4.167   7.384 -12.709  1.00  1.21              
ATOM   1009  HA  LYS    61       0.608   6.500  -8.180  1.00  0.80              
ATOM   1010 1HB  LYS    61       0.690   5.919 -11.141  1.00  1.21              
ATOM   1011 2HB  LYS    61      -0.495   5.208 -10.021  1.00  1.21              
ATOM   1012 1HG  LYS    61      -1.329   7.456  -9.469  1.00  1.21              
ATOM   1013 2HG  LYS    61      -0.140   8.172 -10.583  1.00  1.21              
ATOM   1014 1HD  LYS    61      -1.170   6.964 -12.464  1.00  1.21              
ATOM   1015 2HD  LYS    61      -2.359   6.246 -11.352  1.00  1.21              
ATOM   1016 1HE  LYS    61      -3.207   8.477 -10.798  1.00  1.21              
ATOM   1017 2HE  LYS    61      -2.004   9.212 -11.883  1.00  1.21              
ATOM   1018  N   ARG    62       2.896   4.511  -9.386  1.00  0.55              
ATOM   1019  CA  ARG    62       3.512   3.243  -9.006  1.00  1.33              
ATOM   1020  C   ARG    62       3.821   3.278  -7.511  1.00  1.14              
ATOM   1021  O   ARG    62       3.572   2.302  -6.797  1.00  1.78              
ATOM   1022  CB  ARG    62       4.732   2.920  -9.856  1.00  2.00              
ATOM   1023  CG  ARG    62       4.426   2.549 -11.299  1.00  2.00              
ATOM   1024  CD  ARG    62       5.628   2.347 -12.147  1.00  2.00              
ATOM   1025  NE  ARG    62       6.451   1.211 -11.766  1.00  2.00              
ATOM   1026  CZ  ARG    62       7.698   0.982 -12.222  1.00  2.00              
ATOM   1027  NH1 ARG    62       8.256   1.784 -13.101  1.00  2.00              
ATOM   1028  NH2 ARG    62       8.338  -0.086 -11.779  1.00  2.00              
ATOM   1029  H   ARG    62       3.324   5.118 -10.071  1.00  0.66              
ATOM   1030 1HH1 ARG    62       7.746   2.587 -13.443  1.00  2.39              
ATOM   1031 2HH1 ARG    62       9.192   1.595 -13.430  1.00  2.39              
ATOM   1032 1HH2 ARG    62       7.888  -0.703 -11.116  1.00  2.39              
ATOM   1033 2HH2 ARG    62       9.273  -0.282 -12.104  1.00  2.39              
ATOM   1034  HE  ARG    62       6.243   0.447 -11.136  1.00  2.39              
ATOM   1035  HA  ARG    62       2.812   2.425  -9.182  1.00  1.60              
ATOM   1036 1HB  ARG    62       5.373   3.800  -9.839  1.00  2.39              
ATOM   1037 2HB  ARG    62       5.244   2.088  -9.373  1.00  2.39              
ATOM   1038 1HG  ARG    62       3.852   1.623 -11.305  1.00  2.39              
ATOM   1039 2HG  ARG    62       3.831   3.348 -11.743  1.00  2.39              
ATOM   1040 1HD  ARG    62       5.312   2.190 -13.178  1.00  2.39              
ATOM   1041 2HD  ARG    62       6.254   3.237 -12.091  1.00  2.39              
ATOM   1042  N   ASP    63       4.366   4.407  -7.051  1.00  0.77              
ATOM   1043  CA  ASP    63       4.671   4.571  -5.639  1.00  1.12              
ATOM   1044  C   ASP    63       3.419   4.646  -4.766  1.00  0.82              
ATOM   1045  O   ASP    63       3.422   4.083  -3.670  1.00  1.07              
ATOM   1046  CB  ASP    63       5.516   5.827  -5.415  1.00  1.68              
ATOM   1047  CG  ASP    63       6.961   5.705  -5.881  1.00  1.68              
ATOM   1048  OD1 ASP    63       7.386   4.607  -6.153  1.00  1.68              
ATOM   1049  OD2 ASP    63       7.577   6.718  -6.112  1.00  1.68              
ATOM   1050  H   ASP    63       4.570   5.159  -7.694  1.00  0.92              
ATOM   1051  HA  ASP    63       5.230   3.707  -5.279  1.00  1.34              
ATOM   1052 1HB  ASP    63       5.074   6.730  -5.838  1.00  2.02              
ATOM   1053 2HB  ASP    63       5.490   5.884  -4.326  1.00  2.02              
ATOM   1054  N   ILE    64       2.371   5.331  -5.241  1.00  0.40              
ATOM   1055  CA  ILE    64       1.102   5.438  -4.519  1.00  0.30              
ATOM   1056  C   ILE    64       0.459   4.094  -4.278  1.00  0.45              
ATOM   1057  O   ILE    64       0.006   3.823  -3.168  1.00  0.60              
ATOM   1058  CB  ILE    64       0.097   6.329  -5.272  1.00  0.45              
ATOM   1059  CG1 ILE    64       0.576   7.783  -5.282  1.00  0.45              
ATOM   1060  CG2 ILE    64      -1.283   6.224  -4.641  1.00  0.45              
ATOM   1061  CD1 ILE    64      -0.203   8.676  -6.220  1.00  0.45              
ATOM   1062  H   ILE    64       2.460   5.793  -6.135  1.00  0.48              
ATOM   1063  HA  ILE    64       1.262   5.838  -3.518  1.00  0.36              
ATOM   1064  HB  ILE    64       0.047   6.008  -6.312  1.00  0.54              
ATOM   1065 1HG2 ILE    64      -1.981   6.861  -5.185  1.00  0.54              
ATOM   1066 2HG2 ILE    64      -1.625   5.191  -4.685  1.00  0.54              
ATOM   1067 3HG2 ILE    64      -1.234   6.546  -3.601  1.00  0.54              
ATOM   1068 1HG1 ILE    64       0.488   8.161  -4.264  1.00  0.54              
ATOM   1069 2HG1 ILE    64       1.626   7.776  -5.575  1.00  0.54              
ATOM   1070 1HD1 ILE    64       0.194   9.690  -6.173  1.00  0.54              
ATOM   1071 2HD1 ILE    64      -0.114   8.300  -7.240  1.00  0.54              
ATOM   1072 3HD1 ILE    64      -1.252   8.685  -5.928  1.00  0.54              
ATOM   1073  N   TYR    65       0.398   3.277  -5.317  1.00  0.43              
ATOM   1074  CA  TYR    65      -0.166   1.950  -5.209  1.00  0.39              
ATOM   1075  C   TYR    65       0.694   1.010  -4.386  1.00  0.32              
ATOM   1076  O   TYR    65       0.143   0.120  -3.741  1.00  0.48              
ATOM   1077  CB  TYR    65      -0.383   1.346  -6.598  1.00  0.58              
ATOM   1078  CG  TYR    65      -1.647   1.819  -7.282  1.00  0.58              
ATOM   1079  CD1 TYR    65      -1.655   2.981  -8.040  1.00  0.58              
ATOM   1080  CD2 TYR    65      -2.828   1.100  -7.169  1.00  0.58              
ATOM   1081  CE1 TYR    65      -2.806   3.417  -8.666  1.00  0.58              
ATOM   1082  CE2 TYR    65      -3.985   1.527  -7.791  1.00  0.58              
ATOM   1083  CZ  TYR    65      -3.970   2.686  -8.539  1.00  0.58              
ATOM   1084  OH  TYR    65      -5.120   3.115  -9.162  1.00  0.58              
ATOM   1085  H   TYR    65       0.755   3.589  -6.209  1.00  0.52              
ATOM   1086  HH  TYR    65      -5.869   2.534  -9.009  1.00  0.70              
ATOM   1087  HD1 TYR    65      -0.732   3.553  -8.136  1.00  0.70              
ATOM   1088  HE1 TYR    65      -2.798   4.332  -9.258  1.00  0.70              
ATOM   1089  HE2 TYR    65      -4.903   0.949  -7.689  1.00  0.70              
ATOM   1090  HD2 TYR    65      -2.833   0.186  -6.576  1.00  0.70              
ATOM   1091  HA  TYR    65      -1.127   1.997  -4.696  1.00  0.47              
ATOM   1092 1HB  TYR    65       0.482   1.616  -7.206  1.00  0.70              
ATOM   1093 2HB  TYR    65      -0.419   0.264  -6.477  1.00  0.70              
ATOM   1094  N   ASP    66       2.019   1.172  -4.411  1.00  0.27              
ATOM   1095  CA  ASP    66       2.868   0.386  -3.523  1.00  0.45              
ATOM   1096  C   ASP    66       2.485   0.692  -2.079  1.00  0.98              
ATOM   1097  O   ASP    66       2.285  -0.229  -1.283  1.00  1.35              
ATOM   1098  CB  ASP    66       4.345   0.690  -3.785  1.00  0.68              
ATOM   1099  CG  ASP    66       4.884   0.118  -5.089  1.00  0.68              
ATOM   1100  OD1 ASP    66       4.213  -0.696  -5.680  1.00  0.68              
ATOM   1101  OD2 ASP    66       5.879   0.610  -5.564  1.00  0.68              
ATOM   1102  H   ASP    66       2.434   1.839  -5.045  1.00  0.32              
ATOM   1103  HA  ASP    66       2.696  -0.677  -3.693  1.00  0.54              
ATOM   1104 1HB  ASP    66       4.587   1.752  -3.727  1.00  0.81              
ATOM   1105 2HB  ASP    66       4.800   0.166  -2.944  1.00  0.81              
ATOM   1106  N   LYS    67       2.417   1.989  -1.761  1.00  1.12              
ATOM   1107  CA  LYS    67       2.021   2.473  -0.445  1.00  2.28              
ATOM   1108  C   LYS    67       0.674   1.949  -0.008  1.00  3.43              
ATOM   1109  O   LYS    67       0.549   1.411   1.090  1.00  5.00              
ATOM   1110  CB  LYS    67       1.998   4.002  -0.421  1.00  3.42              
ATOM   1111  CG  LYS    67       1.629   4.605   0.928  1.00  3.42              
ATOM   1112  CD  LYS    67       1.687   6.125   0.889  1.00  3.42              
ATOM   1113  CE  LYS    67       1.277   6.729   2.224  1.00  3.42              
ATOM   1114  NZ  LYS    67       1.325   8.216   2.200  1.00  3.42              
ATOM   1115  H   LYS    67       2.652   2.669  -2.470  1.00  1.34              
ATOM   1116 1HZ  LYS    67       1.048   8.576   3.102  1.00  4.10              
ATOM   1117 2HZ  LYS    67       2.266   8.520   1.991  1.00  4.10              
ATOM   1118 3HZ  LYS    67       0.695   8.562   1.491  1.00  4.10              
ATOM   1119  HA  LYS    67       2.731   2.124   0.306  1.00  2.74              
ATOM   1120 1HB  LYS    67       2.993   4.341  -0.710  1.00  4.10              
ATOM   1121 2HB  LYS    67       1.274   4.323  -1.171  1.00  4.10              
ATOM   1122 1HG  LYS    67       0.619   4.285   1.185  1.00  4.10              
ATOM   1123 2HG  LYS    67       2.329   4.233   1.676  1.00  4.10              
ATOM   1124 1HD  LYS    67       2.707   6.428   0.650  1.00  4.10              
ATOM   1125 2HD  LYS    67       1.012   6.478   0.110  1.00  4.10              
ATOM   1126 1HE  LYS    67       0.263   6.402   2.451  1.00  4.10              
ATOM   1127 2HE  LYS    67       1.957   6.357   2.990  1.00  4.10              
ATOM   1128  N   TYR    68      -0.320   2.129  -0.868  1.00  3.76              
ATOM   1129  CA  TYR    68      -1.676   1.711  -0.584  1.00  6.62              
ATOM   1130  C   TYR    68      -1.822   0.217  -0.433  1.00  3.44              
ATOM   1131  O   TYR    68      -2.621  -0.249   0.375  1.00  2.99              
ATOM   1132  CB  TYR    68      -2.626   2.193  -1.683  1.00  9.93              
ATOM   1133  CG  TYR    68      -2.870   3.686  -1.671  1.00  9.93              
ATOM   1134  CD1 TYR    68      -2.158   4.518  -0.820  1.00  9.93              
ATOM   1135  CD2 TYR    68      -3.811   4.259  -2.513  1.00  9.93              
ATOM   1136  CE1 TYR    68      -2.377   5.882  -0.804  1.00  9.93              
ATOM   1137  CE2 TYR    68      -4.038   5.621  -2.507  1.00  9.93              
ATOM   1138  CZ  TYR    68      -3.319   6.430  -1.651  1.00  9.93              
ATOM   1139  OH  TYR    68      -3.541   7.788  -1.642  1.00  9.93              
ATOM   1140  H   TYR    68      -0.123   2.574  -1.753  1.00  4.51              
ATOM   1141  HH  TYR    68      -2.988   8.254  -1.010  1.00 11.92              
ATOM   1142  HD1 TYR    68      -1.415   4.077  -0.154  1.00 11.92              
ATOM   1143  HE1 TYR    68      -1.810   6.523  -0.130  1.00 11.92              
ATOM   1144  HE2 TYR    68      -4.783   6.053  -3.176  1.00 11.92              
ATOM   1145  HD2 TYR    68      -4.376   3.615  -3.187  1.00 11.92              
ATOM   1146  HA  TYR    68      -2.002   2.133   0.367  1.00  7.94              
ATOM   1147 1HB  TYR    68      -2.187   1.904  -2.639  1.00 11.92              
ATOM   1148 2HB  TYR    68      -3.571   1.669  -1.544  1.00 11.92              
ATOM   1149  N   GLY    69      -1.076  -0.557  -1.218  1.00  2.11              
ATOM   1150  CA  GLY    69      -1.126  -1.999  -1.062  1.00  1.26              
ATOM   1151  C   GLY    69      -0.623  -2.352   0.328  1.00  0.99              
ATOM   1152  O   GLY    69      -1.286  -3.076   1.070  1.00  1.16              
ATOM   1153  H   GLY    69      -0.478  -0.143  -1.919  1.00  2.53              
ATOM   1154 1HA  GLY    69      -2.155  -2.336  -1.190  1.00  1.51              
ATOM   1155 2HA  GLY    69      -0.497  -2.461  -1.822  1.00  1.51              
ATOM   1156  N   LYS    70       0.518  -1.784   0.707  1.00  1.11              
ATOM   1157  CA  LYS    70       1.106  -2.020   2.018  1.00  1.61              
ATOM   1158  C   LYS    70       0.217  -1.554   3.170  1.00  2.24              
ATOM   1159  O   LYS    70       0.199  -2.181   4.229  1.00  2.90              
ATOM   1160  CB  LYS    70       2.466  -1.329   2.127  1.00  2.42              
ATOM   1161  CG  LYS    70       3.562  -1.959   1.279  1.00  2.42              
ATOM   1162  CD  LYS    70       4.881  -1.217   1.438  1.00  2.42              
ATOM   1163  CE  LYS    70       5.973  -1.838   0.580  1.00  2.42              
ATOM   1164  NZ  LYS    70       7.262  -1.103   0.702  1.00  2.42              
ATOM   1165  H   LYS    70       0.993  -1.168   0.063  1.00  1.33              
ATOM   1166 1HZ  LYS    70       7.958  -1.546   0.118  1.00  2.90              
ATOM   1167 2HZ  LYS    70       7.133  -0.146   0.406  1.00  2.90              
ATOM   1168 3HZ  LYS    70       7.569  -1.120   1.664  1.00  2.90              
ATOM   1169  HA  LYS    70       1.247  -3.090   2.172  1.00  1.93              
ATOM   1170 1HB  LYS    70       2.322  -0.292   1.823  1.00  2.90              
ATOM   1171 2HB  LYS    70       2.758  -1.360   3.177  1.00  2.90              
ATOM   1172 1HG  LYS    70       3.688  -2.996   1.591  1.00  2.90              
ATOM   1173 2HG  LYS    70       3.252  -1.930   0.235  1.00  2.90              
ATOM   1174 1HD  LYS    70       4.732  -0.178   1.143  1.00  2.90              
ATOM   1175 2HD  LYS    70       5.177  -1.257   2.486  1.00  2.90              
ATOM   1176 1HE  LYS    70       6.113  -2.870   0.898  1.00  2.90              
ATOM   1177 2HE  LYS    70       5.643  -1.820  -0.459  1.00  2.90              
ATOM   1178  N   GLU    71      -0.521  -0.465   2.965  1.00  2.33              
ATOM   1179  CA  GLU    71      -1.445   0.044   3.965  1.00  3.23              
ATOM   1180  C   GLU    71      -2.872  -0.506   3.873  1.00  4.80              
ATOM   1181  O   GLU    71      -3.693  -0.188   4.734  1.00  6.90              
ATOM   1182  CB  GLU    71      -1.523   1.571   3.894  1.00  4.84              
ATOM   1183  CG  GLU    71      -0.204   2.281   4.163  1.00  4.84              
ATOM   1184  CD  GLU    71       0.323   1.954   5.532  1.00  4.84              
ATOM   1185  OE1 GLU    71      -0.409   2.101   6.481  1.00  4.84              
ATOM   1186  OE2 GLU    71       1.419   1.453   5.620  1.00  4.84              
ATOM   1187  H   GLU    71      -0.436   0.024   2.085  1.00  2.80              
ATOM   1188  HA  GLU    71      -1.106  -0.242   4.961  1.00  3.88              
ATOM   1189 1HB  GLU    71      -1.875   1.825   2.894  1.00  5.81              
ATOM   1190 2HB  GLU    71      -2.262   1.887   4.631  1.00  5.81              
ATOM   1191 1HG  GLU    71       0.563   2.067   3.419  1.00  5.81              
ATOM   1192 2HG  GLU    71      -0.468   3.337   4.118  1.00  5.81              
ATOM   1193  N   GLY    72      -3.193  -1.332   2.870  1.00  4.35              
ATOM   1194  CA  GLY    72      -4.561  -1.836   2.740  1.00  6.54              
ATOM   1195  C   GLY    72      -5.564  -0.836   2.151  1.00  7.89              
ATOM   1196  O   GLY    72      -6.776  -1.066   2.147  1.00 15.05              
ATOM   1197  H   GLY    72      -2.489  -1.608   2.201  1.00  5.22              
ATOM   1198 1HA  GLY    72      -4.558  -2.710   2.088  1.00  7.85              
ATOM   1199 2HA  GLY    72      -4.931  -2.120   3.724  1.00  7.85              
ATOM   1200  N   LEU    73      -5.066   0.269   1.611  1.00  5.14              
ATOM   1201  CA  LEU    73      -5.889   1.375   1.140  1.00  6.52              
ATOM   1202  C   LEU    73      -6.395   1.238  -0.282  1.00  5.69              
ATOM   1203  O   LEU    73      -5.835   1.820  -1.201  1.00 29.01              
ATOM   1204  CB  LEU    73      -5.116   2.695   1.250  1.00  9.78              
ATOM   1205  CG  LEU    73      -4.710   3.098   2.673  1.00  9.78              
ATOM   1206  CD1 LEU    73      -3.916   4.396   2.642  1.00  9.78              
ATOM   1207  CD2 LEU    73      -5.956   3.248   3.534  1.00  9.78              
ATOM   1208  H   LEU    73      -4.063   0.348   1.522  1.00  6.17              
ATOM   1209  HA  LEU    73      -6.791   1.443   1.747  1.00  7.82              
ATOM   1210 1HB  LEU    73      -4.233   2.432   0.670  1.00 11.74              
ATOM   1211 2HB  LEU    73      -5.642   3.513   0.758  1.00 11.74              
ATOM   1212  HG  LEU    73      -4.118   2.280   3.085  1.00 11.74              
ATOM   1213 1HD1 LEU    73      -3.632   4.674   3.658  1.00 11.74              
ATOM   1214 2HD1 LEU    73      -3.017   4.259   2.041  1.00 11.74              
ATOM   1215 3HD1 LEU    73      -4.527   5.186   2.208  1.00 11.74              
ATOM   1216 1HD2 LEU    73      -5.666   3.534   4.546  1.00 11.74              
ATOM   1217 2HD2 LEU    73      -6.601   4.018   3.110  1.00 11.74              
ATOM   1218 3HD2 LEU    73      -6.494   2.301   3.565  1.00 11.74              
ATOM   1219  N   ASN    74      -7.463   0.482  -0.444  1.00  9.85              
ATOM   1220  CA  ASN    74      -8.101   0.245  -1.741  1.00 16.45              
ATOM   1221  C   ASN    74      -9.230  -0.765  -1.493  1.00 90.87              
ATOM   1222  O   ASN    74     -10.388  -0.351  -1.408  1.00112.95              
ATOM   1223  CB  ASN    74      -7.098  -0.236  -2.773  1.00 24.67              
ATOM   1224  CG  ASN    74      -7.636  -0.255  -4.177  1.00 24.67              
ATOM   1225  OD1 ASN    74      -8.579   0.471  -4.512  1.00 24.67              
ATOM   1226  ND2 ASN    74      -7.097  -1.141  -4.976  1.00 24.67              
ATOM   1227  H   ASN    74      -7.864   0.042   0.372  1.00 11.82              
ATOM   1228 1HD2 ASN    74      -7.406  -1.210  -5.925  1.00 29.61              
ATOM   1229 2HD2 ASN    74      -6.378  -1.746  -4.638  1.00 29.61              
ATOM   1230  HA  ASN    74      -8.537   1.173  -2.114  1.00 19.74              
ATOM   1231 1HB  ASN    74      -6.079   0.155  -2.786  1.00 29.61              
ATOM   1232 2HB  ASN    74      -7.091  -1.254  -2.386  1.00 29.61              
ATOM   1233  N   GLY    75      -8.958  -2.074  -1.488  1.00226.48              
ATOM   1234  CA  GLY    75      -9.980  -3.062  -1.142  1.00400.00              
ATOM   1235  C   GLY    75     -10.069  -3.436   0.341  1.00400.00              
ATOM   1236  O   GLY    75     -11.014  -4.120   0.734  1.00400.00              
ATOM   1237  H   GLY    75      -8.028  -2.387  -1.728  1.00271.78              
ATOM   1238 1HA  GLY    75     -10.959  -2.676  -1.427  1.00480.00              
ATOM   1239 2HA  GLY    75      -9.782  -3.985  -1.686  1.00480.00              
ATOM   1240  N   GLY    76      -9.125  -3.000   1.174  1.00400.00              
ATOM   1241  CA  GLY    76      -9.169  -3.356   2.591  1.00400.00              
ATOM   1242  C   GLY    76      -7.907  -4.080   3.050  1.00400.00              
ATOM   1243  O   GLY    76      -7.432  -5.013   2.399  1.00400.00              
ATOM   1244  H   GLY    76      -8.375  -2.421   0.825  1.00480.00              
ATOM   1245 1HA  GLY    76      -9.278  -2.447   3.183  1.00480.00              
ATOM   1246 2HA  GLY    76     -10.023  -4.009   2.768  1.00480.00              
ATOM   1247  N   GLY    77      -7.364  -3.623   4.178  1.00400.00              
ATOM   1248  CA  GLY    77      -6.151  -4.170   4.780  1.00400.00              
ATOM   1249  C   GLY    77      -6.368  -5.229   5.854  1.00400.00              
ATOM   1250  O   GLY    77      -5.437  -5.548   6.597  1.00400.00              
ATOM   1251  H   GLY    77      -7.819  -2.852   4.645  1.00480.00              
ATOM   1252 1HA  GLY    77      -5.544  -4.632   4.001  1.00480.00              
ATOM   1253 2HA  GLY    77      -5.588  -3.361   5.245  1.00480.00              
ATOM   1254  N   GLY    78      -7.574  -5.774   5.952  1.00400.00              
ATOM   1255  CA  GLY    78      -7.833  -6.778   6.973  1.00400.00              
ATOM   1256  C   GLY    78      -9.243  -7.345   6.888  1.00400.00              
ATOM   1257  O   GLY    78     -10.019  -6.998   5.997  1.00400.00              
ATOM   1258  H   GLY    78      -8.310  -5.493   5.320  1.00480.00              
ATOM   1259 1HA  GLY    78      -7.125  -7.599   6.853  1.00480.00              
ATOM   1260 2HA  GLY    78      -7.703  -6.328   7.956  1.00480.00              
ATOM   1261  N   GLY    79      -9.574  -8.157   7.883  1.00400.00              
ATOM   1262  CA  GLY    79     -10.828  -8.895   8.004  1.00400.00              
ATOM   1263  C   GLY    79     -10.826 -10.198   7.204  1.00400.00              
ATOM   1264  O   GLY    79     -10.154 -11.149   7.603  1.00400.00              
ATOM   1265  H   GLY    79      -8.898  -8.276   8.624  1.00480.00              
ATOM   1266 1HA  GLY    79     -10.998  -9.139   9.053  1.00480.00              
ATOM   1267 2HA  GLY    79     -11.644  -8.272   7.640  1.00480.00              
ATOM   1268  N   GLY    80     -11.575 -10.262   6.108  1.00400.00              
ATOM   1269  CA  GLY    80     -11.622 -11.485   5.309  1.00400.00              
ATOM   1270  C   GLY    80     -10.472 -11.576   4.315  1.00400.00              
ATOM   1271  O   GLY    80      -9.676 -10.645   4.200  1.00400.00              
ATOM   1272  H   GLY    80     -12.117  -9.458   5.825  1.00480.00              
ATOM   1273 1HA  GLY    80     -11.570 -12.347   5.974  1.00480.00              
ATOM   1274 2HA  GLY    80     -12.559 -11.512   4.754  1.00480.00              
ATOM   1275  N   SER    81     -10.460 -12.663   3.542  1.00400.00              
ATOM   1276  CA  SER    81      -9.424 -13.011   2.560  1.00400.00              
ATOM   1277  C   SER    81      -8.987 -11.937   1.565  1.00400.00              
ATOM   1278  O   SER    81      -7.915 -12.059   0.969  1.00400.00              
ATOM   1279  CB  SER    81      -9.863 -14.208   1.740  1.00600.00              
ATOM   1280  OG  SER    81     -10.995 -13.927   0.962  1.00600.00              
ATOM   1281  H   SER    81     -11.233 -13.305   3.641  1.00480.00              
ATOM   1282  HG  SER    81     -11.781 -13.982   1.511  1.00720.00              
ATOM   1283  HA  SER    81      -8.505 -13.385   3.014  1.00480.00              
ATOM   1284 1HB  SER    81      -9.045 -14.499   1.082  1.00720.00              
ATOM   1285 2HB  SER    81     -10.094 -15.030   2.417  1.00720.00              
ATOM   1286  N   HIS    82      -9.777 -10.883   1.391  1.00400.00              
ATOM   1287  CA  HIS    82      -9.415  -9.816   0.481  1.00400.00              
ATOM   1288  C   HIS    82      -8.157  -9.045   0.868  1.00400.00              
ATOM   1289  O   HIS    82      -7.559  -8.390   0.012  1.00400.00              
ATOM   1290  CB  HIS    82     -10.563  -8.811   0.342  1.00600.00              
ATOM   1291  CG  HIS    82     -10.826  -8.023   1.587  1.00600.00              
ATOM   1292  ND1 HIS    82     -11.572  -8.518   2.637  1.00600.00              
ATOM   1293  CD2 HIS    82     -10.446  -6.775   1.951  1.00600.00              
ATOM   1294  CE1 HIS    82     -11.637  -7.608   3.594  1.00600.00              
ATOM   1295  NE2 HIS    82     -10.962  -6.542   3.202  1.00600.00              
ATOM   1296  H   HIS    82     -10.646 -10.825   1.903  1.00480.00              
ATOM   1297  HE2 HIS    82     -10.841  -5.690   3.729  1.00720.00              
ATOM   1298  HA  HIS    82      -9.194 -10.232  -0.502  1.00480.00              
ATOM   1299 1HB  HIS    82     -10.336  -8.087  -0.442  1.00720.00              
ATOM   1300 2HB  HIS    82     -11.489  -9.330   0.099  1.00720.00              
ATOM   1301  HE1 HIS    82     -12.184  -7.809   4.514  1.00720.00              
ATOM   1302  HD2 HIS    82      -9.853  -6.007   1.453  1.00720.00              
ATOM   1303  N   PHE    83      -7.717  -9.152   2.128  1.00400.00              
ATOM   1304  CA  PHE    83      -6.480  -8.492   2.530  1.00400.00              
ATOM   1305  C   PHE    83      -5.235  -9.089   1.873  1.00400.00              
ATOM   1306  O   PHE    83      -4.151  -8.519   2.001  1.00400.00              
ATOM   1307  CB  PHE    83      -6.315  -8.546   4.050  1.00600.00              
ATOM   1308  CG  PHE    83      -6.077  -9.930   4.585  1.00600.00              
ATOM   1309  CD1 PHE    83      -4.798 -10.467   4.614  1.00600.00              
ATOM   1310  CD2 PHE    83      -7.130 -10.697   5.058  1.00600.00              
ATOM   1311  CE1 PHE    83      -4.578 -11.740   5.106  1.00600.00              
ATOM   1312  CE2 PHE    83      -6.912 -11.969   5.551  1.00600.00              
ATOM   1313  CZ  PHE    83      -5.634 -12.491   5.574  1.00600.00              
ATOM   1314  H   PHE    83      -8.243  -9.691   2.801  1.00480.00              
ATOM   1315  HD1 PHE    83      -3.962  -9.872   4.244  1.00720.00              
ATOM   1316  HE1 PHE    83      -3.568 -12.149   5.123  1.00720.00              
ATOM   1317  HZ  PHE    83      -5.462 -13.494   5.961  1.00720.00              
ATOM   1318  HE2 PHE    83      -7.749 -12.562   5.922  1.00720.00              
ATOM   1319  HD2 PHE    83      -8.139 -10.285   5.040  1.00720.00              
ATOM   1320  HA  PHE    83      -6.500  -7.447   2.219  1.00480.00              
ATOM   1321 1HB  PHE    83      -5.462  -7.942   4.357  1.00720.00              
ATOM   1322 2HB  PHE    83      -7.215  -8.175   4.538  1.00720.00              
ATOM   1323  N   ASP    84      -5.365 -10.227   1.179  1.00400.00              
ATOM   1324  CA  ASP    84      -4.254 -10.823   0.457  1.00400.00              
ATOM   1325  C   ASP    84      -3.810  -9.961  -0.725  1.00400.00              
ATOM   1326  O   ASP    84      -2.682 -10.108  -1.197  1.00400.00              
ATOM   1327  CB  ASP    84      -4.625 -12.223  -0.038  1.00600.00              
ATOM   1328  CG  ASP    84      -4.704 -13.277   1.058  1.00600.00              
ATOM   1329  OD1 ASP    84      -4.257 -13.008   2.147  1.00600.00              
ATOM   1330  OD2 ASP    84      -5.347 -14.278   0.846  1.00600.00              
ATOM   1331  H   ASP    84      -6.265 -10.686   1.157  1.00480.00              
ATOM   1332  HA  ASP    84      -3.388 -10.905   1.114  1.00480.00              
ATOM   1333 1HB  ASP    84      -5.540 -12.246  -0.630  1.00720.00              
ATOM   1334 2HB  ASP    84      -3.770 -12.432  -0.681  1.00720.00              
ATOM   1335  N   SER    85      -4.650  -9.026  -1.166  1.00400.00              
ATOM   1336  CA  SER    85      -4.301  -8.147  -2.268  1.00400.00              
ATOM   1337  C   SER    85      -5.298  -7.020  -2.386  1.00400.00              
ATOM   1338  O   SER    85      -6.190  -7.078  -3.228  1.00400.00              
ATOM   1339  CB  SER    85      -4.228  -8.935  -3.561  1.00600.00              
ATOM   1340  OG  SER    85      -3.795  -8.146  -4.635  1.00600.00              
ATOM   1341  H   SER    85      -5.552  -8.926  -0.723  1.00480.00              
ATOM   1342  HG  SER    85      -2.839  -8.060  -4.603  1.00720.00              
ATOM   1343  HA  SER    85      -3.288  -7.748  -2.200  1.00480.00              
ATOM   1344 1HB  SER    85      -3.532  -9.763  -3.426  1.00720.00              
ATOM   1345 2HB  SER    85      -5.218  -9.328  -3.787  1.00720.00              
ATOM   1346  N   PRO    86      -5.129  -5.960  -1.586  1.00400.00              
ATOM   1347  CA  PRO    86      -5.960  -4.778  -1.583  1.00364.65              
ATOM   1348  C   PRO    86      -6.146  -4.197  -2.975  1.00395.70              
ATOM   1349  O   PRO    86      -7.185  -3.601  -3.246  1.00371.22              
ATOM   1350  CB  PRO    86      -5.219  -3.800  -0.656  1.00546.97              
ATOM   1351  CG  PRO    86      -4.468  -4.674   0.310  1.00546.97              
ATOM   1352  CD  PRO    86      -3.889  -5.785  -0.810  1.00546.97              
ATOM   1353 1HD  PRO    86      -3.207  -6.138  -1.375  1.00656.37              
ATOM   1354 2HD  PRO    86      -4.076  -6.248   0.001  1.00656.37              
ATOM   1355 1HG  PRO    86      -3.797  -5.001  -0.089  1.00656.37              
ATOM   1356 2HG  PRO    86      -4.572  -4.303   1.165  1.00656.37              
ATOM   1357 1HB  PRO    86      -4.599  -3.455  -1.234  1.00656.37              
ATOM   1358 2HB  PRO    86      -5.881  -3.443  -0.228  1.00656.37              
ATOM   1359  HA  PRO    86      -6.863  -4.995  -1.221  1.00437.58              
ATOM   1360  N   PHE    87      -5.122  -4.293  -3.826  1.00400.00              
ATOM   1361  CA  PHE    87      -5.200  -3.836  -5.205  1.00400.00              
ATOM   1362  C   PHE    87      -6.180  -4.618  -6.056  1.00400.00              
ATOM   1363  O   PHE    87      -7.082  -4.028  -6.655  1.00400.00              
ATOM   1364  CB  PHE    87      -3.822  -3.895  -5.866  1.00600.00              
ATOM   1365  CG  PHE    87      -3.837  -3.558  -7.330  1.00600.00              
ATOM   1366  CD1 PHE    87      -4.182  -2.285  -7.759  1.00600.00              
ATOM   1367  CD2 PHE    87      -3.508  -4.512  -8.281  1.00600.00              
ATOM   1368  CE1 PHE    87      -4.196  -1.973  -9.106  1.00600.00              
ATOM   1369  CE2 PHE    87      -3.520  -4.203  -9.627  1.00600.00              
ATOM   1370  CZ  PHE    87      -3.865  -2.932 -10.039  1.00600.00              
ATOM   1371  H   PHE    87      -4.257  -4.700  -3.499  1.00480.00              
ATOM   1372  HD1 PHE    87      -4.442  -1.526  -7.021  1.00720.00              
ATOM   1373  HE1 PHE    87      -4.469  -0.969  -9.429  1.00720.00              
ATOM   1374  HZ  PHE    87      -3.877  -2.687 -11.101  1.00720.00              
ATOM   1375  HE2 PHE    87      -3.259  -4.962 -10.364  1.00720.00              
ATOM   1376  HD2 PHE    87      -3.236  -5.517  -7.955  1.00720.00              
ATOM   1377  HA  PHE    87      -5.556  -2.805  -5.234  1.00480.00              
ATOM   1378 1HB  PHE    87      -3.146  -3.186  -5.390  1.00720.00              
ATOM   1379 2HB  PHE    87      -3.410  -4.900  -5.783  1.00720.00              
ATOM   1380  N   GLU    88      -6.008  -5.939  -6.105  1.00341.57              
ATOM   1381  CA  GLU    88      -6.879  -6.748  -6.939  1.00218.24              
ATOM   1382  C   GLU    88      -8.280  -6.809  -6.379  1.00155.82              
ATOM   1383  O   GLU    88      -9.245  -6.794  -7.144  1.00122.48              
ATOM   1384  CB  GLU    88      -6.315  -8.163  -7.089  1.00327.36              
ATOM   1385  CG  GLU    88      -5.050  -8.249  -7.932  1.00327.36              
ATOM   1386  CD  GLU    88      -4.493  -9.645  -7.940  1.00327.36              
ATOM   1387  OE1 GLU    88      -5.034 -10.484  -7.260  1.00327.36              
ATOM   1388  OE2 GLU    88      -3.597  -9.902  -8.709  1.00327.36              
ATOM   1389  H   GLU    88      -5.275  -6.375  -5.564  1.00409.88              
ATOM   1390  HA  GLU    88      -6.963  -6.300  -7.930  1.00261.89              
ATOM   1391 1HB  GLU    88      -6.106  -8.530  -6.084  1.00392.83              
ATOM   1392 2HB  GLU    88      -7.096  -8.771  -7.544  1.00392.83              
ATOM   1393 1HG  GLU    88      -5.189  -7.909  -8.958  1.00392.83              
ATOM   1394 2HG  GLU    88      -4.356  -7.584  -7.421  1.00392.83              
ATOM   1395  N   PHE    89      -8.389  -6.867  -5.058  1.00191.72              
ATOM   1396  CA  PHE    89      -9.689  -6.898  -4.432  1.00200.82              
ATOM   1397  C   PHE    89     -10.357  -5.544  -4.466  1.00233.58              
ATOM   1398  O   PHE    89     -11.576  -5.497  -4.578  1.00240.61              
ATOM   1399  CB  PHE    89      -9.574  -7.385  -2.986  1.00301.23              
ATOM   1400  CG  PHE    89      -9.476  -8.878  -2.856  1.00301.23              
ATOM   1401  CD1 PHE    89      -8.254  -9.489  -2.617  1.00301.23              
ATOM   1402  CD2 PHE    89     -10.604  -9.675  -2.972  1.00301.23              
ATOM   1403  CE1 PHE    89      -8.162 -10.863  -2.497  1.00301.23              
ATOM   1404  CE2 PHE    89     -10.516 -11.048  -2.851  1.00301.23              
ATOM   1405  CZ  PHE    89      -9.293 -11.642  -2.613  1.00301.23              
ATOM   1406  H   PHE    89      -7.557  -6.890  -4.487  1.00230.06              
ATOM   1407  HD1 PHE    89      -7.359  -8.872  -2.524  1.00361.48              
ATOM   1408  HE1 PHE    89      -7.195 -11.329  -2.310  1.00361.48              
ATOM   1409  HZ  PHE    89      -9.221 -12.725  -2.520  1.00361.48              
ATOM   1410  HE2 PHE    89     -11.411 -11.664  -2.944  1.00361.48              
ATOM   1411  HD2 PHE    89     -11.571  -9.206  -3.160  1.00361.48              
ATOM   1412  HA  PHE    89     -10.346  -7.577  -4.977  1.00240.98              
ATOM   1413 1HB  PHE    89      -8.681  -6.972  -2.521  1.00361.48              
ATOM   1414 2HB  PHE    89     -10.452  -7.080  -2.418  1.00361.48              
ATOM   1415  N   GLY    90      -9.597  -4.455  -4.390  1.00278.73              
ATOM   1416  CA  GLY    90     -10.189  -3.132  -4.486  1.00310.92              
ATOM   1417  C   GLY    90     -10.787  -2.945  -5.858  1.00182.42              
ATOM   1418  O   GLY    90     -11.888  -2.399  -5.984  1.00141.31              
ATOM   1419  H   GLY    90      -8.599  -4.549  -4.264  1.00334.48              
ATOM   1420 1HA  GLY    90     -10.966  -3.033  -3.727  1.00373.10              
ATOM   1421 2HA  GLY    90      -9.417  -2.383  -4.314  1.00373.10              
ATOM   1422  N   PHE    91     -10.041  -3.383  -6.869  1.00169.45              
ATOM   1423  CA  PHE    91     -10.524  -3.339  -8.244  1.00126.92              
ATOM   1424  C   PHE    91     -11.044  -4.700  -8.689  1.00 66.56              
ATOM   1425  O   PHE    91     -10.526  -5.738  -8.277  1.00165.49              
ATOM   1426  CB  PHE    91      -9.415  -2.866  -9.185  1.00187.88              
ATOM   1427  CG  PHE    91      -9.010  -1.435  -8.974  1.00187.88              
ATOM   1428  CD1 PHE    91      -7.923  -1.117  -8.174  1.00187.88              
ATOM   1429  CD2 PHE    91      -9.716  -0.403  -9.574  1.00187.88              
ATOM   1430  CE1 PHE    91      -7.549   0.199  -7.979  1.00187.88              
ATOM   1431  CE2 PHE    91      -9.345   0.913  -9.382  1.00187.88              
ATOM   1432  CZ  PHE    91      -8.260   1.214  -8.583  1.00187.88              
ATOM   1433  H   PHE    91      -9.121  -3.754  -6.680  1.00202.34              
ATOM   1434  HD1 PHE    91      -7.360  -1.920  -7.697  1.00224.46              
ATOM   1435  HE1 PHE    91      -6.693   0.434  -7.348  1.00224.46              
ATOM   1436  HZ  PHE    91      -7.967   2.252  -8.429  1.00224.46              
ATOM   1437  HE2 PHE    91      -9.908   1.715  -9.860  1.00224.46              
ATOM   1438  HD2 PHE    91     -10.573  -0.641 -10.205  1.00224.46              
ATOM   1439  HA  PHE    91     -11.363  -2.646  -8.319  1.00151.30              
ATOM   1440 1HB  PHE    91      -8.518  -3.468  -9.041  1.00224.46              
ATOM   1441 2HB  PHE    91      -9.743  -2.947 -10.221  1.00224.46              
ATOM   1442  N   THR    92     -12.072  -4.689  -9.531  1.00  9.90              
ATOM   1443  CA  THR    92     -12.731  -5.919  -9.953  1.00 51.88              
ATOM   1444  C   THR    92     -11.768  -6.829 -10.705  1.00121.34              
ATOM   1445  O   THR    92     -11.275  -6.476 -11.776  1.00130.05              
ATOM   1446  CB  THR    92     -13.951  -5.629 -10.847  1.00 75.32              
ATOM   1447  OG1 THR    92     -14.880  -4.800 -10.137  1.00 75.32              
ATOM   1448  CG2 THR    92     -14.638  -6.925 -11.249  1.00 75.32              
ATOM   1449  H   THR    92     -12.406  -3.805  -9.888  1.00 10.88              
ATOM   1450  HG1 THR    92     -14.454  -3.973  -9.899  1.00 89.38              
ATOM   1451  HA  THR    92     -13.064  -6.478  -9.078  1.00 61.26              
ATOM   1452  HB  THR    92     -13.618  -5.102 -11.741  1.00 89.38              
ATOM   1453 1HG2 THR    92     -15.497  -6.699 -11.881  1.00 89.38              
ATOM   1454 2HG2 THR    92     -13.937  -7.552 -11.799  1.00 89.38              
ATOM   1455 3HG2 THR    92     -14.972  -7.451 -10.356  1.00 89.38              
ATOM   1456  N   PHE    93     -11.505  -8.001 -10.138  1.00225.24              
ATOM   1457  CA  PHE    93     -10.708  -9.018 -10.815  1.00358.48              
ATOM   1458  C   PHE    93     -10.972 -10.401 -10.235  1.00261.38              
ATOM   1459  O   PHE    93     -10.944 -10.590  -9.018  1.00300.18              
ATOM   1460  CB  PHE    93      -9.219  -8.682 -10.718  1.00535.22              
ATOM   1461  CG  PHE    93      -8.334  -9.621 -11.488  1.00535.22              
ATOM   1462  CD1 PHE    93      -8.168  -9.473 -12.857  1.00535.22              
ATOM   1463  CD2 PHE    93      -7.667 -10.653 -10.846  1.00535.22              
ATOM   1464  CE1 PHE    93      -7.355 -10.337 -13.567  1.00535.22              
ATOM   1465  CE2 PHE    93      -6.852 -11.516 -11.552  1.00535.22              
ATOM   1466  CZ  PHE    93      -6.697 -11.357 -12.915  1.00535.22              
ATOM   1467  H   PHE    93     -11.866  -8.193  -9.214  1.00269.29              
ATOM   1468  HD1 PHE    93      -8.688  -8.665 -13.373  1.00641.26              
ATOM   1469  HE1 PHE    93      -7.234 -10.209 -14.642  1.00641.26              
ATOM   1470  HZ  PHE    93      -6.056 -12.039 -13.474  1.00641.26              
ATOM   1471  HE2 PHE    93      -6.333 -12.323 -11.036  1.00641.26              
ATOM   1472  HD2 PHE    93      -7.790 -10.778  -9.770  1.00641.26              
ATOM   1473  HA  PHE    93     -10.986  -9.065 -11.869  1.00429.18              
ATOM   1474 1HB  PHE    93      -9.032  -7.684 -11.112  1.00641.26              
ATOM   1475 2HB  PHE    93      -8.892  -8.728  -9.680  1.00641.26              
ATOM   1476  N   ARG    94     -11.229 -11.366 -11.111  1.00185.64              
ATOM   1477  CA  ARG    94     -11.566 -12.719 -10.685  1.00130.64              
ATOM   1478  C   ARG    94     -10.325 -13.599 -10.609  1.00 30.00              
ATOM   1479  O   ARG    94      -9.947 -14.240 -11.590  1.00 17.80              
ATOM   1480  CB  ARG    94     -12.640 -13.346 -11.562  1.00193.46              
ATOM   1481  CG  ARG    94     -13.909 -12.521 -11.707  1.00193.46              
ATOM   1482  CD  ARG    94     -14.564 -12.174 -10.421  1.00193.46              
ATOM   1483  NE  ARG    94     -15.806 -11.430 -10.559  1.00193.46              
ATOM   1484  CZ  ARG    94     -16.544 -10.975  -9.527  1.00193.46              
ATOM   1485  NH1 ARG    94     -16.192 -11.217  -8.284  1.00193.46              
ATOM   1486  NH2 ARG    94     -17.646 -10.299  -9.799  1.00193.46              
ATOM   1487  H   ARG    94     -11.190 -11.157 -12.098  1.00221.77              
ATOM   1488 1HH1 ARG    94     -15.355 -11.751  -8.093  1.00231.15              
ATOM   1489 2HH1 ARG    94     -16.758 -10.867  -7.525  1.00231.15              
ATOM   1490 1HH2 ARG    94     -17.912 -10.137 -10.760  1.00231.15              
ATOM   1491 2HH2 ARG    94     -18.218  -9.947  -9.045  1.00231.15              
ATOM   1492  HE  ARG    94     -16.297 -11.145 -11.395  1.00231.15              
ATOM   1493  HA  ARG    94     -11.991 -12.695  -9.681  1.00155.77              
ATOM   1494 1HB  ARG    94     -12.197 -13.501 -12.545  1.00231.15              
ATOM   1495 2HB  ARG    94     -12.888 -14.311 -11.119  1.00231.15              
ATOM   1496 1HG  ARG    94     -13.662 -11.591 -12.220  1.00231.15              
ATOM   1497 2HG  ARG    94     -14.623 -13.088 -12.307  1.00231.15              
ATOM   1498 1HD  ARG    94     -14.793 -13.092  -9.881  1.00231.15              
ATOM   1499 2HD  ARG    94     -13.882 -11.565  -9.829  1.00231.15              
REMARK PARENT    N/A
REMARK PARSRC    msa
REMARK SCORE     0.00
ATOM   1500  N   ASN    95      -9.694 -13.625  -9.440  1.00 10.00              
ATOM   1501  CA  ASN    95      -8.492 -14.423  -9.236  1.00 10.00              
ATOM   1502  C   ASN    95      -8.789 -15.665  -8.406  1.00 10.00              
ATOM   1503  O   ASN    95      -9.143 -15.568  -7.231  1.00 10.00              
ATOM   1504  CB  ASN    95      -7.389 -13.609  -8.585  1.00 10.00              
ATOM   1505  CG  ASN    95      -6.144 -14.400  -8.293  1.00 10.00              
ATOM   1506  OD1 ASN    95      -5.916 -15.470  -8.868  1.00 10.00              
ATOM   1507  ND2 ASN    95      -5.381 -13.921  -7.344  1.00 10.00              
ATOM   1508  H   ASN    95     -10.057 -13.077  -8.673  1.00 10.00              
ATOM   1509 1HD2 ASN    95      -4.536 -14.396  -7.096  1.00 10.00              
ATOM   1510 2HD2 ASN    95      -5.642 -13.082  -6.867  1.00 10.00              
ATOM   1511  HA  ASN    95      -8.115 -14.777 -10.197  1.00 10.00              
ATOM   1512 1HB  ASN    95      -7.107 -12.632  -8.982  1.00 10.00              
ATOM   1513 2HB  ASN    95      -7.947 -13.477  -7.658  1.00 10.00              
ATOM   1514  N   PRO    96      -8.644 -16.832  -9.024  1.00 10.00              
ATOM   1515  CA  PRO    96      -8.923 -18.095  -8.351  1.00 10.00              
ATOM   1516  C   PRO    96      -8.010 -18.291  -7.147  1.00 10.00              
ATOM   1517  O   PRO    96      -8.295 -19.101  -6.265  1.00 10.00              
ATOM   1518  CB  PRO    96      -8.687 -19.159  -9.436  1.00 10.00              
ATOM   1519  CG  PRO    96      -7.740 -18.515 -10.411  1.00 10.00              
ATOM   1520  CD  PRO    96      -8.178 -17.029 -10.403  1.00 10.00              
ATOM   1521 1HD  PRO    96      -7.427 -16.446 -10.476  1.00 10.00              
ATOM   1522 2HD  PRO    96      -8.951 -16.823 -10.920  1.00 10.00              
ATOM   1523 1HG  PRO    96      -6.965 -18.510 -10.070  1.00 10.00              
ATOM   1524 2HG  PRO    96      -8.046 -18.716 -11.274  1.00 10.00              
ATOM   1525 1HB  PRO    96      -8.201 -19.776  -8.966  1.00 10.00              
ATOM   1526 2HB  PRO    96      -9.467 -19.192  -9.810  1.00 10.00              
ATOM   1527  HA  PRO    96      -9.868 -18.113  -8.035  1.00 10.00              
ATOM   1528  N   ASP    97      -6.904 -17.539  -7.116  1.00  5.00              
ATOM   1529  CA  ASP    97      -5.994 -17.585  -5.974  1.00  5.00              
ATOM   1530  C   ASP    97      -6.717 -17.160  -4.722  1.00  5.00              
ATOM   1531  O   ASP    97      -6.502 -17.724  -3.645  1.00  5.00              
ATOM   1532  CB  ASP    97      -4.774 -16.695  -6.224  1.00  5.00              
ATOM   1533  CG  ASP    97      -3.788 -17.251  -7.243  1.00  5.00              
ATOM   1534  OD1 ASP    97      -3.906 -18.403  -7.587  1.00  5.00              
ATOM   1535  OD2 ASP    97      -3.028 -16.484  -7.783  1.00  5.00              
ATOM   1536  H   ASP    97      -6.695 -16.930  -7.894  1.00  5.00              
ATOM   1537  HA  ASP    97      -5.652 -18.608  -5.815  1.00  5.00              
ATOM   1538 1HB  ASP    97      -5.031 -15.670  -6.490  1.00  5.00              
ATOM   1539 2HB  ASP    97      -4.319 -16.711  -5.233  1.00  5.00              
ATOM   1540  N   ASP    98      -7.581 -16.167  -4.896  1.00  5.00              
ATOM   1541  CA  ASP    98      -8.310 -15.607  -3.801  1.00  5.00              
ATOM   1542  C   ASP    98      -9.383 -16.569  -3.372  1.00  5.00              
ATOM   1543  O   ASP    98      -9.578 -16.744  -2.173  1.00  5.00              
ATOM   1544  CB  ASP    98      -8.909 -14.253  -4.191  1.00  5.00              
ATOM   1545  CG  ASP    98      -7.879 -13.170  -4.481  1.00  5.00              
ATOM   1546  OD1 ASP    98      -6.733 -13.364  -4.151  1.00  5.00              
ATOM   1547  OD2 ASP    98      -8.210 -12.231  -5.165  1.00  5.00              
ATOM   1548  H   ASP    98      -7.727 -15.798  -5.825  1.00  5.00              
ATOM   1549  HA  ASP    98      -7.644 -15.461  -2.950  1.00  5.00              
ATOM   1550 1HB  ASP    98      -9.615 -14.313  -5.020  1.00  5.00              
ATOM   1551 2HB  ASP    98      -9.444 -14.009  -3.273  1.00  5.00              
ATOM   1552  N   VAL    99     -10.060 -17.222  -4.314  1.00  5.00              
ATOM   1553  CA  VAL    99     -11.077 -18.134  -3.810  1.00  5.00              
ATOM   1554  C   VAL    99     -10.462 -19.365  -3.176  1.00  5.00              
ATOM   1555  O   VAL    99     -11.084 -19.937  -2.286  1.00  5.00              
ATOM   1556  CB  VAL    99     -12.040 -18.579  -4.926  1.00  5.00              
ATOM   1557  CG1 VAL    99     -12.491 -17.382  -5.750  1.00  5.00              
ATOM   1558  CG2 VAL    99     -11.378 -19.619  -5.818  1.00  5.00              
ATOM   1559  H   VAL    99      -9.882 -17.095  -5.300  1.00  5.00              
ATOM   1560  HA  VAL    99     -11.660 -17.675  -3.010  1.00  5.00              
ATOM   1561  HB  VAL    99     -12.909 -19.058  -4.475  1.00  5.00              
ATOM   1562 1HG1 VAL    99     -13.171 -17.715  -6.534  1.00  5.00              
ATOM   1563 2HG1 VAL    99     -13.004 -16.669  -5.105  1.00  5.00              
ATOM   1564 3HG1 VAL    99     -11.623 -16.904  -6.203  1.00  5.00              
ATOM   1565 1HG2 VAL    99     -12.072 -19.923  -6.601  1.00  5.00              
ATOM   1566 2HG2 VAL    99     -10.484 -19.191  -6.272  1.00  5.00              
ATOM   1567 3HG2 VAL    99     -11.102 -20.488  -5.221  1.00  5.00              
ATOM   1568  N   PHE   100      -9.267 -19.783  -3.607  1.00  5.00              
ATOM   1569  CA  PHE   100      -8.672 -20.958  -3.000  1.00  5.00              
ATOM   1570  C   PHE   100      -8.297 -20.618  -1.576  1.00  5.00              
ATOM   1571  O   PHE   100      -8.577 -21.407  -0.679  1.00  5.00              
ATOM   1572  CB  PHE   100      -7.459 -21.421  -3.809  1.00  5.00              
ATOM   1573  CG  PHE   100      -7.811 -22.020  -5.141  1.00  5.00              
ATOM   1574  CD1 PHE   100      -7.346 -21.451  -6.317  1.00  5.00              
ATOM   1575  CD2 PHE   100      -8.607 -23.152  -5.220  1.00  5.00              
ATOM   1576  CE1 PHE   100      -7.669 -22.001  -7.543  1.00  5.00              
ATOM   1577  CE2 PHE   100      -8.931 -23.704  -6.444  1.00  5.00              
ATOM   1578  CZ  PHE   100      -8.461 -23.127  -7.607  1.00  5.00              
ATOM   1579  H   PHE   100      -8.786 -19.288  -4.344  1.00  5.00              
ATOM   1580  HD1 PHE   100      -6.719 -20.561  -6.267  1.00  5.00              
ATOM   1581  HE1 PHE   100      -7.298 -21.544  -8.460  1.00  5.00              
ATOM   1582  HZ  PHE   100      -8.718 -23.561  -8.573  1.00  5.00              
ATOM   1583  HE2 PHE   100      -9.558 -24.595  -6.492  1.00  5.00              
ATOM   1584  HD2 PHE   100      -8.978 -23.607  -4.301  1.00  5.00              
ATOM   1585  HA  PHE   100      -9.401 -21.769  -2.971  1.00  5.00              
ATOM   1586 1HB  PHE   100      -6.798 -20.578  -4.010  1.00  5.00              
ATOM   1587 2HB  PHE   100      -6.912 -22.185  -3.258  1.00  5.00              
ATOM   1588  N   ARG   101      -7.712 -19.435  -1.377  1.00  5.00              
ATOM   1589  CA  ARG   101      -7.336 -18.957  -0.057  1.00  5.00              
ATOM   1590  C   ARG   101      -8.511 -18.821   0.884  1.00  5.00              
ATOM   1591  O   ARG   101      -8.431 -19.211   2.048  1.00  5.00              
ATOM   1592  CB  ARG   101      -6.556 -17.652  -0.120  1.00  5.00              
ATOM   1593  CG  ARG   101      -5.149 -17.774  -0.681  1.00  5.00              
ATOM   1594  CD  ARG   101      -4.093 -17.956   0.348  1.00  5.00              
ATOM   1595  NE  ARG   101      -3.932 -16.829   1.252  1.00  5.00              
ATOM   1596  CZ  ARG   101      -3.105 -16.813   2.315  1.00  5.00              
ATOM   1597  NH1 ARG   101      -2.391 -17.870   2.634  1.00  5.00              
ATOM   1598  NH2 ARG   101      -3.047 -15.713   3.045  1.00  5.00              
ATOM   1599  H   ARG   101      -7.523 -18.848  -2.177  1.00  5.00              
ATOM   1600 1HH1 ARG   101      -2.460 -18.710   2.077  1.00  5.00              
ATOM   1601 2HH1 ARG   101      -1.777 -17.838   3.435  1.00  5.00              
ATOM   1602 1HH2 ARG   101      -3.616 -14.915   2.797  1.00  5.00              
ATOM   1603 2HH2 ARG   101      -2.436 -15.674   3.848  1.00  5.00              
ATOM   1604  HE  ARG   101      -4.382 -15.923   1.240  1.00  5.00              
ATOM   1605  HA  ARG   101      -6.664 -19.673   0.417  1.00  5.00              
ATOM   1606 1HB  ARG   101      -7.132 -16.967  -0.740  1.00  5.00              
ATOM   1607 2HB  ARG   101      -6.504 -17.264   0.898  1.00  5.00              
ATOM   1608 1HG  ARG   101      -5.116 -18.633  -1.351  1.00  5.00              
ATOM   1609 2HG  ARG   101      -4.920 -16.867  -1.241  1.00  5.00              
ATOM   1610 1HD  ARG   101      -4.336 -18.828   0.954  1.00  5.00              
ATOM   1611 2HD  ARG   101      -3.137 -18.115  -0.150  1.00  5.00              
ATOM   1612  N   GLU   102      -9.583 -18.233   0.372  1.00  5.00              
ATOM   1613  CA  GLU   102     -10.770 -18.000   1.162  1.00  5.00              
ATOM   1614  C   GLU   102     -11.524 -19.305   1.414  1.00  5.00              
ATOM   1615  O   GLU   102     -12.248 -19.401   2.405  1.00  5.00              
ATOM   1616  CB  GLU   102     -11.684 -16.986   0.470  1.00  5.00              
ATOM   1617  CG  GLU   102     -12.932 -16.621   1.261  1.00  5.00              
ATOM   1618  CD  GLU   102     -13.729 -15.555   0.564  1.00  5.00              
ATOM   1619  OE1 GLU   102     -13.316 -15.121  -0.485  1.00  5.00              
ATOM   1620  OE2 GLU   102     -14.807 -15.253   1.019  1.00  5.00              
ATOM   1621  H   GLU   102      -9.570 -17.941  -0.595  1.00  5.00              
ATOM   1622  HA  GLU   102     -10.492 -17.607   2.140  1.00  5.00              
ATOM   1623 1HB  GLU   102     -11.090 -16.089   0.296  1.00  5.00              
ATOM   1624 2HB  GLU   102     -11.975 -17.421  -0.487  1.00  5.00              
ATOM   1625 1HG  GLU   102     -13.576 -17.475   1.473  1.00  5.00              
ATOM   1626 2HG  GLU   102     -12.536 -16.226   2.196  1.00  5.00              
ATOM   1627  N   PHE   103     -11.422 -20.293   0.520  1.00  5.00              
ATOM   1628  CA  PHE   103     -11.981 -21.602   0.837  1.00  5.00              
ATOM   1629  C   PHE   103     -11.119 -22.219   1.916  1.00  5.00              
ATOM   1630  O   PHE   103     -11.645 -22.823   2.846  1.00  5.00              
ATOM   1631  CB  PHE   103     -12.042 -22.475  -0.418  1.00  5.00              
ATOM   1632  CG  PHE   103     -13.034 -21.998  -1.440  1.00  5.00              
ATOM   1633  CD1 PHE   103     -14.037 -21.106  -1.091  1.00  5.00              
ATOM   1634  CD2 PHE   103     -12.967 -22.441  -2.752  1.00  5.00              
ATOM   1635  CE1 PHE   103     -14.950 -20.667  -2.031  1.00  5.00              
ATOM   1636  CE2 PHE   103     -13.877 -22.003  -3.694  1.00  5.00              
ATOM   1637  CZ  PHE   103     -14.871 -21.115  -3.332  1.00  5.00              
ATOM   1638  H   PHE   103     -10.963 -20.135  -0.366  1.00  5.00              
ATOM   1639  HD1 PHE   103     -14.099 -20.751  -0.062  1.00  5.00              
ATOM   1640  HE1 PHE   103     -15.734 -19.966  -1.743  1.00  5.00              
ATOM   1641  HZ  PHE   103     -15.590 -20.770  -4.073  1.00  5.00              
ATOM   1642  HE2 PHE   103     -13.813 -22.358  -4.723  1.00  5.00              
ATOM   1643  HD2 PHE   103     -12.182 -23.143  -3.038  1.00  5.00              
ATOM   1644  HA  PHE   103     -12.992 -21.487   1.231  1.00  5.00              
ATOM   1645 1HB  PHE   103     -11.071 -22.493  -0.910  1.00  5.00              
ATOM   1646 2HB  PHE   103     -12.332 -23.491  -0.153  1.00  5.00              
ATOM   1647  N   PHE   104      -9.799 -22.017   1.855  1.00  5.00              
ATOM   1648  CA  PHE   104      -8.928 -22.581   2.875  1.00  5.00              
ATOM   1649  C   PHE   104      -9.341 -21.985   4.215  1.00  5.00              
ATOM   1650  O   PHE   104      -9.312 -22.675   5.236  1.00  5.00              
ATOM   1651  CB  PHE   104      -7.462 -22.292   2.546  1.00  5.00              
ATOM   1652  CG  PHE   104      -6.972 -22.983   1.305  1.00  5.00              
ATOM   1653  CD1 PHE   104      -7.691 -24.029   0.747  1.00  5.00              
ATOM   1654  CD2 PHE   104      -5.791 -22.589   0.694  1.00  5.00              
ATOM   1655  CE1 PHE   104      -7.241 -24.666  -0.394  1.00  5.00              
ATOM   1656  CE2 PHE   104      -5.340 -23.222  -0.447  1.00  5.00              
ATOM   1657  CZ  PHE   104      -6.066 -24.263  -0.991  1.00  5.00              
ATOM   1658  H   PHE   104      -9.406 -21.473   1.100  1.00  5.00              
ATOM   1659  HD1 PHE   104      -8.621 -24.348   1.219  1.00  5.00              
ATOM   1660  HE1 PHE   104      -7.815 -25.487  -0.822  1.00  5.00              
ATOM   1661  HZ  PHE   104      -5.710 -24.764  -1.890  1.00  5.00              
ATOM   1662  HE2 PHE   104      -4.410 -22.902  -0.918  1.00  5.00              
ATOM   1663  HD2 PHE   104      -5.218 -21.767   1.125  1.00  5.00              
ATOM   1664  HA  PHE   104      -9.067 -23.662   2.924  1.00  5.00              
ATOM   1665 1HB  PHE   104      -7.317 -21.224   2.386  1.00  5.00              
ATOM   1666 2HB  PHE   104      -6.823 -22.626   3.361  1.00  5.00              
ATOM   1667  N   GLY   105      -9.708 -20.703   4.226  1.00  5.00              
ATOM   1668  CA  GLY   105     -10.268 -20.105   5.424  1.00  5.00              
ATOM   1669  C   GLY   105     -11.805 -20.031   5.402  1.00  5.00              
ATOM   1670  O   GLY   105     -12.384 -19.010   5.772  1.00  5.00              
ATOM   1671  H   GLY   105      -9.595 -20.143   3.393  1.00  5.00              
ATOM   1672 1HA  GLY   105      -9.971 -20.697   6.290  1.00  5.00              
ATOM   1673 2HA  GLY   105      -9.883 -19.091   5.529  1.00  5.00              
ATOM   1674  N   GLY   106     -12.511 -21.114   5.078  1.00  5.00              
ATOM   1675  CA  GLY   106     -13.966 -20.965   5.080  1.00  5.00              
ATOM   1676  C   GLY   106     -14.826 -22.125   4.573  1.00  5.00              
ATOM   1677  O   GLY   106     -15.943 -22.294   5.064  1.00  5.00              
ATOM   1678  H   GLY   106     -12.066 -21.990   4.844  1.00  5.00              
ATOM   1679 1HA  GLY   106     -14.304 -20.786   6.101  1.00  5.00              
ATOM   1680 2HA  GLY   106     -14.238 -20.116   4.454  1.00  5.00              
ATOM   1681  N   ARG   107     -14.391 -22.875   3.566  1.00  5.00              
ATOM   1682  CA  ARG   107     -15.137 -24.049   3.098  1.00  5.00              
ATOM   1683  C   ARG   107     -14.342 -25.324   3.359  1.00  5.00              
ATOM   1684  O   ARG   107     -14.887 -26.427   3.370  1.00  5.00              
ATOM   1685  CB  ARG   107     -15.547 -23.924   1.638  1.00  5.00              
ATOM   1686  CG  ARG   107     -16.520 -22.794   1.341  1.00  5.00              
ATOM   1687  CD  ARG   107     -17.883 -22.999   1.895  1.00  5.00              
ATOM   1688  NE  ARG   107     -18.828 -21.940   1.578  1.00  5.00              
ATOM   1689  CZ  ARG   107     -18.950 -20.791   2.270  1.00  5.00              
ATOM   1690  NH1 ARG   107     -18.219 -20.563   3.339  1.00  5.00              
ATOM   1691  NH2 ARG   107     -19.843 -19.907   1.861  1.00  5.00              
ATOM   1692  H   ARG   107     -13.523 -22.630   3.110  1.00  5.00              
ATOM   1693 1HH1 ARG   107     -17.553 -21.257   3.650  1.00  5.00              
ATOM   1694 2HH1 ARG   107     -18.325 -19.696   3.844  1.00  5.00              
ATOM   1695 1HH2 ARG   107     -20.409 -20.106   1.047  1.00  5.00              
ATOM   1696 2HH2 ARG   107     -19.955 -19.038   2.362  1.00  5.00              
ATOM   1697  HE  ARG   107     -19.510 -21.887   0.833  1.00  5.00              
ATOM   1698  HA  ARG   107     -16.071 -24.138   3.654  1.00  5.00              
ATOM   1699 1HB  ARG   107     -14.634 -23.773   1.063  1.00  5.00              
ATOM   1700 2HB  ARG   107     -16.002 -24.873   1.353  1.00  5.00              
ATOM   1701 1HG  ARG   107     -16.121 -21.872   1.765  1.00  5.00              
ATOM   1702 2HG  ARG   107     -16.608 -22.689   0.259  1.00  5.00              
ATOM   1703 1HD  ARG   107     -18.290 -23.929   1.498  1.00  5.00              
ATOM   1704 2HD  ARG   107     -17.818 -23.065   2.980  1.00  5.00              
ATOM   1705  N   ASP   108     -13.042 -25.150   3.538  1.00  5.00              
ATOM   1706  CA  ASP   108     -12.084 -26.168   3.917  1.00  5.00              
ATOM   1707  C   ASP   108     -12.421 -26.702   5.297  1.00  5.00              
ATOM   1708  O   ASP   108     -12.586 -25.882   6.197  1.00  5.00              
ATOM   1709  CB  ASP   108     -10.661 -25.605   3.883  1.00  5.00              
ATOM   1710  CG  ASP   108      -9.568 -26.646   4.083  1.00  5.00              
ATOM   1711  OD1 ASP   108      -9.518 -27.231   5.139  1.00  5.00              
ATOM   1712  OD2 ASP   108      -8.893 -26.960   3.132  1.00  5.00              
ATOM   1713  H   ASP   108     -12.683 -24.217   3.397  1.00  5.00              
ATOM   1714  HA  ASP   108     -12.143 -27.007   3.223  1.00  5.00              
ATOM   1715 1HB  ASP   108     -10.446 -25.020   2.988  1.00  5.00              
ATOM   1716 2HB  ASP   108     -10.696 -24.944   4.750  1.00  5.00              
ATOM   1717  N   PRO   109     -12.512 -28.021   5.518  1.00  5.00              
ATOM   1718  CA  PRO   109     -12.811 -28.634   6.798  1.00  5.00              
ATOM   1719  C   PRO   109     -12.023 -28.094   7.988  1.00  5.00              
ATOM   1720  O   PRO   109     -12.549 -28.050   9.097  1.00  5.00              
ATOM   1721  CB  PRO   109     -12.493 -30.123   6.585  1.00  5.00              
ATOM   1722  CG  PRO   109     -12.728 -30.365   5.119  1.00  5.00              
ATOM   1723  CD  PRO   109     -11.958 -28.981   4.550  1.00  5.00              
ATOM   1724 1HD  PRO   109     -11.213 -28.523   4.170  1.00  5.00              
ATOM   1725 2HD  PRO   109     -12.700 -29.166   3.983  1.00  5.00              
ATOM   1726 1HG  PRO   109     -12.080 -30.035   4.685  1.00  5.00              
ATOM   1727 2HG  PRO   109     -13.191 -31.176   5.038  1.00  5.00              
ATOM   1728 1HB  PRO   109     -11.586 -30.123   6.709  1.00  5.00              
ATOM   1729 2HB  PRO   109     -13.142 -30.496   7.020  1.00  5.00              
ATOM   1730  HA  PRO   109     -13.773 -28.505   7.023  1.00  5.00              
ATOM   1731  N   PHE   110     -10.797 -27.621   7.784  1.00  5.00              
ATOM   1732  CA  PHE   110     -10.026 -27.116   8.912  1.00  5.00              
ATOM   1733  C   PHE   110     -10.552 -25.787   9.442  1.00  5.00              
ATOM   1734  O   PHE   110     -10.388 -25.478  10.625  1.00  5.00              
ATOM   1735  CB  PHE   110      -8.555 -26.956   8.525  1.00  5.00              
ATOM   1736  CG  PHE   110      -7.851 -28.258   8.266  1.00  5.00              
ATOM   1737  CD1 PHE   110      -8.395 -29.456   8.705  1.00  5.00              
ATOM   1738  CD2 PHE   110      -6.645 -28.288   7.583  1.00  5.00              
ATOM   1739  CE1 PHE   110      -7.749 -30.655   8.468  1.00  5.00              
ATOM   1740  CE2 PHE   110      -5.997 -29.485   7.343  1.00  5.00              
ATOM   1741  CZ  PHE   110      -6.551 -30.669   7.787  1.00  5.00              
ATOM   1742  H   PHE   110     -10.403 -27.612   6.854  1.00  5.00              
ATOM   1743  HD1 PHE   110      -9.344 -29.445   9.243  1.00  5.00              
ATOM   1744  HE1 PHE   110      -8.188 -31.589   8.819  1.00  5.00              
ATOM   1745  HZ  PHE   110      -6.040 -31.613   7.600  1.00  5.00              
ATOM   1746  HE2 PHE   110      -5.050 -29.494   6.805  1.00  5.00              
ATOM   1747  HD2 PHE   110      -6.208 -27.352   7.233  1.00  5.00              
ATOM   1748  HA  PHE   110     -10.093 -27.814   9.748  1.00  5.00              
ATOM   1749 1HB  PHE   110      -8.468 -26.369   7.612  1.00  5.00              
ATOM   1750 2HB  PHE   110      -8.008 -26.462   9.327  1.00  5.00              
ATOM   1751  N   SER   111     -11.260 -25.037   8.599  1.00  5.00              
ATOM   1752  CA  SER   111     -11.850 -23.768   8.990  1.00  5.00              
ATOM   1753  C   SER   111     -13.047 -24.003   9.898  1.00  5.00              
ATOM   1754  O   SER   111     -13.574 -23.062  10.480  1.00  5.00              
ATOM   1755  CB  SER   111     -12.251 -22.977   7.760  1.00  5.00              
ATOM   1756  OG  SER   111     -13.294 -23.592   7.056  1.00  5.00              
ATOM   1757  H   SER   111     -11.392 -25.363   7.652  1.00  5.00              
ATOM   1758  HG  SER   111     -14.130 -23.395   7.486  1.00  5.00              
ATOM   1759  HA  SER   111     -11.140 -23.088   9.463  1.00  5.00              
ATOM   1760 1HB  SER   111     -12.571 -21.984   8.073  1.00  5.00              
ATOM   1761 2HB  SER   111     -11.385 -22.888   7.105  1.00  5.00              
ATOM   1762  N   PHE   112     -13.505 -25.240  10.031  1.00  5.00              
ATOM   1763  CA  PHE   112     -14.594 -25.518  10.929  1.00  5.00              
ATOM   1764  C   PHE   112     -14.025 -25.606  12.334  1.00  5.00              
ATOM   1765  O   PHE   112     -14.736 -25.315  13.293  1.00  5.00              
ATOM   1766  CB  PHE   112     -15.308 -26.807  10.520  1.00  5.00              
ATOM   1767  CG  PHE   112     -16.179 -26.658   9.304  1.00  5.00              
ATOM   1768  CD1 PHE   112     -15.635 -26.738   8.031  1.00  5.00              
ATOM   1769  CD2 PHE   112     -17.542 -26.438   9.432  1.00  5.00              
ATOM   1770  CE1 PHE   112     -16.435 -26.600   6.912  1.00  5.00              
ATOM   1771  CE2 PHE   112     -18.343 -26.301   8.315  1.00  5.00              
ATOM   1772  CZ  PHE   112     -17.789 -26.383   7.054  1.00  5.00              
ATOM   1773  H   PHE   112     -13.088 -25.991   9.500  1.00  5.00              
ATOM   1774  HD1 PHE   112     -14.565 -26.911   7.918  1.00  5.00              
ATOM   1775  HE1 PHE   112     -15.995 -26.665   5.917  1.00  5.00              
ATOM   1776  HZ  PHE   112     -18.419 -26.274   6.172  1.00  5.00              
ATOM   1777  HE2 PHE   112     -19.413 -26.129   8.429  1.00  5.00              
ATOM   1778  HD2 PHE   112     -17.980 -26.373  10.428  1.00  5.00              
ATOM   1779  HA  PHE   112     -15.313 -24.698  10.904  1.00  5.00              
ATOM   1780 1HB  PHE   112     -14.580 -27.583  10.288  1.00  5.00              
ATOM   1781 2HB  PHE   112     -15.956 -27.148  11.326  1.00  5.00              
ATOM   1782  N   ASP   113     -12.732 -25.940  12.450  1.00  5.00              
ATOM   1783  CA  ASP   113     -12.062 -26.047  13.734  1.00  5.00              
ATOM   1784  C   ASP   113     -11.747 -24.645  14.234  1.00  5.00              
ATOM   1785  O   ASP   113     -11.820 -24.380  15.434  1.00  5.00              
ATOM   1786  CB  ASP   113     -10.795 -26.896  13.609  1.00  5.00              
ATOM   1787  CG  ASP   113     -11.051 -28.385  13.418  1.00  5.00              
ATOM   1788  OD1 ASP   113     -12.161 -28.809  13.634  1.00  5.00              
ATOM   1789  OD2 ASP   113     -10.185 -29.056  12.909  1.00  5.00              
ATOM   1790  H   ASP   113     -12.202 -26.125  11.610  1.00  5.00              
ATOM   1791  HA  ASP   113     -12.726 -26.518  14.459  1.00  5.00              
ATOM   1792 1HB  ASP   113     -10.110 -26.544  12.836  1.00  5.00              
ATOM   1793 2HB  ASP   113     -10.353 -26.727  14.591  1.00  5.00              
ATOM   1794  N   PHE   114     -11.360 -23.771  13.299  1.00  5.00              
ATOM   1795  CA  PHE   114     -11.039 -22.383  13.625  1.00  5.00              
ATOM   1796  C   PHE   114     -11.949 -21.274  13.088  1.00  5.00              
ATOM   1797  O   PHE   114     -11.526 -20.118  13.061  1.00  5.00              
ATOM   1798  CB  PHE   114      -9.627 -22.036  13.151  1.00  5.00              
ATOM   1799  CG  PHE   114      -8.572 -22.986  13.642  1.00  5.00              
ATOM   1800  CD1 PHE   114      -8.068 -23.975  12.811  1.00  5.00              
ATOM   1801  CD2 PHE   114      -8.082 -22.893  14.936  1.00  5.00              
ATOM   1802  CE1 PHE   114      -7.097 -24.850  13.262  1.00  5.00              
ATOM   1803  CE2 PHE   114      -7.111 -23.765  15.389  1.00  5.00              
ATOM   1804  CZ  PHE   114      -6.619 -24.745  14.550  1.00  5.00              
ATOM   1805  H   PHE   114     -11.287 -24.079  12.340  1.00  5.00              
ATOM   1806  HD1 PHE   114      -8.445 -24.057  11.791  1.00  5.00              
ATOM   1807  HE1 PHE   114      -6.710 -25.622  12.598  1.00  5.00              
ATOM   1808  HZ  PHE   114      -5.855 -25.435  14.907  1.00  5.00              
ATOM   1809  HE2 PHE   114      -6.735 -23.681  16.408  1.00  5.00              
ATOM   1810  HD2 PHE   114      -8.472 -22.120  15.599  1.00  5.00              
ATOM   1811  HA  PHE   114     -11.090 -22.235  14.705  1.00  5.00              
ATOM   1812 1HB  PHE   114      -9.581 -22.054  12.063  1.00  5.00              
ATOM   1813 2HB  PHE   114      -9.345 -21.046  13.508  1.00  5.00              
ATOM   1814  N   PHE   115     -13.170 -21.602  12.675  1.00  5.00              
ATOM   1815  CA  PHE   115     -14.088 -20.596  12.138  1.00  5.00              
ATOM   1816  C   PHE   115     -15.577 -20.900  11.973  1.00  5.00              
ATOM   1817  O   PHE   115     -16.377 -19.963  12.048  1.00  5.00              
ATOM   1818  CB  PHE   115     -13.630 -20.140  10.752  1.00  5.00              
ATOM   1819  CG  PHE   115     -14.495 -19.071  10.148  1.00  5.00              
ATOM   1820  CD1 PHE   115     -14.538 -17.799  10.701  1.00  5.00              
ATOM   1821  CD2 PHE   115     -15.269 -19.334   9.028  1.00  5.00              
ATOM   1822  CE1 PHE   115     -15.334 -16.815  10.146  1.00  5.00              
ATOM   1823  CE2 PHE   115     -16.065 -18.352   8.471  1.00  5.00              
ATOM   1824  CZ  PHE   115     -16.097 -17.091   9.032  1.00  5.00              
ATOM   1825  H   PHE   115     -13.470 -22.565  12.733  1.00  5.00              
ATOM   1826  HD1 PHE   115     -13.934 -17.581  11.581  1.00  5.00              
ATOM   1827  HE1 PHE   115     -15.358 -15.820  10.591  1.00  5.00              
ATOM   1828  HZ  PHE   115     -16.726 -16.316   8.595  1.00  5.00              
ATOM   1829  HE2 PHE   115     -16.667 -18.572   7.590  1.00  5.00              
ATOM   1830  HD2 PHE   115     -15.243 -20.330   8.585  1.00  5.00              
ATOM   1831  HA  PHE   115     -14.114 -19.728  12.799  1.00  5.00              
ATOM   1832 1HB  PHE   115     -12.621 -19.732  10.805  1.00  5.00              
ATOM   1833 2HB  PHE   115     -13.644 -20.980  10.058  1.00  5.00              
ATOM   1834  N   GLU   116     -15.962 -22.149  11.722  1.00  5.00              
ATOM   1835  CA  GLU   116     -17.387 -22.425  11.533  1.00  5.00              
ATOM   1836  C   GLU   116     -18.168 -23.120  12.661  1.00  5.00              
ATOM   1837  O   GLU   116     -19.254 -22.639  12.994  1.00  5.00              
ATOM   1838  CB  GLU   116     -17.605 -23.285  10.286  1.00  5.00              
ATOM   1839  CG  GLU   116     -17.155 -22.633   8.986  1.00  5.00              
ATOM   1840  CD  GLU   116     -18.186 -21.665   8.475  1.00  5.00              
ATOM   1841  OE1 GLU   116     -19.267 -21.640   9.011  1.00  5.00              
ATOM   1842  OE2 GLU   116     -17.857 -20.873   7.624  1.00  5.00              
ATOM   1843  H   GLU   116     -15.282 -22.894  11.663  1.00  5.00              
ATOM   1844  HA  GLU   116     -17.932 -21.488  11.410  1.00  5.00              
ATOM   1845 1HB  GLU   116     -17.052 -24.212  10.437  1.00  5.00              
ATOM   1846 2HB  GLU   116     -18.672 -23.503  10.232  1.00  5.00              
ATOM   1847 1HG  GLU   116     -16.192 -22.129   9.065  1.00  5.00              
ATOM   1848 2HG  GLU   116     -17.070 -23.471   8.296  1.00  5.00              
ATOM   1849  N   ASP   117     -17.632 -24.176  13.283  1.00  5.00              
ATOM   1850  CA  ASP   117     -18.386 -24.950  14.279  1.00  5.00              
ATOM   1851  C   ASP   117     -18.844 -24.187  15.530  1.00  5.00              
ATOM   1852  O   ASP   117     -18.248 -23.181  15.904  1.00  5.00              
ATOM   1853  CB  ASP   117     -17.568 -26.153  14.755  1.00  5.00              
ATOM   1854  CG  ASP   117     -17.447 -27.276  13.734  1.00  5.00              
ATOM   1855  OD1 ASP   117     -18.128 -27.221  12.737  1.00  5.00              
ATOM   1856  OD2 ASP   117     -16.568 -28.091  13.879  1.00  5.00              
ATOM   1857  H   ASP   117     -16.685 -24.448  13.062  1.00  5.00              
ATOM   1858  HA  ASP   117     -19.315 -25.313  13.838  1.00  5.00              
ATOM   1859 1HB  ASP   117     -16.576 -25.886  15.120  1.00  5.00              
ATOM   1860 2HB  ASP   117     -18.186 -26.486  15.589  1.00  5.00              
ATOM   1861  N   PRO   118     -19.940 -24.601  16.174  1.00  5.00              
ATOM   1862  CA  PRO   118     -20.433 -23.966  17.375  1.00  5.00              
ATOM   1863  C   PRO   118     -19.622 -24.267  18.629  1.00  5.00              
ATOM   1864  O   PRO   118     -19.184 -25.396  18.851  1.00  5.00              
ATOM   1865  CB  PRO   118     -21.869 -24.497  17.519  1.00  5.00              
ATOM   1866  CG  PRO   118     -21.857 -25.837  16.835  1.00  5.00              
ATOM   1867  CD  PRO   118     -20.908 -25.548  15.594  1.00  5.00              
ATOM   1868 1HD  PRO   118     -20.388 -26.322  15.395  1.00  5.00              
ATOM   1869 2HD  PRO   118     -21.273 -25.060  14.862  1.00  5.00              
ATOM   1870 1HG  PRO   118     -21.466 -26.393  17.340  1.00  5.00              
ATOM   1871 2HG  PRO   118     -22.637 -25.897  16.319  1.00  5.00              
ATOM   1872 1HB  PRO   118     -21.900 -24.662  18.418  1.00  5.00              
ATOM   1873 2HB  PRO   118     -22.302 -23.947  17.010  1.00  5.00              
ATOM   1874  HA  PRO   118     -20.430 -22.976  17.265  1.00  5.00              
ATOM   1875  N   PHE   119     -19.519 -23.234  19.464  1.00  5.00              
ATOM   1876  CA  PHE   119     -18.808 -23.157  20.742  1.00  5.00              
ATOM   1877  C   PHE   119     -19.066 -24.250  21.778  1.00  5.00              
ATOM   1878  O   PHE   119     -18.285 -24.398  22.718  1.00  5.00              
ATOM   1879  CB  PHE   119     -19.104 -21.828  21.439  1.00  5.00              
ATOM   1880  CG  PHE   119     -20.515 -21.708  21.941  1.00  5.00              
ATOM   1881  CD1 PHE   119     -20.847 -22.116  23.225  1.00  5.00              
ATOM   1882  CD2 PHE   119     -21.514 -21.189  21.131  1.00  5.00              
ATOM   1883  CE1 PHE   119     -22.144 -22.006  23.688  1.00  5.00              
ATOM   1884  CE2 PHE   119     -22.811 -21.078  21.591  1.00  5.00              
ATOM   1885  CZ  PHE   119     -23.127 -21.487  22.871  1.00  5.00              
ATOM   1886  H   PHE   119     -19.995 -22.391  19.177  1.00  5.00              
ATOM   1887  HD1 PHE   119     -20.070 -22.525  23.871  1.00  5.00              
ATOM   1888  HE1 PHE   119     -22.391 -22.330  24.699  1.00  5.00              
ATOM   1889  HZ  PHE   119     -24.150 -21.401  23.235  1.00  5.00              
ATOM   1890  HE2 PHE   119     -23.587 -20.667  20.945  1.00  5.00              
ATOM   1891  HD2 PHE   119     -21.265 -20.866  20.120  1.00  5.00              
ATOM   1892  HA  PHE   119     -17.733 -23.229  20.572  1.00  5.00              
ATOM   1893 1HB  PHE   119     -18.454 -21.705  22.304  1.00  5.00              
ATOM   1894 2HB  PHE   119     -18.949 -21.000  20.749  1.00  5.00              
ATOM   1895  N   GLU   120     -20.174 -24.975  21.639  1.00  5.00              
ATOM   1896  CA  GLU   120     -20.551 -26.046  22.542  1.00  5.00              
ATOM   1897  C   GLU   120     -19.618 -27.251  22.458  1.00  5.00              
ATOM   1898  O   GLU   120     -19.431 -27.959  23.450  1.00  5.00              
ATOM   1899  CB  GLU   120     -21.985 -26.501  22.264  1.00  5.00              
ATOM   1900  CG  GLU   120     -23.053 -25.492  22.660  1.00  5.00              
ATOM   1901  CD  GLU   120     -24.425 -25.967  22.269  1.00  5.00              
ATOM   1902  OE1 GLU   120     -24.523 -27.004  21.659  1.00  5.00              
ATOM   1903  OE2 GLU   120     -25.383 -25.352  22.677  1.00  5.00              
ATOM   1904  H   GLU   120     -20.786 -24.768  20.862  1.00  5.00              
ATOM   1905  HA  GLU   120     -20.490 -25.698  23.574  1.00  5.00              
ATOM   1906 1HB  GLU   120     -22.054 -26.701  21.194  1.00  5.00              
ATOM   1907 2HB  GLU   120     -22.139 -27.428  22.817  1.00  5.00              
ATOM   1908 1HG  GLU   120     -23.044 -25.245  23.722  1.00  5.00              
ATOM   1909 2HG  GLU   120     -22.797 -24.607  22.080  1.00  5.00              
ATOM   1910  N   ASP   121     -19.058 -27.502  21.277  1.00  5.00              
ATOM   1911  CA  ASP   121     -18.149 -28.628  21.092  1.00  5.00              
ATOM   1912  C   ASP   121     -16.731 -28.120  21.319  1.00  5.00              
ATOM   1913  O   ASP   121     -16.554 -26.965  21.713  1.00  5.00              
ATOM   1914  CB  ASP   121     -18.323 -29.235  19.698  1.00  5.00              
ATOM   1915  CG  ASP   121     -17.916 -28.314  18.555  1.00  5.00              
ATOM   1916  OD1 ASP   121     -17.308 -27.304  18.820  1.00  5.00              
ATOM   1917  OD2 ASP   121     -18.076 -28.700  17.422  1.00  5.00              
ATOM   1918  H   ASP   121     -19.267 -26.901  20.493  1.00  5.00              
ATOM   1919  HA  ASP   121     -18.359 -29.398  21.835  1.00  5.00              
ATOM   1920 1HB  ASP   121     -17.830 -30.200  19.579  1.00  5.00              
ATOM   1921 2HB  ASP   121     -19.405 -29.374  19.683  1.00  5.00              
ATOM   1922  N   PHE   122     -15.728 -28.957  21.032  1.00  5.00              
ATOM   1923  CA  PHE   122     -14.292 -28.695  21.207  1.00  5.00              
ATOM   1924  C   PHE   122     -13.781 -27.348  20.671  1.00  5.00              
ATOM   1925  O   PHE   122     -12.699 -26.908  21.062  1.00  5.00              
ATOM   1926  CB  PHE   122     -13.463 -29.797  20.544  1.00  5.00              
ATOM   1927  CG  PHE   122     -13.528 -29.783  19.043  1.00  5.00              
ATOM   1928  CD1 PHE   122     -12.604 -29.063  18.301  1.00  5.00              
ATOM   1929  CD2 PHE   122     -14.513 -30.490  18.370  1.00  5.00              
ATOM   1930  CE1 PHE   122     -12.663 -29.050  16.920  1.00  5.00              
ATOM   1931  CE2 PHE   122     -14.573 -30.480  16.990  1.00  5.00              
ATOM   1932  CZ  PHE   122     -13.647 -29.758  16.265  1.00  5.00              
ATOM   1933  H   PHE   122     -15.983 -29.860  20.657  1.00  5.00              
ATOM   1934  HD1 PHE   122     -11.825 -28.503  18.819  1.00  5.00              
ATOM   1935  HE1 PHE   122     -11.931 -28.479  16.349  1.00  5.00              
ATOM   1936  HZ  PHE   122     -13.695 -29.748  15.177  1.00  5.00              
ATOM   1937  HE2 PHE   122     -15.352 -31.041  16.474  1.00  5.00              
ATOM   1938  HD2 PHE   122     -15.245 -31.060  18.944  1.00  5.00              
ATOM   1939  HA  PHE   122     -14.048 -28.667  22.270  1.00  5.00              
ATOM   1940 1HB  PHE   122     -12.413 -29.689  20.811  1.00  5.00              
ATOM   1941 2HB  PHE   122     -13.819 -30.776  20.862  1.00  5.00              
ATOM   1942  N   PHE   123     -14.536 -26.720  19.770  1.00  5.00              
ATOM   1943  CA  PHE   123     -14.253 -25.441  19.164  1.00  5.00              
ATOM   1944  C   PHE   123     -14.066 -24.381  20.240  1.00  5.00              
ATOM   1945  O   PHE   123     -13.116 -23.603  20.181  1.00  5.00              
ATOM   1946  CB  PHE   123     -15.376 -25.044  18.204  1.00  5.00              
ATOM   1947  CG  PHE   123     -15.211 -23.674  17.612  1.00  5.00              
ATOM   1948  CD1 PHE   123     -14.555 -23.499  16.403  1.00  5.00              
ATOM   1949  CD2 PHE   123     -15.712 -22.556  18.263  1.00  5.00              
ATOM   1950  CE1 PHE   123     -14.402 -22.238  15.857  1.00  5.00              
ATOM   1951  CE2 PHE   123     -15.562 -21.295  17.719  1.00  5.00              
ATOM   1952  CZ  PHE   123     -14.906 -21.137  16.515  1.00  5.00              
ATOM   1953  H   PHE   123     -15.387 -27.183  19.484  1.00  5.00              
ATOM   1954  HD1 PHE   123     -14.157 -24.371  15.882  1.00  5.00              
ATOM   1955  HE1 PHE   123     -13.884 -22.116  14.906  1.00  5.00              
ATOM   1956  HZ  PHE   123     -14.785 -20.143  16.086  1.00  5.00              
ATOM   1957  HE2 PHE   123     -15.960 -20.425  18.241  1.00  5.00              
ATOM   1958  HD2 PHE   123     -16.229 -22.681  19.214  1.00  5.00              
ATOM   1959  HA  PHE   123     -13.319 -25.496  18.603  1.00  5.00              
ATOM   1960 1HB  PHE   123     -15.419 -25.742  17.368  1.00  5.00              
ATOM   1961 2HB  PHE   123     -16.332 -25.045  18.726  1.00  5.00              
ATOM   1962  N   GLY   124     -14.959 -24.346  21.225  1.00  5.00              
ATOM   1963  CA  GLY   124     -14.835 -23.344  22.274  1.00  5.00              
ATOM   1964  C   GLY   124     -14.927 -21.932  21.710  1.00  5.00              
ATOM   1965  O   GLY   124     -15.928 -21.543  21.111  1.00  5.00              
ATOM   1966  H   GLY   124     -15.719 -25.011  21.245  1.00  5.00              
ATOM   1967 1HA  GLY   124     -15.636 -23.487  23.000  1.00  5.00              
ATOM   1968 2HA  GLY   124     -13.872 -23.464  22.769  1.00  5.00              
ATOM   1969  N   ASN   125     -13.872 -21.158  21.938  1.00  5.00              
ATOM   1970  CA  ASN   125     -13.779 -19.790  21.447  1.00  5.00              
ATOM   1971  C   ASN   125     -12.930 -19.659  20.180  1.00  5.00              
ATOM   1972  O   ASN   125     -12.622 -18.541  19.760  1.00  5.00              
ATOM   1973  CB  ASN   125     -13.231 -18.855  22.510  1.00  5.00              
ATOM   1974  CG  ASN   125     -14.149 -18.672  23.686  1.00  5.00              
ATOM   1975  OD1 ASN   125     -15.267 -18.161  23.554  1.00  5.00              
ATOM   1976  ND2 ASN   125     -13.652 -19.013  24.848  1.00  5.00              
ATOM   1977  H   ASN   125     -13.103 -21.534  22.474  1.00  5.00              
ATOM   1978 1HD2 ASN   125     -14.206 -18.918  25.676  1.00  5.00              
ATOM   1979 2HD2 ASN   125     -12.719 -19.366  24.909  1.00  5.00              
ATOM   1980  HA  ASN   125     -14.771 -19.428  21.171  1.00  5.00              
ATOM   1981 1HB  ASN   125     -12.206 -18.957  22.868  1.00  5.00              
ATOM   1982 2HB  ASN   125     -13.306 -17.978  21.867  1.00  5.00              
ATOM   1983  N   ARG   126     -12.571 -20.778  19.546  1.00  5.00              
ATOM   1984  CA  ARG   126     -11.701 -20.796  18.367  1.00  5.00              
ATOM   1985  C   ARG   126     -12.322 -20.335  17.065  1.00  5.00              
ATOM   1986  O   ARG   126     -12.431 -21.133  16.144  1.00  5.00              
ATOM   1987  CB  ARG   126     -11.070 -22.162  18.140  1.00  5.00              
ATOM   1988  CG  ARG   126     -10.087 -22.599  19.214  1.00  5.00              
ATOM   1989  CD  ARG   126      -9.508 -23.950  19.002  1.00  5.00              
ATOM   1990  NE  ARG   126      -8.612 -24.395  20.057  1.00  5.00              
ATOM   1991  CZ  ARG   126      -7.978 -25.583  20.072  1.00  5.00              
ATOM   1992  NH1 ARG   126      -8.167 -26.464  19.114  1.00  5.00              
ATOM   1993  NH2 ARG   126      -7.179 -25.852  21.090  1.00  5.00              
ATOM   1994  H   ARG   126     -12.918 -21.659  19.898  1.00  5.00              
ATOM   1995 1HH1 ARG   126      -8.795 -26.251  18.352  1.00  5.00              
ATOM   1996 2HH1 ARG   126      -7.683 -27.349  19.144  1.00  5.00              
ATOM   1997 1HH2 ARG   126      -7.059 -25.171  21.827  1.00  5.00              
ATOM   1998 2HH2 ARG   126      -6.693 -26.735  21.127  1.00  5.00              
ATOM   1999  HE  ARG   126      -8.328 -23.920  20.904  1.00  5.00              
ATOM   2000  HA  ARG   126     -10.864 -20.112  18.515  1.00  5.00              
ATOM   2001 1HB  ARG   126     -11.884 -22.883  18.083  1.00  5.00              
ATOM   2002 2HB  ARG   126     -10.556 -22.119  17.180  1.00  5.00              
ATOM   2003 1HG  ARG   126      -9.265 -21.883  19.245  1.00  5.00              
ATOM   2004 2HG  ARG   126     -10.603 -22.601  20.175  1.00  5.00              
ATOM   2005 1HD  ARG   126     -10.318 -24.676  18.934  1.00  5.00              
ATOM   2006 2HD  ARG   126      -8.942 -23.950  18.071  1.00  5.00              
ATOM   2007  N   ARG   127     -12.737 -19.080  16.964  1.00  5.00              
ATOM   2008  CA  ARG   127     -13.324 -18.625  15.710  1.00  5.00              
ATOM   2009  C   ARG   127     -12.510 -17.481  15.128  1.00  5.00              
ATOM   2010  O   ARG   127     -12.068 -16.601  15.866  1.00  5.00              
ATOM   2011  CB  ARG   127     -14.792 -18.257  15.864  1.00  5.00              
ATOM   2012  CG  ARG   127     -15.476 -17.807  14.583  1.00  5.00              
ATOM   2013  CD  ARG   127     -16.960 -17.777  14.658  1.00  5.00              
ATOM   2014  NE  ARG   127     -17.585 -19.087  14.740  1.00  5.00              
ATOM   2015  CZ  ARG   127     -18.857 -19.305  15.129  1.00  5.00              
ATOM   2016  NH1 ARG   127     -19.629 -18.311  15.508  1.00  5.00              
ATOM   2017  NH2 ARG   127     -19.301 -20.550  15.143  1.00  5.00              
ATOM   2018  H   ARG   127     -12.648 -18.447  17.746  1.00  5.00              
ATOM   2019 1HH1 ARG   127     -19.269 -17.367  15.508  1.00  5.00              
ATOM   2020 2HH1 ARG   127     -20.579 -18.495  15.796  1.00  5.00              
ATOM   2021 1HH2 ARG   127     -18.688 -21.304  14.867  1.00  5.00              
ATOM   2022 2HH2 ARG   127     -20.249 -20.741  15.431  1.00  5.00              
ATOM   2023  HE  ARG   127     -17.200 -19.999  14.534  1.00  5.00              
ATOM   2024  HA  ARG   127     -13.304 -19.433  14.978  1.00  5.00              
ATOM   2025 1HB  ARG   127     -15.302 -19.137  16.253  1.00  5.00              
ATOM   2026 2HB  ARG   127     -14.843 -17.453  16.599  1.00  5.00              
ATOM   2027 1HG  ARG   127     -15.133 -16.801  14.341  1.00  5.00              
ATOM   2028 2HG  ARG   127     -15.194 -18.490  13.781  1.00  5.00              
ATOM   2029 1HD  ARG   127     -17.258 -17.217  15.544  1.00  5.00              
ATOM   2030 2HD  ARG   127     -17.350 -17.284  13.769  1.00  5.00              
ATOM   2031  N   GLY   128     -12.283 -17.511  13.818  1.00  5.00              
ATOM   2032  CA  GLY   128     -11.592 -16.412  13.153  1.00  5.00              
ATOM   2033  C   GLY   128     -12.558 -15.257  12.861  1.00  5.00              
ATOM   2034  O   GLY   128     -13.676 -15.233  13.378  1.00  5.00              
ATOM   2035  H   GLY   128     -12.593 -18.305  13.276  1.00  5.00              
ATOM   2036 1HA  GLY   128     -10.789 -16.054  13.798  1.00  5.00              
ATOM   2037 2HA  GLY   128     -11.170 -16.772  12.215  1.00  5.00              
ATOM   2038  N   PRO   129     -12.131 -14.286  12.050  1.00  5.00              
ATOM   2039  CA  PRO   129     -12.891 -13.130  11.621  1.00  5.00              
ATOM   2040  C   PRO   129     -14.185 -13.527  10.940  1.00  5.00              
ATOM   2041  O   PRO   129     -14.235 -14.543  10.255  1.00  5.00              
ATOM   2042  CB  PRO   129     -11.943 -12.392  10.661  1.00  5.00              
ATOM   2043  CG  PRO   129     -10.562 -12.817  11.077  1.00  5.00              
ATOM   2044  CD  PRO   129     -10.823 -14.382  11.381  1.00  5.00              
ATOM   2045 1HD  PRO   129     -10.763 -15.296  11.117  1.00  5.00              
ATOM   2046 2HD  PRO   129     -10.218 -14.073  12.049  1.00  5.00              
ATOM   2047 1HG  PRO   129     -10.429 -13.607  10.802  1.00  5.00              
ATOM   2048 2HG  PRO   129     -10.020 -12.052  11.078  1.00  5.00              
ATOM   2049 1HB  PRO   129     -12.126 -12.824   9.876  1.00  5.00              
ATOM   2050 2HB  PRO   129     -12.053 -11.572  10.916  1.00  5.00              
ATOM   2051  HA  PRO   129     -13.118 -12.559  12.405  1.00  5.00              
ATOM   2052  N   ARG   130     -15.213 -12.696  11.065  1.00  5.00              
ATOM   2053  CA  ARG   130     -16.530 -13.009  10.514  1.00  5.00              
ATOM   2054  C   ARG   130     -16.529 -13.219   9.001  1.00  5.00              
ATOM   2055  O   ARG   130     -17.361 -13.972   8.490  1.00  5.00              
ATOM   2056  CB  ARG   130     -17.573 -11.968  10.894  1.00  5.00              
ATOM   2057  CG  ARG   130     -17.984 -11.979  12.358  1.00  5.00              
ATOM   2058  CD  ARG   130     -18.943 -10.908  12.732  1.00  5.00              
ATOM   2059  NE  ARG   130     -19.319 -10.901  14.137  1.00  5.00              
ATOM   2060  CZ  ARG   130     -20.086  -9.959  14.718  1.00  5.00              
ATOM   2061  NH1 ARG   130     -20.530  -8.928  14.033  1.00  5.00              
ATOM   2062  NH2 ARG   130     -20.363 -10.085  16.005  1.00  5.00              
ATOM   2063  H   ARG   130     -15.081 -11.823  11.555  1.00  5.00              
ATOM   2064 1HH1 ARG   130     -20.295  -8.837  13.054  1.00  5.00              
ATOM   2065 2HH1 ARG   130     -21.103  -8.232  14.487  1.00  5.00              
ATOM   2066 1HH2 ARG   130     -19.999 -10.874  16.521  1.00  5.00              
ATOM   2067 2HH2 ARG   130     -20.935  -9.392  16.465  1.00  5.00              
ATOM   2068  HE  ARG   130     -19.086 -11.557  14.870  1.00  5.00              
ATOM   2069  HA  ARG   130     -16.892 -13.948  10.934  1.00  5.00              
ATOM   2070 1HB  ARG   130     -17.156 -10.994  10.645  1.00  5.00              
ATOM   2071 2HB  ARG   130     -18.450 -12.157  10.274  1.00  5.00              
ATOM   2072 1HG  ARG   130     -18.449 -12.939  12.581  1.00  5.00              
ATOM   2073 2HG  ARG   130     -17.089 -11.858  12.969  1.00  5.00              
ATOM   2074 1HD  ARG   130     -18.497  -9.940  12.509  1.00  5.00              
ATOM   2075 2HD  ARG   130     -19.855 -11.031  12.150  1.00  5.00              
ATOM   2076  N   GLY   131     -15.631 -12.545   8.288  1.00  5.00              
ATOM   2077  CA  GLY   131     -15.499 -12.724   6.850  1.00  5.00              
ATOM   2078  C   GLY   131     -14.901 -14.093   6.517  1.00  5.00              
ATOM   2079  O   GLY   131     -15.482 -14.853   5.739  1.00  5.00              
ATOM   2080  H   GLY   131     -15.023 -11.890   8.758  1.00  5.00              
ATOM   2081 1HA  GLY   131     -16.484 -12.644   6.389  1.00  5.00              
ATOM   2082 2HA  GLY   131     -14.849 -11.946   6.452  1.00  5.00              
ATOM   2083  N   SER   132     -13.739 -14.396   7.098  1.00  5.00              
ATOM   2084  CA  SER   132     -13.068 -15.672   6.853  1.00  5.00              
ATOM   2085  C   SER   132     -12.012 -15.994   7.911  1.00  5.00              
ATOM   2086  O   SER   132     -11.503 -15.106   8.591  1.00  5.00              
ATOM   2087  CB  SER   132     -12.427 -15.669   5.479  1.00  5.00              
ATOM   2088  OG  SER   132     -11.370 -14.754   5.392  1.00  5.00              
ATOM   2089  H   SER   132     -13.312 -13.727   7.723  1.00  5.00              
ATOM   2090  HG  SER   132     -10.583 -15.137   5.787  1.00  5.00              
ATOM   2091  HA  SER   132     -13.756 -16.514   6.769  1.00  5.00              
ATOM   2092 1HB  SER   132     -12.048 -16.670   5.269  1.00  5.00              
ATOM   2093 2HB  SER   132     -13.184 -15.407   4.741  1.00  5.00              
ATOM   2094  N   ARG   133     -11.653 -17.270   7.995  1.00  5.00              
ATOM   2095  CA  ARG   133     -10.736 -17.801   9.002  1.00  5.00              
ATOM   2096  C   ARG   133      -9.317 -17.265   8.852  1.00  5.00              
ATOM   2097  O   ARG   133      -8.731 -17.325   7.770  1.00  5.00              
ATOM   2098  CB  ARG   133     -10.731 -19.322   9.028  1.00  5.00              
ATOM   2099  CG  ARG   133      -9.703 -19.942   9.962  1.00  5.00              
ATOM   2100  CD  ARG   133      -9.586 -21.419   9.849  1.00  5.00              
ATOM   2101  NE  ARG   133      -9.058 -21.886   8.577  1.00  5.00              
ATOM   2102  CZ  ARG   133      -7.747 -22.001   8.289  1.00  5.00              
ATOM   2103  NH1 ARG   133      -6.828 -21.650   9.161  1.00  5.00              
ATOM   2104  NH2 ARG   133      -7.408 -22.455   7.095  1.00  5.00              
ATOM   2105  H   ARG   133     -12.038 -17.915   7.320  1.00  5.00              
ATOM   2106 1HH1 ARG   133      -7.104 -21.288  10.063  1.00  5.00              
ATOM   2107 2HH1 ARG   133      -5.851 -21.744   8.926  1.00  5.00              
ATOM   2108 1HH2 ARG   133      -8.127 -22.703   6.429  1.00  5.00              
ATOM   2109 2HH2 ARG   133      -6.433 -22.550   6.853  1.00  5.00              
ATOM   2110  HE  ARG   133      -9.550 -22.185   7.746  1.00  5.00              
ATOM   2111  HA  ARG   133     -11.063 -17.496   9.996  1.00  5.00              
ATOM   2112 1HB  ARG   133     -11.728 -19.639   9.330  1.00  5.00              
ATOM   2113 2HB  ARG   133     -10.537 -19.657   8.009  1.00  5.00              
ATOM   2114 1HG  ARG   133      -8.727 -19.510   9.740  1.00  5.00              
ATOM   2115 2HG  ARG   133      -9.981 -19.704  10.989  1.00  5.00              
ATOM   2116 1HD  ARG   133      -8.920 -21.782  10.632  1.00  5.00              
ATOM   2117 2HD  ARG   133     -10.572 -21.863   9.977  1.00  5.00              
ATOM   2118  N   SER   134      -8.777 -16.753   9.950  1.00  5.00              
ATOM   2119  CA  SER   134      -7.424 -16.210  10.025  1.00  5.00              
ATOM   2120  C   SER   134      -6.429 -17.182  10.623  1.00  5.00              
ATOM   2121  O   SER   134      -6.798 -18.076  11.382  1.00  5.00              
ATOM   2122  CB  SER   134      -7.421 -14.926  10.831  1.00  5.00              
ATOM   2123  OG  SER   134      -6.128 -14.413  11.000  1.00  5.00              
ATOM   2124  H   SER   134      -9.339 -16.738  10.789  1.00  5.00              
ATOM   2125  HG  SER   134      -6.180 -13.481  11.224  1.00  5.00              
ATOM   2126  HA  SER   134      -7.043 -15.863   9.064  1.00  5.00              
ATOM   2127 1HB  SER   134      -8.030 -14.187  10.311  1.00  5.00              
ATOM   2128 2HB  SER   134      -7.853 -15.127  11.810  1.00  5.00              
ATOM   2129  N   ARG   135      -5.155 -16.986  10.281  1.00  5.00              
ATOM   2130  CA  ARG   135      -4.073 -17.807  10.822  1.00  5.00              
ATOM   2131  C   ARG   135      -3.819 -17.477  12.303  1.00  5.00              
ATOM   2132  O   ARG   135      -3.240 -18.273  13.046  1.00  5.00              
ATOM   2133  CB  ARG   135      -2.800 -17.695   9.997  1.00  5.00              
ATOM   2134  CG  ARG   135      -2.105 -16.344  10.073  1.00  5.00              
ATOM   2135  CD  ARG   135      -0.963 -16.190   9.136  1.00  5.00              
ATOM   2136  NE  ARG   135      -0.272 -14.914   9.233  1.00  5.00              
ATOM   2137  CZ  ARG   135      -0.721 -13.759   8.705  1.00  5.00              
ATOM   2138  NH1 ARG   135      -1.837 -13.720   8.010  1.00  5.00              
ATOM   2139  NH2 ARG   135       0.003 -12.668   8.882  1.00  5.00              
ATOM   2140  H   ARG   135      -4.931 -16.248   9.629  1.00  5.00              
ATOM   2141 1HH1 ARG   135      -2.370 -14.567   7.869  1.00  5.00              
ATOM   2142 2HH1 ARG   135      -2.156 -12.845   7.622  1.00  5.00              
ATOM   2143 1HH2 ARG   135       0.868 -12.718   9.403  1.00  5.00              
ATOM   2144 2HH2 ARG   135      -0.310 -11.789   8.496  1.00  5.00              
ATOM   2145  HE  ARG   135       0.605 -14.688   9.684  1.00  5.00              
ATOM   2146  HA  ARG   135      -4.353 -18.860  10.780  1.00  5.00              
ATOM   2147 1HB  ARG   135      -2.121 -18.469  10.352  1.00  5.00              
ATOM   2148 2HB  ARG   135      -3.073 -17.899   8.961  1.00  5.00              
ATOM   2149 1HG  ARG   135      -2.833 -15.566   9.845  1.00  5.00              
ATOM   2150 2HG  ARG   135      -1.730 -16.205  11.087  1.00  5.00              
ATOM   2151 1HD  ARG   135      -0.232 -16.972   9.337  1.00  5.00              
ATOM   2152 2HD  ARG   135      -1.327 -16.287   8.114  1.00  5.00              
ATOM   2153  N   GLY   136      -4.290 -16.307  12.725  1.00  5.00              
ATOM   2154  CA  GLY   136      -4.088 -15.799  14.063  1.00  5.00              
ATOM   2155  C   GLY   136      -3.249 -14.516  13.958  1.00  5.00              
ATOM   2156  O   GLY   136      -2.449 -14.368  13.035  1.00  5.00              
ATOM   2157  H   GLY   136      -4.818 -15.742  12.075  1.00  5.00              
ATOM   2158 1HA  GLY   136      -5.058 -15.589  14.514  1.00  5.00              
ATOM   2159 2HA  GLY   136      -3.568 -16.551  14.655  1.00  5.00              
ATOM   2160  N   THR   137      -3.424 -13.582  14.893  1.00  5.00              
ATOM   2161  CA  THR   137      -2.691 -12.315  14.849  1.00  5.00              
ATOM   2162  C   THR   137      -1.404 -12.340  15.662  1.00  5.00              
ATOM   2163  O   THR   137      -1.428 -12.528  16.880  1.00  5.00              
ATOM   2164  CB  THR   137      -3.553 -11.145  15.359  1.00  5.00              
ATOM   2165  OG1 THR   137      -4.716 -11.010  14.532  1.00  5.00              
ATOM   2166  CG2 THR   137      -2.761  -9.847  15.330  1.00  5.00              
ATOM   2167  H   THR   137      -4.075 -13.752  15.646  1.00  5.00              
ATOM   2168  HG1 THR   137      -5.252 -10.280  14.852  1.00  5.00              
ATOM   2169  HA  THR   137      -2.384 -12.102  13.825  1.00  5.00              
ATOM   2170  HB  THR   137      -3.867 -11.356  16.381  1.00  5.00              
ATOM   2171 1HG2 THR   137      -3.387  -9.032  15.694  1.00  5.00              
ATOM   2172 2HG2 THR   137      -1.882  -9.943  15.967  1.00  5.00              
ATOM   2173 3HG2 THR   137      -2.448  -9.636  14.309  1.00  5.00              
ATOM   2174  N   GLY   138      -0.265 -12.160  14.988  1.00  5.00              
ATOM   2175  CA  GLY   138       1.060 -12.113  15.628  1.00  5.00              
ATOM   2176  C   GLY   138       1.610 -13.508  15.932  1.00  5.00              
ATOM   2177  O   GLY   138       2.653 -13.911  15.405  1.00  5.00              
ATOM   2178  H   GLY   138      -0.315 -12.050  13.985  1.00  5.00              
ATOM   2179 1HA  GLY   138       1.759 -11.605  14.963  1.00  5.00              
ATOM   2180 2HA  GLY   138       0.984 -11.561  16.564  1.00  5.00              
ATOM   2181  N   SER   139       0.891 -14.174  16.833  1.00  5.00              
ATOM   2182  CA  SER   139       1.054 -15.550  17.260  1.00  5.00              
ATOM   2183  C   SER   139       0.050 -16.364  16.467  1.00  5.00              
ATOM   2184  O   SER   139      -0.832 -15.790  15.830  1.00  5.00              
ATOM   2185  CB  SER   139       0.852 -15.659  18.759  1.00  5.00              
ATOM   2186  OG  SER   139      -0.468 -15.373  19.134  1.00  5.00              
ATOM   2187  H   SER   139       0.142 -13.659  17.272  1.00  5.00              
ATOM   2188  HG  SER   139      -0.553 -15.453  20.087  1.00  5.00              
ATOM   2189  HA  SER   139       2.075 -15.919  17.152  1.00  5.00              
ATOM   2190 1HB  SER   139       1.097 -16.674  19.070  1.00  5.00              
ATOM   2191 2HB  SER   139       1.521 -14.957  19.254  1.00  5.00              
ATOM   2192  N   PHE   140       0.164 -17.681  16.482  1.00  5.00              
ATOM   2193  CA  PHE   140      -0.860 -18.447  15.784  1.00  5.00              
ATOM   2194  C   PHE   140      -2.017 -18.846  16.673  1.00  5.00              
ATOM   2195  O   PHE   140      -1.847 -19.224  17.833  1.00  5.00              
ATOM   2196  CB  PHE   140      -0.254 -19.706  15.161  1.00  5.00              
ATOM   2197  CG  PHE   140       0.570 -19.437  13.933  1.00  5.00              
ATOM   2198  CD1 PHE   140       1.951 -19.338  14.016  1.00  5.00              
ATOM   2199  CD2 PHE   140      -0.033 -19.284  12.695  1.00  5.00              
ATOM   2200  CE1 PHE   140       2.710 -19.091  12.888  1.00  5.00              
ATOM   2201  CE2 PHE   140       0.723 -19.038  11.565  1.00  5.00              
ATOM   2202  CZ  PHE   140       2.096 -18.941  11.662  1.00  5.00              
ATOM   2203  H   PHE   140       0.929 -18.137  16.958  1.00  5.00              
ATOM   2204  HD1 PHE   140       2.437 -19.457  14.985  1.00  5.00              
ATOM   2205  HE1 PHE   140       3.794 -19.015  12.967  1.00  5.00              
ATOM   2206  HZ  PHE   140       2.694 -18.746  10.773  1.00  5.00              
ATOM   2207  HE2 PHE   140       0.236 -18.920  10.597  1.00  5.00              
ATOM   2208  HD2 PHE   140      -1.119 -19.359  12.618  1.00  5.00              
ATOM   2209  HA  PHE   140      -1.298 -17.841  14.990  1.00  5.00              
ATOM   2210 1HB  PHE   140       0.403 -20.199  15.875  1.00  5.00              
ATOM   2211 2HB  PHE   140      -1.044 -20.393  14.861  1.00  5.00              
ATOM   2212  N   PHE   141      -3.201 -18.750  16.087  1.00  5.00              
ATOM   2213  CA  PHE   141      -4.451 -19.126  16.729  1.00  5.00              
ATOM   2214  C   PHE   141      -5.176 -20.031  15.763  1.00  5.00              
ATOM   2215  O   PHE   141      -6.401 -20.121  15.786  1.00  5.00              
ATOM   2216  CB  PHE   141      -5.263 -17.880  17.089  1.00  5.00              
ATOM   2217  CG  PHE   141      -4.592 -16.989  18.095  1.00  5.00              
ATOM   2218  CD1 PHE   141      -3.878 -15.873  17.686  1.00  5.00              
ATOM   2219  CD2 PHE   141      -4.673 -17.266  19.451  1.00  5.00              
ATOM   2220  CE1 PHE   141      -3.260 -15.052  18.611  1.00  5.00              
ATOM   2221  CE2 PHE   141      -4.057 -16.447  20.378  1.00  5.00              
ATOM   2222  CZ  PHE   141      -3.350 -15.339  19.957  1.00  5.00              
ATOM   2223  H   PHE   141      -3.238 -18.396  15.142  1.00  5.00              
ATOM   2224  HD1 PHE   141      -3.807 -15.645  16.622  1.00  5.00              
ATOM   2225  HE1 PHE   141      -2.701 -14.178  18.277  1.00  5.00              
ATOM   2226  HZ  PHE   141      -2.862 -14.694  20.686  1.00  5.00              
ATOM   2227  HE2 PHE   141      -4.129 -16.675  21.441  1.00  5.00              
ATOM   2228  HD2 PHE   141      -5.232 -18.141  19.784  1.00  5.00              
ATOM   2229  HA  PHE   141      -4.244 -19.683  17.644  1.00  5.00              
ATOM   2230 1HB  PHE   141      -5.433 -17.274  16.200  1.00  5.00              
ATOM   2231 2HB  PHE   141      -6.221 -18.169  17.519  1.00  5.00              
ATOM   2232  N   SER   142      -4.394 -20.671  14.900  1.00  5.00              
ATOM   2233  CA  SER   142      -4.907 -21.587  13.910  1.00  5.00              
ATOM   2234  C   SER   142      -3.763 -22.517  13.522  1.00  5.00              
ATOM   2235  O   SER   142      -2.782 -22.078  12.923  1.00  5.00              
ATOM   2236  CB  SER   142      -5.459 -20.819  12.725  1.00  5.00              
ATOM   2237  OG  SER   142      -5.934 -21.672  11.720  1.00  5.00              
ATOM   2238  H   SER   142      -3.398 -20.509  14.939  1.00  5.00              
ATOM   2239  HG  SER   142      -5.338 -22.420  11.627  1.00  5.00              
ATOM   2240  HA  SER   142      -5.790 -22.135  14.243  1.00  5.00              
ATOM   2241 1HB  SER   142      -6.277 -20.187  13.069  1.00  5.00              
ATOM   2242 2HB  SER   142      -4.667 -20.194  12.314  1.00  5.00              
ATOM   2243  N   ALA   143      -3.894 -23.798  13.870  1.00  5.00              
ATOM   2244  CA  ALA   143      -2.879 -24.808  13.579  1.00  5.00              
ATOM   2245  C   ALA   143      -2.739 -25.040  12.092  1.00  5.00              
ATOM   2246  O   ALA   143      -1.648 -25.154  11.546  1.00  5.00              
ATOM   2247  CB  ALA   143      -3.211 -26.112  14.289  1.00  5.00              
ATOM   2248  H   ALA   143      -4.732 -24.083  14.356  1.00  5.00              
ATOM   2249  HA  ALA   143      -1.915 -24.450  13.941  1.00  5.00              
ATOM   2250 1HB  ALA   143      -2.445 -26.854  14.062  1.00  5.00              
ATOM   2251 2HB  ALA   143      -3.243 -25.943  15.366  1.00  5.00              
ATOM   2252 3HB  ALA   143      -4.179 -26.476  13.949  1.00  5.00              
ATOM   2253  N   PHE   144      -3.845 -25.078  11.381  1.00  5.00              
ATOM   2254  CA  PHE   144      -3.777 -25.361   9.958  1.00  5.00              
ATOM   2255  C   PHE   144      -3.614 -24.091   9.138  1.00  5.00              
ATOM   2256  O   PHE   144      -4.428 -23.804   8.258  1.00  5.00              
ATOM   2257  CB  PHE   144      -5.028 -26.115   9.503  1.00  5.00              
ATOM   2258  CG  PHE   144      -5.248 -27.414  10.224  1.00  5.00              
ATOM   2259  CD1 PHE   144      -6.363 -27.598  11.028  1.00  5.00              
ATOM   2260  CD2 PHE   144      -4.340 -28.456  10.101  1.00  5.00              
ATOM   2261  CE1 PHE   144      -6.567 -28.792  11.692  1.00  5.00              
ATOM   2262  CE2 PHE   144      -4.542 -29.651  10.763  1.00  5.00              
ATOM   2263  CZ  PHE   144      -5.657 -29.819  11.560  1.00  5.00              
ATOM   2264  H   PHE   144      -4.738 -24.911  11.823  1.00  5.00              
ATOM   2265  HD1 PHE   144      -7.084 -26.786  11.132  1.00  5.00              
ATOM   2266  HE1 PHE   144      -7.447 -28.923  12.321  1.00  5.00              
ATOM   2267  HZ  PHE   144      -5.816 -30.761  12.084  1.00  5.00              
ATOM   2268  HE2 PHE   144      -3.821 -30.462  10.657  1.00  5.00              
ATOM   2269  HD2 PHE   144      -3.460 -28.323   9.472  1.00  5.00              
ATOM   2270  HA  PHE   144      -2.902 -25.976   9.744  1.00  5.00              
ATOM   2271 1HB  PHE   144      -5.916 -25.509   9.676  1.00  5.00              
ATOM   2272 2HB  PHE   144      -4.954 -26.356   8.443  1.00  5.00              
ATOM   2273  N   SER   145      -2.569 -23.334   9.425  1.00  5.00              
ATOM   2274  CA  SER   145      -2.339 -22.046   8.799  1.00  5.00              
ATOM   2275  C   SER   145      -1.655 -22.096   7.449  1.00  5.00              
ATOM   2276  O   SER   145      -1.786 -21.175   6.642  1.00  5.00              
ATOM   2277  CB  SER   145      -1.515 -21.161   9.714  1.00  5.00              
ATOM   2278  OG  SER   145      -0.220 -21.661   9.904  1.00  5.00              
ATOM   2279  H   SER   145      -1.903 -23.666  10.108  1.00  5.00              
ATOM   2280  HG  SER   145       0.157 -21.277  10.699  1.00  5.00              
ATOM   2281  HA  SER   145      -3.247 -21.452   8.684  1.00  5.00              
ATOM   2282 1HB  SER   145      -1.450 -20.167   9.271  1.00  5.00              
ATOM   2283 2HB  SER   145      -2.015 -21.095  10.679  1.00  5.00              
ATOM   2284  N   GLY   146      -0.925 -23.177   7.203  1.00  5.00              
ATOM   2285  CA  GLY   146      -0.171 -23.315   5.969  1.00  5.00              
ATOM   2286  C   GLY   146       1.249 -22.769   6.131  1.00  5.00              
ATOM   2287  O   GLY   146       2.021 -22.767   5.171  1.00  5.00              
ATOM   2288  H   GLY   146      -0.893 -23.919   7.888  1.00  5.00              
ATOM   2289 1HA  GLY   146      -0.119 -24.370   5.699  1.00  5.00              
ATOM   2290 2HA  GLY   146      -0.678 -22.763   5.178  1.00  5.00              
ATOM   2291  N   PHE   147       1.600 -22.314   7.334  1.00  5.00              
ATOM   2292  CA  PHE   147       2.932 -21.784   7.577  1.00  5.00              
ATOM   2293  C   PHE   147       3.844 -22.716   8.374  1.00  5.00              
ATOM   2294  O   PHE   147       3.362 -23.457   9.226  1.00  5.00              
ATOM   2295  CB  PHE   147       2.848 -20.445   8.312  1.00  5.00              
ATOM   2296  CG  PHE   147       2.291 -19.328   7.475  1.00  5.00              
ATOM   2297  CD1 PHE   147       0.941 -19.016   7.520  1.00  5.00              
ATOM   2298  CD2 PHE   147       3.116 -18.589   6.641  1.00  5.00              
ATOM   2299  CE1 PHE   147       0.427 -17.989   6.751  1.00  5.00              
ATOM   2300  CE2 PHE   147       2.605 -17.561   5.872  1.00  5.00              
ATOM   2301  CZ  PHE   147       1.259 -17.262   5.927  1.00  5.00              
ATOM   2302  H   PHE   147       0.930 -22.338   8.089  1.00  5.00              
ATOM   2303  HD1 PHE   147       0.283 -19.591   8.173  1.00  5.00              
ATOM   2304  HE1 PHE   147      -0.636 -17.755   6.796  1.00  5.00              
ATOM   2305  HZ  PHE   147       0.855 -16.453   5.320  1.00  5.00              
ATOM   2306  HE2 PHE   147       3.265 -16.987   5.221  1.00  5.00              
ATOM   2307  HD2 PHE   147       4.179 -18.826   6.597  1.00  5.00              
ATOM   2308  HA  PHE   147       3.447 -21.629   6.628  1.00  5.00              
ATOM   2309 1HB  PHE   147       2.201 -20.535   9.183  1.00  5.00              
ATOM   2310 2HB  PHE   147       3.841 -20.130   8.630  1.00  5.00              
ATOM   2311  N   PRO   148       5.163 -22.683   8.138  1.00  5.00              
ATOM   2312  CA  PRO   148       6.198 -23.402   8.874  1.00  5.00              
ATOM   2313  C   PRO   148       6.264 -23.100  10.376  1.00  5.00              
ATOM   2314  O   PRO   148       6.980 -23.764  11.126  1.00  5.00              
ATOM   2315  CB  PRO   148       7.508 -22.981   8.188  1.00  5.00              
ATOM   2316  CG  PRO   148       7.102 -22.556   6.804  1.00  5.00              
ATOM   2317  CD  PRO   148       5.727 -21.794   7.115  1.00  5.00              
ATOM   2318 1HD  PRO   148       5.249 -20.978   7.232  1.00  5.00              
ATOM   2319 2HD  PRO   148       5.583 -22.281   6.308  1.00  5.00              
ATOM   2320 1HG  PRO   148       6.736 -21.794   6.853  1.00  5.00              
ATOM   2321 2HG  PRO   148       7.727 -22.916   6.204  1.00  5.00              
ATOM   2322 1HB  PRO   148       7.704 -22.216   8.651  1.00  5.00              
ATOM   2323 2HB  PRO   148       7.914 -23.743   8.121  1.00  5.00              
ATOM   2324  HA  PRO   148       6.055 -24.385   8.794  1.00  5.00              
ATOM   2325  N   SER   149       5.603 -22.027  10.792  1.00  5.00              
ATOM   2326  CA  SER   149       5.522 -21.608  12.173  1.00  5.00              
ATOM   2327  C   SER   149       4.118 -21.736  12.765  1.00  5.00              
ATOM   2328  O   SER   149       3.886 -21.204  13.850  1.00  5.00              
ATOM   2329  CB  SER   149       5.993 -20.173  12.312  1.00  5.00              
ATOM   2330  OG  SER   149       5.208 -19.287  11.562  1.00  5.00              
ATOM   2331  H   SER   149       5.126 -21.467  10.099  1.00  5.00              
ATOM   2332  HG  SER   149       5.538 -18.393  11.677  1.00  5.00              
ATOM   2333  HA  SER   149       6.223 -22.130  12.826  1.00  5.00              
ATOM   2334 1HB  SER   149       5.941 -19.890  13.363  1.00  5.00              
ATOM   2335 2HB  SER   149       7.025 -20.110  11.969  1.00  5.00              
ATOM   2336  N   PHE   150       3.203 -22.455  12.098  1.00  5.00              
ATOM   2337  CA  PHE   150       1.798 -22.617  12.509  1.00  5.00              
ATOM   2338  C   PHE   150       1.483 -23.004  13.961  1.00  5.00              
ATOM   2339  O   PHE   150       0.362 -22.778  14.418  1.00  5.00              
ATOM   2340  CB  PHE   150       1.105 -23.669  11.641  1.00  5.00              
ATOM   2341  CG  PHE   150       1.580 -25.072  11.895  1.00  5.00              
ATOM   2342  CD1 PHE   150       0.943 -25.877  12.828  1.00  5.00              
ATOM   2343  CD2 PHE   150       2.664 -25.589  11.202  1.00  5.00              
ATOM   2344  CE1 PHE   150       1.379 -27.167  13.062  1.00  5.00              
ATOM   2345  CE2 PHE   150       3.101 -26.879  11.433  1.00  5.00              
ATOM   2346  CZ  PHE   150       2.458 -27.668  12.364  1.00  5.00              
ATOM   2347  H   PHE   150       3.499 -22.920  11.252  1.00  5.00              
ATOM   2348  HD1 PHE   150       0.089 -25.481  13.378  1.00  5.00              
ATOM   2349  HE1 PHE   150       0.870 -27.789  13.798  1.00  5.00              
ATOM   2350  HZ  PHE   150       2.802 -28.685  12.549  1.00  5.00              
ATOM   2351  HE2 PHE   150       3.954 -27.273  10.881  1.00  5.00              
ATOM   2352  HD2 PHE   150       3.173 -24.965  10.466  1.00  5.00              
ATOM   2353  HA  PHE   150       1.268 -21.670  12.398  1.00  5.00              
ATOM   2354 1HB  PHE   150       0.033 -23.664  11.830  1.00  5.00              
ATOM   2355 2HB  PHE   150       1.288 -23.465  10.587  1.00  5.00              
ATOM   2356  N   GLY   151       2.424 -23.601  14.693  1.00  5.00              
ATOM   2357  CA  GLY   151       2.178 -23.979  16.079  1.00  5.00              
ATOM   2358  C   GLY   151       2.864 -23.067  17.091  1.00  5.00              
ATOM   2359  O   GLY   151       2.814 -23.338  18.291  1.00  5.00              
ATOM   2360  H   GLY   151       3.325 -23.795  14.279  1.00  5.00              
ATOM   2361 1HA  GLY   151       1.106 -23.945  16.273  1.00  5.00              
ATOM   2362 2HA  GLY   151       2.543 -24.992  16.242  1.00  5.00              
ATOM   2363  N   SER   152       3.507 -22.002  16.622  1.00  5.00              
ATOM   2364  CA  SER   152       4.244 -21.111  17.506  1.00  5.00              
ATOM   2365  C   SER   152       3.482 -19.894  18.002  1.00  5.00              
ATOM   2366  O   SER   152       2.583 -19.372  17.335  1.00  5.00              
ATOM   2367  CB  SER   152       5.506 -20.623  16.822  1.00  5.00              
ATOM   2368  OG  SER   152       6.196 -19.683  17.598  1.00  5.00              
ATOM   2369  H   SER   152       3.484 -21.807  15.631  1.00  5.00              
ATOM   2370  HG  SER   152       6.986 -19.401  17.131  1.00  5.00              
ATOM   2371  HA  SER   152       4.654 -21.613  18.383  1.00  5.00              
ATOM   2372 1HB  SER   152       6.156 -21.478  16.639  1.00  5.00              
ATOM   2373 2HB  SER   152       5.234 -20.166  15.871  1.00  5.00              
ATOM   2374  N   GLY   153       3.885 -19.470  19.203  1.00  5.00              
ATOM   2375  CA  GLY   153       3.373 -18.287  19.882  1.00  5.00              
ATOM   2376  C   GLY   153       3.995 -17.007  19.309  1.00  5.00              
ATOM   2377  O   GLY   153       3.609 -15.899  19.679  1.00  5.00              
ATOM   2378  H   GLY   153       4.597 -20.009  19.675  1.00  5.00              
ATOM   2379 1HA  GLY   153       2.291 -18.244  19.756  1.00  5.00              
ATOM   2380 2HA  GLY   153       3.611 -18.354  20.943  1.00  5.00              
ATOM   2381  N   PHE   154       5.004 -17.161  18.457  1.00  5.00              
ATOM   2382  CA  PHE   154       5.614 -16.063  17.733  1.00  5.00              
ATOM   2383  C   PHE   154       5.755 -16.560  16.299  1.00  5.00              
ATOM   2384  O   PHE   154       6.505 -17.511  16.057  1.00  5.00              
ATOM   2385  CB  PHE   154       6.949 -15.677  18.373  1.00  5.00              
ATOM   2386  CG  PHE   154       6.828 -15.228  19.802  1.00  5.00              
ATOM   2387  CD1 PHE   154       6.970 -16.134  20.843  1.00  5.00              
ATOM   2388  CD2 PHE   154       6.572 -13.901  20.108  1.00  5.00              
ATOM   2389  CE1 PHE   154       6.859 -15.723  22.157  1.00  5.00              
ATOM   2390  CE2 PHE   154       6.461 -13.486  21.421  1.00  5.00              
ATOM   2391  CZ  PHE   154       6.605 -14.399  22.447  1.00  5.00              
ATOM   2392  H   PHE   154       5.365 -18.092  18.306  1.00  5.00              
ATOM   2393  HD1 PHE   154       7.172 -17.181  20.613  1.00  5.00              
ATOM   2394  HE1 PHE   154       6.973 -16.445  22.965  1.00  5.00              
ATOM   2395  HZ  PHE   154       6.517 -14.074  23.483  1.00  5.00              
ATOM   2396  HE2 PHE   154       6.260 -12.439  21.649  1.00  5.00              
ATOM   2397  HD2 PHE   154       6.457 -13.180  19.298  1.00  5.00              
ATOM   2398  HA  PHE   154       4.954 -15.195  17.753  1.00  5.00              
ATOM   2399 1HB  PHE   154       7.627 -16.529  18.370  1.00  5.00              
ATOM   2400 2HB  PHE   154       7.402 -14.851  17.825  1.00  5.00              
ATOM   2401  N   SER   155       5.086 -15.915  15.343  1.00  5.00              
ATOM   2402  CA  SER   155       5.129 -16.389  13.961  1.00  5.00              
ATOM   2403  C   SER   155       6.478 -16.420  13.241  1.00  5.00              
ATOM   2404  O   SER   155       6.590 -17.065  12.194  1.00  5.00              
ATOM   2405  CB  SER   155       4.203 -15.558  13.095  1.00  5.00              
ATOM   2406  OG  SER   155       4.636 -14.230  12.983  1.00  5.00              
ATOM   2407  H   SER   155       4.546 -15.094  15.575  1.00  5.00              
ATOM   2408  HG  SER   155       5.592 -14.213  12.893  1.00  5.00              
ATOM   2409  HA  SER   155       4.708 -17.387  13.832  1.00  5.00              
ATOM   2410 1HB  SER   155       4.163 -16.003  12.101  1.00  5.00              
ATOM   2411 2HB  SER   155       3.207 -15.570  13.537  1.00  5.00              
ATOM   2412  N   SER   156       7.506 -15.762  13.776  1.00  5.00              
ATOM   2413  CA  SER   156       8.832 -15.799  13.170  1.00  5.00              
ATOM   2414  C   SER   156       9.529 -17.168  13.241  1.00  5.00              
ATOM   2415  O   SER   156      10.466 -17.416  12.478  1.00  5.00              
ATOM   2416  CB  SER   156       9.732 -14.765  13.819  1.00  5.00              
ATOM   2417  OG  SER   156       9.998 -15.067  15.161  1.00  5.00              
ATOM   2418  H   SER   156       7.364 -15.226  14.620  1.00  5.00              
ATOM   2419  HG  SER   156      10.435 -15.921  15.216  1.00  5.00              
ATOM   2420  HA  SER   156       8.842 -15.472  12.129  1.00  5.00              
ATOM   2421 1HB  SER   156      10.672 -14.729  13.270  1.00  5.00              
ATOM   2422 2HB  SER   156       9.243 -13.793  13.765  1.00  5.00              
ATOM   2423  N   PHE   157       9.086 -18.071  14.122  1.00  5.00              
ATOM   2424  CA  PHE   157       9.725 -19.386  14.273  1.00  5.00              
ATOM   2425  C   PHE   157       9.465 -20.440  13.198  1.00  5.00              
ATOM   2426  O   PHE   157       8.761 -21.424  13.424  1.00  5.00              
ATOM   2427  CB  PHE   157       9.326 -20.024  15.605  1.00  5.00              
ATOM   2428  CG  PHE   157       9.840 -19.286  16.808  1.00  5.00              
ATOM   2429  CD1 PHE   157      10.816 -18.310  16.676  1.00  5.00              
ATOM   2430  CD2 PHE   157       9.350 -19.568  18.074  1.00  5.00              
ATOM   2431  CE1 PHE   157      11.290 -17.631  17.783  1.00  5.00              
ATOM   2432  CE2 PHE   157       9.821 -18.890  19.182  1.00  5.00              
ATOM   2433  CZ  PHE   157      10.793 -17.920  19.035  1.00  5.00              
ATOM   2434  H   PHE   157       8.290 -17.843  14.700  1.00  5.00              
ATOM   2435  HD1 PHE   157      11.209 -18.080  15.685  1.00  5.00              
ATOM   2436  HE1 PHE   157      12.058 -16.866  17.665  1.00  5.00              
ATOM   2437  HZ  PHE   157      11.166 -17.386  19.908  1.00  5.00              
ATOM   2438  HE2 PHE   157       9.427 -19.120  20.172  1.00  5.00              
ATOM   2439  HD2 PHE   157       8.583 -20.334  18.190  1.00  5.00              
ATOM   2440  HA  PHE   157      10.810 -19.275  14.251  1.00  5.00              
ATOM   2441 1HB  PHE   157       8.241 -20.053  15.697  1.00  5.00              
ATOM   2442 2HB  PHE   157       9.722 -21.037  15.668  1.00  5.00              
ATOM   2443  N   ASP   158      10.060 -20.209  12.034  1.00  5.00              
ATOM   2444  CA  ASP   158       9.988 -21.078  10.865  1.00  5.00              
ATOM   2445  C   ASP   158      10.748 -22.381  11.067  1.00  5.00              
ATOM   2446  O   ASP   158      11.975 -22.402  10.963  1.00  5.00              
ATOM   2447  CB  ASP   158      10.528 -20.358   9.627  1.00  5.00              
ATOM   2448  CG  ASP   158      10.410 -21.154   8.334  1.00  5.00              
ATOM   2449  OD1 ASP   158      10.047 -22.305   8.399  1.00  5.00              
ATOM   2450  OD2 ASP   158      10.529 -20.567   7.286  1.00  5.00              
ATOM   2451  H   ASP   158      10.606 -19.364  11.951  1.00  5.00              
ATOM   2452  HA  ASP   158       8.952 -21.361  10.678  1.00  5.00              
ATOM   2453 1HB  ASP   158      10.103 -19.365   9.482  1.00  5.00              
ATOM   2454 2HB  ASP   158      11.580 -20.267   9.902  1.00  5.00              
ATOM   2455  N   THR   159      10.025 -23.468  11.354  1.00  5.00              
ATOM   2456  CA  THR   159      10.675 -24.759  11.571  1.00  5.00              
ATOM   2457  C   THR   159      10.184 -25.825  10.596  1.00  5.00              
ATOM   2458  O   THR   159      10.896 -26.792  10.316  1.00  5.00              
ATOM   2459  CB  THR   159      10.451 -25.270  13.006  1.00  5.00              
ATOM   2460  OG1 THR   159       9.048 -25.454  13.238  1.00  5.00              
ATOM   2461  CG2 THR   159      11.003 -24.278  14.018  1.00  5.00              
ATOM   2462  H   THR   159       9.020 -23.397  11.422  1.00  5.00              
ATOM   2463  HG1 THR   159       8.703 -26.095  12.612  1.00  5.00              
ATOM   2464  HA  THR   159      11.747 -24.666  11.397  1.00  5.00              
ATOM   2465  HB  THR   159      10.958 -26.228  13.124  1.00  5.00              
ATOM   2466 1HG2 THR   159      10.835 -24.657  15.026  1.00  5.00              
ATOM   2467 2HG2 THR   159      12.072 -24.145  13.852  1.00  5.00              
ATOM   2468 3HG2 THR   159      10.496 -23.321  13.901  1.00  5.00              
ATOM   2469  N   GLY   160       8.973 -25.646  10.079  1.00  5.00              
ATOM   2470  CA  GLY   160       8.392 -26.564   9.116  1.00  5.00              
ATOM   2471  C   GLY   160       7.199 -27.285   9.725  1.00  5.00              
ATOM   2472  O   GLY   160       7.014 -27.281  10.943  1.00  5.00              
ATOM   2473  H   GLY   160       8.436 -24.840  10.367  1.00  5.00              
ATOM   2474 1HA  GLY   160       8.068 -26.003   8.239  1.00  5.00              
ATOM   2475 2HA  GLY   160       9.145 -27.294   8.821  1.00  5.00              
ATOM   2476  N   PHE   161       6.389 -27.896   8.868  1.00  5.00              
ATOM   2477  CA  PHE   161       5.207 -28.625   9.315  1.00  5.00              
ATOM   2478  C   PHE   161       5.484 -29.808  10.225  1.00  5.00              
ATOM   2479  O   PHE   161       4.730 -30.055  11.167  1.00  5.00              
ATOM   2480  CB  PHE   161       4.406 -29.132   8.114  1.00  5.00              
ATOM   2481  CG  PHE   161       3.740 -28.040   7.326  1.00  5.00              
ATOM   2482  CD1 PHE   161       3.946 -26.707   7.649  1.00  5.00              
ATOM   2483  CD2 PHE   161       2.905 -28.343   6.261  1.00  5.00              
ATOM   2484  CE1 PHE   161       3.334 -25.702   6.924  1.00  5.00              
ATOM   2485  CE2 PHE   161       2.293 -27.341   5.535  1.00  5.00              
ATOM   2486  CZ  PHE   161       2.508 -26.018   5.867  1.00  5.00              
ATOM   2487  H   PHE   161       6.597 -27.855   7.880  1.00  5.00              
ATOM   2488  HD1 PHE   161       4.601 -26.457   8.484  1.00  5.00              
ATOM   2489  HE1 PHE   161       3.505 -24.659   7.188  1.00  5.00              
ATOM   2490  HZ  PHE   161       2.024 -25.227   5.296  1.00  5.00              
ATOM   2491  HE2 PHE   161       1.639 -27.593   4.699  1.00  5.00              
ATOM   2492  HD2 PHE   161       2.735 -29.388   5.999  1.00  5.00              
ATOM   2493  HA  PHE   161       4.569 -27.968   9.907  1.00  5.00              
ATOM   2494 1HB  PHE   161       5.060 -29.661   7.423  1.00  5.00              
ATOM   2495 2HB  PHE   161       3.615 -29.801   8.448  1.00  5.00              
ATOM   2496  N   THR   162       6.558 -30.543   9.954  1.00  5.00              
ATOM   2497  CA  THR   162       6.895 -31.708  10.749  1.00  5.00              
ATOM   2498  C   THR   162       8.290 -31.590  11.320  1.00  5.00              
ATOM   2499  O   THR   162       8.993 -30.604  11.102  1.00  5.00              
ATOM   2500  CB  THR   162       6.795 -33.004   9.923  1.00  5.00              
ATOM   2501  OG1 THR   162       7.897 -33.078   9.010  1.00  5.00              
ATOM   2502  CG2 THR   162       5.490 -33.039   9.142  1.00  5.00              
ATOM   2503  H   THR   162       7.151 -30.285   9.179  1.00  5.00              
ATOM   2504  HG1 THR   162       7.715 -32.528   8.244  1.00  5.00              
ATOM   2505  HA  THR   162       6.217 -31.783  11.600  1.00  5.00              
ATOM   2506  HB  THR   162       6.836 -33.858  10.598  1.00  5.00              
ATOM   2507 1HG2 THR   162       5.438 -33.962   8.565  1.00  5.00              
ATOM   2508 2HG2 THR   162       4.650 -32.994   9.835  1.00  5.00              
ATOM   2509 3HG2 THR   162       5.449 -32.186   8.466  1.00  5.00              
ATOM   2510  N   SER   163       8.711 -32.641  12.019  1.00  5.00              
ATOM   2511  CA  SER   163      10.047 -32.723  12.597  1.00  5.00              
ATOM   2512  C   SER   163      11.136 -32.839  11.526  1.00  5.00              
ATOM   2513  O   SER   163      12.318 -32.684  11.835  1.00  5.00              
ATOM   2514  CB  SER   163      10.133 -33.901  13.548  1.00  5.00              
ATOM   2515  OG  SER   163      10.012 -35.127  12.879  1.00  5.00              
ATOM   2516  H   SER   163       8.077 -33.416  12.155  1.00  5.00              
ATOM   2517  HG  SER   163      10.072 -35.844  13.515  1.00  5.00              
ATOM   2518  HA  SER   163      10.283 -31.891  13.262  1.00  5.00              
ATOM   2519 1HB  SER   163      11.096 -33.868  14.056  1.00  5.00              
ATOM   2520 2HB  SER   163       9.333 -33.817  14.282  1.00  5.00              
ATOM   2521  N   PHE   164      10.753 -33.118  10.275  1.00  5.00              
ATOM   2522  CA  PHE   164      11.707 -33.201   9.188  1.00  5.00              
ATOM   2523  C   PHE   164      11.522 -32.004   8.252  1.00  5.00              
ATOM   2524  O   PHE   164      12.057 -31.998   7.142  1.00  5.00              
ATOM   2525  CB  PHE   164      11.541 -34.520   8.431  1.00  5.00              
ATOM   2526  CG  PHE   164      11.804 -35.738   9.270  1.00  5.00              
ATOM   2527  CD1 PHE   164      10.754 -36.495   9.767  1.00  5.00              
ATOM   2528  CD2 PHE   164      13.102 -36.128   9.566  1.00  5.00              
ATOM   2529  CE1 PHE   164      10.995 -37.616  10.540  1.00  5.00              
ATOM   2530  CE2 PHE   164      13.346 -37.248  10.336  1.00  5.00              
ATOM   2531  CZ  PHE   164      12.290 -37.992  10.824  1.00  5.00              
ATOM   2532  H   PHE   164       9.774 -33.275  10.083  1.00  5.00              
ATOM   2533  HD1 PHE   164       9.730 -36.198   9.542  1.00  5.00              
ATOM   2534  HE1 PHE   164      10.161 -38.202  10.924  1.00  5.00              
ATOM   2535  HZ  PHE   164      12.481 -38.874  11.434  1.00  5.00              
ATOM   2536  HE2 PHE   164      14.370 -37.544  10.560  1.00  5.00              
ATOM   2537  HD2 PHE   164      13.935 -35.539   9.180  1.00  5.00              
ATOM   2538  HA  PHE   164      12.723 -33.151   9.582  1.00  5.00              
ATOM   2539 1HB  PHE   164      10.522 -34.613   8.058  1.00  5.00              
ATOM   2540 2HB  PHE   164      12.238 -34.562   7.595  1.00  5.00              
ATOM   2541  N   GLY   165      10.790 -30.981   8.705  1.00  5.00              
ATOM   2542  CA  GLY   165      10.522 -29.808   7.888  1.00  5.00              
ATOM   2543  C   GLY   165       9.164 -29.957   7.213  1.00  5.00              
ATOM   2544  O   GLY   165       8.392 -30.866   7.515  1.00  5.00              
ATOM   2545  H   GLY   165      10.413 -31.024   9.641  1.00  5.00              
ATOM   2546 1HA  GLY   165      10.524 -28.923   8.524  1.00  5.00              
ATOM   2547 2HA  GLY   165      11.302 -29.714   7.134  1.00  5.00              
ATOM   2548  N   SER   166       8.844 -29.062   6.289  1.00  5.00              
ATOM   2549  CA  SER   166       7.567 -29.125   5.579  1.00  5.00              
ATOM   2550  C   SER   166       7.619 -30.040   4.365  1.00  5.00              
ATOM   2551  O   SER   166       7.540 -29.582   3.226  1.00  5.00              
ATOM   2552  CB  SER   166       7.138 -27.735   5.152  1.00  5.00              
ATOM   2553  OG  SER   166       6.945 -26.883   6.248  1.00  5.00              
ATOM   2554  H   SER   166       9.495 -28.322   6.071  1.00  5.00              
ATOM   2555  HG  SER   166       6.392 -26.144   5.984  1.00  5.00              
ATOM   2556  HA  SER   166       6.732 -29.423   6.215  1.00  5.00              
ATOM   2557 1HB  SER   166       7.911 -27.315   4.508  1.00  5.00              
ATOM   2558 2HB  SER   166       6.206 -27.813   4.595  1.00  5.00              
ATOM   2559  N   LEU   167       7.776 -31.333   4.612  1.00  5.00              
ATOM   2560  CA  LEU   167       7.864 -32.311   3.533  1.00  5.00              
ATOM   2561  C   LEU   167       6.496 -32.843   3.107  1.00  5.00              
ATOM   2562  O   LEU   167       6.393 -33.605   2.143  1.00  5.00              
ATOM   2563  CB  LEU   167       8.763 -33.482   3.951  1.00  5.00              
ATOM   2564  CG  LEU   167      10.225 -33.113   4.234  1.00  5.00              
ATOM   2565  CD1 LEU   167      10.983 -34.335   4.735  1.00  5.00              
ATOM   2566  CD2 LEU   167      10.865 -32.563   2.968  1.00  5.00              
ATOM   2567  H   LEU   167       7.836 -31.648   5.570  1.00  5.00              
ATOM   2568  HA  LEU   167       8.287 -31.840   2.647  1.00  5.00              
ATOM   2569 1HB  LEU   167       8.264 -33.767   4.875  1.00  5.00              
ATOM   2570 2HB  LEU   167       8.709 -34.306   3.239  1.00  5.00              
ATOM   2571  HG  LEU   167      10.220 -32.317   4.979  1.00  5.00              
ATOM   2572 1HD1 LEU   167      12.020 -34.064   4.933  1.00  5.00              
ATOM   2573 2HD1 LEU   167      10.522 -34.698   5.653  1.00  5.00              
ATOM   2574 3HD1 LEU   167      10.952 -35.118   3.978  1.00  5.00              
ATOM   2575 1HD2 LEU   167      11.904 -32.300   3.171  1.00  5.00              
ATOM   2576 2HD2 LEU   167      10.827 -33.317   2.183  1.00  5.00              
ATOM   2577 3HD2 LEU   167      10.324 -31.674   2.643  1.00  5.00              
ATOM   2578  N   GLY   168       5.452 -32.465   3.841  1.00  5.00              
ATOM   2579  CA  GLY   168       4.095 -32.870   3.519  1.00  5.00              
ATOM   2580  C   GLY   168       3.888 -34.282   4.022  1.00  5.00              
ATOM   2581  O   GLY   168       3.773 -34.512   5.227  1.00  5.00              
ATOM   2582  H   GLY   168       5.609 -31.878   4.648  1.00  5.00              
ATOM   2583 1HA  GLY   168       3.395 -32.187   4.002  1.00  5.00              
ATOM   2584 2HA  GLY   168       3.957 -32.826   2.439  1.00  5.00              
ATOM   2585  N   HIS   169       3.834 -35.216   3.077  1.00  5.00              
ATOM   2586  CA  HIS   169       3.700 -36.634   3.375  1.00  5.00              
ATOM   2587  C   HIS   169       4.899 -37.390   2.809  1.00  5.00              
ATOM   2588  O   HIS   169       4.892 -38.622   2.783  1.00  5.00              
ATOM   2589  CB  HIS   169       2.389 -37.185   2.806  1.00  5.00              
ATOM   2590  CG  HIS   169       1.166 -36.651   3.485  1.00  5.00              
ATOM   2591  ND1 HIS   169      -0.070 -36.619   2.875  1.00  5.00              
ATOM   2592  CD2 HIS   169       0.990 -36.127   4.721  1.00  5.00              
ATOM   2593  CE1 HIS   169      -0.955 -36.099   3.708  1.00  5.00              
ATOM   2594  NE2 HIS   169      -0.337 -35.792   4.833  1.00  5.00              
ATOM   2595  H   HIS   169       3.888 -34.929   2.110  1.00  5.00              
ATOM   2596  HE2 HIS   169      -0.763 -35.377   5.650  1.00  5.00              
ATOM   2597  HA  HIS   169       3.702 -36.783   4.454  1.00  5.00              
ATOM   2598 1HB  HIS   169       2.297 -36.925   1.751  1.00  5.00              
ATOM   2599 2HB  HIS   169       2.358 -38.269   2.915  1.00  5.00              
ATOM   2600  HE1 HIS   169      -1.998 -35.988   3.411  1.00  5.00              
ATOM   2601  HD2 HIS   169       1.671 -35.948   5.553  1.00  5.00              
ATOM   2602  N   GLY   170       5.924 -36.672   2.336  1.00  5.00              
ATOM   2603  CA  GLY   170       7.080 -37.352   1.767  1.00  5.00              
ATOM   2604  C   GLY   170       8.250 -37.441   2.736  1.00  5.00              
ATOM   2605  O   GLY   170       8.110 -37.136   3.923  1.00  5.00              
ATOM   2606  H   GLY   170       5.897 -35.663   2.373  1.00  5.00              
ATOM   2607 1HA  GLY   170       6.794 -38.366   1.485  1.00  5.00              
ATOM   2608 2HA  GLY   170       7.412 -36.810   0.882  1.00  5.00              
ATOM   2609  N   GLY   171       9.400 -37.850   2.206  1.00  5.00              
ATOM   2610  CA  GLY   171      10.613 -37.967   2.998  1.00  5.00              
ATOM   2611  C   GLY   171      10.428 -38.983   4.109  1.00  5.00              
ATOM   2612  O   GLY   171      10.079 -40.139   3.865  1.00  5.00              
ATOM   2613  H   GLY   171       9.431 -38.086   1.224  1.00  5.00              
ATOM   2614 1HA  GLY   171      11.431 -38.284   2.351  1.00  5.00              
ATOM   2615 2HA  GLY   171      10.850 -36.996   3.432  1.00  5.00              
ATOM   2616  N   LEU   172      10.684 -38.532   5.329  1.00  5.00              
ATOM   2617  CA  LEU   172      10.539 -39.354   6.518  1.00  5.00              
ATOM   2618  C   LEU   172       9.284 -39.015   7.317  1.00  5.00              
ATOM   2619  O   LEU   172       9.124 -39.491   8.442  1.00  5.00              
ATOM   2620  CB  LEU   172      11.774 -39.210   7.416  1.00  5.00              
ATOM   2621  CG  LEU   172      13.099 -39.650   6.779  1.00  5.00              
ATOM   2622  CD1 LEU   172      14.255 -39.361   7.727  1.00  5.00              
ATOM   2623  CD2 LEU   172      13.034 -41.132   6.443  1.00  5.00              
ATOM   2624  H   LEU   172      10.993 -37.576   5.436  1.00  5.00              
ATOM   2625  HA  LEU   172      10.432 -40.399   6.229  1.00  5.00              
ATOM   2626 1HB  LEU   172      11.767 -38.130   7.555  1.00  5.00              
ATOM   2627 2HB  LEU   172      11.633 -39.701   8.378  1.00  5.00              
ATOM   2628  HG  LEU   172      13.207 -39.100   5.843  1.00  5.00              
ATOM   2629 1HD1 LEU   172      15.191 -39.676   7.266  1.00  5.00              
ATOM   2630 2HD1 LEU   172      14.297 -38.291   7.935  1.00  5.00              
ATOM   2631 3HD1 LEU   172      14.107 -39.907   8.658  1.00  5.00              
ATOM   2632 1HD2 LEU   172      13.976 -41.443   5.990  1.00  5.00              
ATOM   2633 2HD2 LEU   172      12.863 -41.705   7.355  1.00  5.00              
ATOM   2634 3HD2 LEU   172      12.219 -41.312   5.743  1.00  5.00              
ATOM   2635  N   THR   173       8.392 -38.200   6.752  1.00  5.00              
ATOM   2636  CA  THR   173       7.196 -37.790   7.477  1.00  5.00              
ATOM   2637  C   THR   173       6.027 -38.747   7.320  1.00  5.00              
ATOM   2638  O   THR   173       6.033 -39.641   6.471  1.00  5.00              
ATOM   2639  CB  THR   173       6.719 -36.394   7.036  1.00  5.00              
ATOM   2640  OG1 THR   173       6.343 -36.429   5.653  1.00  5.00              
ATOM   2641  CG2 THR   173       7.823 -35.366   7.232  1.00  5.00              
ATOM   2642  H   THR   173       8.547 -37.864   5.812  1.00  5.00              
ATOM   2643  HG1 THR   173       6.046 -35.558   5.381  1.00  5.00              
ATOM   2644  HA  THR   173       7.403 -37.766   8.547  1.00  5.00              
ATOM   2645  HB  THR   173       5.851 -36.111   7.632  1.00  5.00              
ATOM   2646 1HG2 THR   173       7.467 -34.386   6.915  1.00  5.00              
ATOM   2647 2HG2 THR   173       8.103 -35.329   8.284  1.00  5.00              
ATOM   2648 3HG2 THR   173       8.690 -35.647   6.635  1.00  5.00              
ATOM   2649  N   SER   174       5.023 -38.535   8.164  1.00  5.00              
ATOM   2650  CA  SER   174       3.787 -39.304   8.159  1.00  5.00              
ATOM   2651  C   SER   174       2.640 -38.420   7.689  1.00  5.00              
ATOM   2652  O   SER   174       2.817 -37.224   7.448  1.00  5.00              
ATOM   2653  CB  SER   174       3.517 -39.868   9.541  1.00  5.00              
ATOM   2654  OG  SER   174       3.217 -38.863  10.470  1.00  5.00              
ATOM   2655  H   SER   174       5.123 -37.799   8.848  1.00  5.00              
ATOM   2656  HG  SER   174       3.958 -38.255  10.533  1.00  5.00              
ATOM   2657  HA  SER   174       3.846 -40.215   7.561  1.00  5.00              
ATOM   2658 1HB  SER   174       2.674 -40.555   9.477  1.00  5.00              
ATOM   2659 2HB  SER   174       4.401 -40.408   9.876  1.00  5.00              
ATOM   2660  N   PHE   175       1.450 -39.002   7.595  1.00  5.00              
ATOM   2661  CA  PHE   175       0.259 -38.307   7.115  1.00  5.00              
ATOM   2662  C   PHE   175      -0.376 -37.331   8.108  1.00  5.00              
ATOM   2663  O   PHE   175      -1.461 -37.585   8.634  1.00  5.00              
ATOM   2664  CB  PHE   175      -0.814 -39.313   6.696  1.00  5.00              
ATOM   2665  CG  PHE   175      -0.396 -40.211   5.567  1.00  5.00              
ATOM   2666  CD1 PHE   175      -0.022 -41.525   5.809  1.00  5.00              
ATOM   2667  CD2 PHE   175      -0.374 -39.744   4.262  1.00  5.00              
ATOM   2668  CE1 PHE   175       0.363 -42.352   4.770  1.00  5.00              
ATOM   2669  CE2 PHE   175       0.010 -40.569   3.222  1.00  5.00              
ATOM   2670  CZ  PHE   175       0.379 -41.874   3.477  1.00  5.00              
ATOM   2671  H   PHE   175       1.365 -39.971   7.868  1.00  5.00              
ATOM   2672  HD1 PHE   175      -0.036 -41.903   6.831  1.00  5.00              
ATOM   2673  HE1 PHE   175       0.654 -43.382   4.974  1.00  5.00              
ATOM   2674  HZ  PHE   175       0.684 -42.525   2.659  1.00  5.00              
ATOM   2675  HE2 PHE   175       0.022 -40.190   2.200  1.00  5.00              
ATOM   2676  HD2 PHE   175      -0.665 -38.713   4.060  1.00  5.00              
ATOM   2677  HA  PHE   175       0.513 -37.690   6.252  1.00  5.00              
ATOM   2678 1HB  PHE   175      -1.067 -39.963   7.533  1.00  5.00              
ATOM   2679 2HB  PHE   175      -1.709 -38.789   6.362  1.00  5.00              
ATOM   2680  N   SER   176       0.315 -36.221   8.361  1.00  5.00              
ATOM   2681  CA  SER   176      -0.155 -35.191   9.280  1.00  5.00              
ATOM   2682  C   SER   176      -1.265 -34.319   8.738  1.00  5.00              
ATOM   2683  O   SER   176      -1.270 -33.924   7.572  1.00  5.00              
ATOM   2684  CB  SER   176       0.997 -34.298   9.697  1.00  5.00              
ATOM   2685  OG  SER   176       0.574 -33.235  10.506  1.00  5.00              
ATOM   2686  H   SER   176       1.202 -36.087   7.897  1.00  5.00              
ATOM   2687  HG  SER   176       0.162 -33.583  11.300  1.00  5.00              
ATOM   2688  HA  SER   176      -0.482 -35.586  10.243  1.00  5.00              
ATOM   2689 1HB  SER   176       1.720 -34.898  10.249  1.00  5.00              
ATOM   2690 2HB  SER   176       1.469 -33.896   8.801  1.00  5.00              
ATOM   2691  N   SER   177      -2.180 -33.967   9.631  1.00  5.00              
ATOM   2692  CA  SER   177      -3.293 -33.078   9.326  1.00  5.00              
ATOM   2693  C   SER   177      -2.844 -31.636   9.050  1.00  5.00              
ATOM   2694  O   SER   177      -3.610 -30.843   8.505  1.00  5.00              
ATOM   2695  CB  SER   177      -4.296 -33.088  10.463  1.00  5.00              
ATOM   2696  OG  SER   177      -3.768 -32.529  11.635  1.00  5.00              
ATOM   2697  H   SER   177      -2.101 -34.333  10.569  1.00  5.00              
ATOM   2698  HG  SER   177      -2.998 -33.032  11.910  1.00  5.00              
ATOM   2699  HA  SER   177      -3.907 -33.423   8.493  1.00  5.00              
ATOM   2700 1HB  SER   177      -5.171 -32.515  10.160  1.00  5.00              
ATOM   2701 2HB  SER   177      -4.588 -34.118  10.663  1.00  5.00              
ATOM   2702  N   THR   178      -1.602 -31.294   9.408  1.00  5.00              
ATOM   2703  CA  THR   178      -1.035 -29.968   9.196  1.00  5.00              
ATOM   2704  C   THR   178      -0.192 -29.887   7.921  1.00  5.00              
ATOM   2705  O   THR   178       0.447 -28.864   7.689  1.00  5.00              
ATOM   2706  CB  THR   178      -0.158 -29.532  10.384  1.00  5.00              
ATOM   2707  OG1 THR   178       0.920 -30.462  10.553  1.00  5.00              
ATOM   2708  CG2 THR   178      -0.981 -29.477  11.663  1.00  5.00              
ATOM   2709  H   THR   178      -1.024 -31.994   9.850  1.00  5.00              
ATOM   2710  HG1 THR   178       0.596 -31.355  10.412  1.00  5.00              
ATOM   2711  HA  THR   178      -1.837 -29.240   9.068  1.00  5.00              
ATOM   2712  HB  THR   178       0.255 -28.545  10.177  1.00  5.00              
ATOM   2713 1HG2 THR   178      -0.344 -29.166  12.491  1.00  5.00              
ATOM   2714 2HG2 THR   178      -1.794 -28.762  11.541  1.00  5.00              
ATOM   2715 3HG2 THR   178      -1.393 -30.464  11.871  1.00  5.00              
ATOM   2716  N   SER   179      -0.184 -30.961   7.122  1.00  5.00              
ATOM   2717  CA  SER   179       0.566 -31.087   5.874  1.00  5.00              
ATOM   2718  C   SER   179      -0.039 -30.313   4.709  1.00  5.00              
ATOM   2719  O   SER   179      -1.005 -29.564   4.856  1.00  5.00              
ATOM   2720  CB  SER   179       0.688 -32.547   5.483  1.00  5.00              
ATOM   2721  OG  SER   179      -0.498 -33.044   4.928  1.00  5.00              
ATOM   2722  H   SER   179      -0.744 -31.752   7.406  1.00  5.00              
ATOM   2723  HG  SER   179      -1.116 -33.258   5.632  1.00  5.00              
ATOM   2724  HA  SER   179       1.614 -30.800   5.968  1.00  5.00              
ATOM   2725 1HB  SER   179       1.490 -32.646   4.753  1.00  5.00              
ATOM   2726 2HB  SER   179       0.934 -33.127   6.372  1.00  5.00              
ATOM   2727  N   PHE   180       0.529 -30.523   3.522  1.00  5.00              
ATOM   2728  CA  PHE   180       0.021 -29.885   2.315  1.00  5.00              
ATOM   2729  C   PHE   180      -1.046 -30.728   1.611  1.00  5.00              
ATOM   2730  O   PHE   180      -1.441 -30.396   0.494  1.00  5.00              
ATOM   2731  CB  PHE   180       1.165 -29.596   1.341  1.00  5.00              
ATOM   2732  CG  PHE   180       2.092 -28.507   1.801  1.00  5.00              
ATOM   2733  CD1 PHE   180       3.301 -28.816   2.406  1.00  5.00              
ATOM   2734  CD2 PHE   180       1.757 -27.173   1.630  1.00  5.00              
ATOM   2735  CE1 PHE   180       4.155 -27.815   2.830  1.00  5.00              
ATOM   2736  CE2 PHE   180       2.609 -26.170   2.051  1.00  5.00              
ATOM   2737  CZ  PHE   180       3.809 -26.492   2.652  1.00  5.00              
ATOM   2738  H   PHE   180       1.328 -31.137   3.458  1.00  5.00              
ATOM   2739  HD1 PHE   180       3.575 -29.862   2.546  1.00  5.00              
ATOM   2740  HE1 PHE   180       5.102 -28.072   3.304  1.00  5.00              
ATOM   2741  HZ  PHE   180       4.481 -25.703   2.987  1.00  5.00              
ATOM   2742  HE2 PHE   180       2.334 -25.125   1.911  1.00  5.00              
ATOM   2743  HD2 PHE   180       0.808 -26.918   1.156  1.00  5.00              
ATOM   2744  HA  PHE   180      -0.465 -28.942   2.571  1.00  5.00              
ATOM   2745 1HB  PHE   180       1.775 -30.488   1.204  1.00  5.00              
ATOM   2746 2HB  PHE   180       0.766 -29.279   0.379  1.00  5.00              
ATOM   2747  N   GLY   181      -1.510 -31.819   2.227  1.00  5.00              
ATOM   2748  CA  GLY   181      -2.544 -32.637   1.609  1.00  5.00              
ATOM   2749  C   GLY   181      -2.020 -33.750   0.702  1.00  5.00              
ATOM   2750  O   GLY   181      -2.806 -34.564   0.218  1.00  5.00              
ATOM   2751  H   GLY   181      -1.140 -32.079   3.130  1.00  5.00              
ATOM   2752 1HA  GLY   181      -3.138 -33.110   2.391  1.00  5.00              
ATOM   2753 2HA  GLY   181      -3.186 -32.000   1.001  1.00  5.00              
ATOM   2754  N   GLY   182      -0.708 -33.808   0.470  1.00  5.00              
ATOM   2755  CA  GLY   182      -0.144 -34.841  -0.390  1.00  5.00              
ATOM   2756  C   GLY   182      -0.318 -34.533  -1.874  1.00  5.00              
ATOM   2757  O   GLY   182      -0.390 -35.453  -2.689  1.00  5.00              
ATOM   2758  H   GLY   182      -0.096 -33.126   0.896  1.00  5.00              
ATOM   2759 1HA  GLY   182       0.922 -34.933  -0.184  1.00  5.00              
ATOM   2760 2HA  GLY   182      -0.637 -35.789  -0.178  1.00  5.00              
ATOM   2761  N   SER   183      -0.387 -33.249  -2.228  1.00  5.00              
ATOM   2762  CA  SER   183      -0.586 -32.838  -3.615  1.00  5.00              
ATOM   2763  C   SER   183       0.562 -33.150  -4.558  1.00  5.00              
ATOM   2764  O   SER   183       0.356 -33.352  -5.755  1.00  5.00              
ATOM   2765  CB  SER   183      -0.860 -31.348  -3.684  1.00  5.00              
ATOM   2766  OG  SER   183       0.249 -30.590  -3.284  1.00  5.00              
ATOM   2767  H   SER   183      -0.299 -32.539  -1.515  1.00  5.00              
ATOM   2768  HG  SER   183      -0.039 -29.707  -3.041  1.00  5.00              
ATOM   2769  HA  SER   183      -1.494 -33.246  -4.061  1.00  5.00              
ATOM   2770 1HB  SER   183      -1.116 -31.088  -4.711  1.00  5.00              
ATOM   2771 2HB  SER   183      -1.701 -31.117  -3.032  1.00  5.00              
ATOM   2772  N   GLY   184       1.776 -33.187  -4.015  1.00  5.00              
ATOM   2773  CA  GLY   184       2.969 -33.446  -4.805  1.00  5.00              
ATOM   2774  C   GLY   184       3.442 -32.191  -5.542  1.00  5.00              
ATOM   2775  O   GLY   184       4.309 -32.283  -6.413  1.00  5.00              
ATOM   2776  H   GLY   184       1.872 -33.030  -3.022  1.00  5.00              
ATOM   2777 1HA  GLY   184       3.767 -33.787  -4.145  1.00  5.00              
ATOM   2778 2HA  GLY   184       2.750 -34.222  -5.538  1.00  5.00              
ATOM   2779  N   MET   185       2.893 -31.023  -5.197  1.00  5.00              
ATOM   2780  CA  MET   185       3.251 -29.780  -5.869  1.00  5.00              
ATOM   2781  C   MET   185       4.027 -28.801  -4.993  1.00  5.00              
ATOM   2782  O   MET   185       3.856 -27.587  -5.114  1.00  5.00              
ATOM   2783  CB  MET   185       1.997 -29.082  -6.391  1.00  5.00              
ATOM   2784  CG  MET   185       1.246 -29.856  -7.465  1.00  5.00              
ATOM   2785  SD  MET   185       2.212 -30.067  -8.974  1.00  5.00              
ATOM   2786  CE  MET   185       2.245 -28.387  -9.592  1.00  5.00              
ATOM   2787  H   MET   185       2.212 -31.001  -4.451  1.00  5.00              
ATOM   2788  HA  MET   185       3.909 -29.990  -6.712  1.00  5.00              
ATOM   2789 1HB  MET   185       1.343 -28.922  -5.534  1.00  5.00              
ATOM   2790 2HB  MET   185       2.313 -28.118  -6.792  1.00  5.00              
ATOM   2791 1HG  MET   185       0.992 -30.836  -7.063  1.00  5.00              
ATOM   2792 2HG  MET   185       0.332 -29.311  -7.699  1.00  5.00              
ATOM   2793 1HE  MET   185       2.809 -28.353 -10.524  1.00  5.00              
ATOM   2794 2HE  MET   185       1.225 -28.045  -9.771  1.00  5.00              
ATOM   2795 3HE  MET   185       2.722 -27.738  -8.856  1.00  5.00              
ATOM   2796  N   GLY   186       4.862 -29.325  -4.098  1.00  5.00              
ATOM   2797  CA  GLY   186       5.694 -28.476  -3.258  1.00  5.00              
ATOM   2798  C   GLY   186       4.873 -27.717  -2.234  1.00  5.00              
ATOM   2799  O   GLY   186       4.326 -28.297  -1.297  1.00  5.00              
ATOM   2800  H   GLY   186       4.919 -30.329  -4.000  1.00  5.00              
ATOM   2801 1HA  GLY   186       6.420 -29.097  -2.733  1.00  5.00              
ATOM   2802 2HA  GLY   186       6.219 -27.758  -3.887  1.00  5.00              
ATOM   2803  N   ASN   187       4.800 -26.407  -2.437  1.00  5.00              
ATOM   2804  CA  ASN   187       4.056 -25.530  -1.551  1.00  5.00              
ATOM   2805  C   ASN   187       2.637 -25.268  -2.038  1.00  5.00              
ATOM   2806  O   ASN   187       1.915 -24.473  -1.434  1.00  5.00              
ATOM   2807  CB  ASN   187       4.772 -24.207  -1.350  1.00  5.00              
ATOM   2808  CG  ASN   187       6.042 -24.320  -0.554  1.00  5.00              
ATOM   2809  OD1 ASN   187       6.196 -25.217   0.283  1.00  5.00              
ATOM   2810  ND2 ASN   187       6.919 -23.369  -0.752  1.00  5.00              
ATOM   2811  H   ASN   187       5.277 -26.008  -3.233  1.00  5.00              
ATOM   2812 1HD2 ASN   187       7.788 -23.380  -0.256  1.00  5.00              
ATOM   2813 2HD2 ASN   187       6.720 -22.632  -1.397  1.00  5.00              
ATOM   2814  HA  ASN   187       3.950 -25.998  -0.571  1.00  5.00              
ATOM   2815 1HB  ASN   187       4.934 -23.527  -2.188  1.00  5.00              
ATOM   2816 2HB  ASN   187       3.988 -23.808  -0.706  1.00  5.00              
ATOM   2817  N   PHE   188       2.233 -25.926  -3.124  1.00  5.00              
ATOM   2818  CA  PHE   188       0.904 -25.717  -3.677  1.00  5.00              
ATOM   2819  C   PHE   188       0.110 -27.001  -3.729  1.00  5.00              
ATOM   2820  O   PHE   188       0.636 -28.092  -3.508  1.00  5.00              
ATOM   2821  CB  PHE   188       0.998 -25.109  -5.077  1.00  5.00              
ATOM   2822  CG  PHE   188       1.668 -23.765  -5.111  1.00  5.00              
ATOM   2823  CD1 PHE   188       3.026 -23.658  -5.372  1.00  5.00              
ATOM   2824  CD2 PHE   188       0.944 -22.605  -4.881  1.00  5.00              
ATOM   2825  CE1 PHE   188       3.645 -22.422  -5.403  1.00  5.00              
ATOM   2826  CE2 PHE   188       1.558 -21.369  -4.912  1.00  5.00              
ATOM   2827  CZ  PHE   188       2.911 -21.278  -5.173  1.00  5.00              
ATOM   2828  H   PHE   188       2.860 -26.580  -3.570  1.00  5.00              
ATOM   2829  HD1 PHE   188       3.606 -24.563  -5.555  1.00  5.00              
ATOM   2830  HE1 PHE   188       4.712 -22.353  -5.609  1.00  5.00              
ATOM   2831  HZ  PHE   188       3.397 -20.304  -5.196  1.00  5.00              
ATOM   2832  HE2 PHE   188       0.977 -20.465  -4.730  1.00  5.00              
ATOM   2833  HD2 PHE   188      -0.125 -22.678  -4.674  1.00  5.00              
ATOM   2834  HA  PHE   188       0.340 -25.036  -3.038  1.00  5.00              
ATOM   2835 1HB  PHE   188       1.574 -25.761  -5.732  1.00  5.00              
ATOM   2836 2HB  PHE   188       0.000 -24.969  -5.492  1.00  5.00              
ATOM   2837  N   LYS   189      -1.177 -26.822  -3.971  1.00  5.00              
ATOM   2838  CA  LYS   189      -2.102 -27.916  -4.167  1.00  5.00              
ATOM   2839  C   LYS   189      -2.073 -28.160  -5.664  1.00  5.00              
ATOM   2840  O   LYS   189      -1.631 -27.281  -6.400  1.00  5.00              
ATOM   2841  CB  LYS   189      -3.486 -27.551  -3.627  1.00  5.00              
ATOM   2842  CG  LYS   189      -3.499 -27.134  -2.162  1.00  5.00              
ATOM   2843  CD  LYS   189      -3.083 -28.283  -1.256  1.00  5.00              
ATOM   2844  CE  LYS   189      -3.348 -27.959   0.207  1.00  5.00              
ATOM   2845  NZ  LYS   189      -2.462 -26.873   0.706  1.00  5.00              
ATOM   2846  H   LYS   189      -1.531 -25.877  -4.021  1.00  5.00              
ATOM   2847 1HZ  LYS   189      -2.669 -26.689   1.678  1.00  5.00              
ATOM   2848 2HZ  LYS   189      -1.497 -27.157   0.616  1.00  5.00              
ATOM   2849 3HZ  LYS   189      -2.619 -26.035   0.165  1.00  5.00              
ATOM   2850  HA  LYS   189      -1.745 -28.801  -3.639  1.00  5.00              
ATOM   2851 1HB  LYS   189      -3.862 -26.732  -4.240  1.00  5.00              
ATOM   2852 2HB  LYS   189      -4.122 -28.426  -3.760  1.00  5.00              
ATOM   2853 1HG  LYS   189      -2.808 -26.300  -2.033  1.00  5.00              
ATOM   2854 2HG  LYS   189      -4.507 -26.813  -1.903  1.00  5.00              
ATOM   2855 1HD  LYS   189      -3.647 -29.172  -1.540  1.00  5.00              
ATOM   2856 2HD  LYS   189      -2.018 -28.469  -1.398  1.00  5.00              
ATOM   2857 1HE  LYS   189      -4.389 -27.653   0.306  1.00  5.00              
ATOM   2858 2HE  LYS   189      -3.179 -28.862   0.793  1.00  5.00              
ATOM   2859  N   SER   190      -2.468 -29.331  -6.136  1.00  5.00              
ATOM   2860  CA  SER   190      -2.485 -29.510  -7.581  1.00  5.00              
ATOM   2861  C   SER   190      -3.776 -28.915  -8.108  1.00  5.00              
ATOM   2862  O   SER   190      -4.837 -29.153  -7.529  1.00  5.00              
ATOM   2863  CB  SER   190      -2.350 -30.980  -7.926  1.00  5.00              
ATOM   2864  OG  SER   190      -2.466 -31.210  -9.304  1.00  5.00              
ATOM   2865  H   SER   190      -2.749 -30.076  -5.515  1.00  5.00              
ATOM   2866  HG  SER   190      -2.375 -32.150  -9.480  1.00  5.00              
ATOM   2867  HA  SER   190      -1.611 -29.089  -8.080  1.00  5.00              
ATOM   2868 1HB  SER   190      -1.374 -31.329  -7.590  1.00  5.00              
ATOM   2869 2HB  SER   190      -3.131 -31.534  -7.408  1.00  5.00              
ATOM   2870  N   ILE   191      -3.692 -28.115  -9.177  1.00  5.00              
ATOM   2871  CA  ILE   191      -4.912 -27.530  -9.733  1.00  5.00              
ATOM   2872  C   ILE   191      -5.064 -27.971 -11.198  1.00  5.00              
ATOM   2873  O   ILE   191      -4.233 -27.637 -12.046  1.00  5.00              
ATOM   2874  CB  ILE   191      -4.895 -25.993  -9.640  1.00  5.00              
ATOM   2875  CG1 ILE   191      -4.783 -25.548  -8.180  1.00  5.00              
ATOM   2876  CG2 ILE   191      -6.142 -25.408 -10.285  1.00  5.00              
ATOM   2877  CD1 ILE   191      -4.570 -24.061  -8.010  1.00  5.00              
ATOM   2878  H   ILE   191      -2.795 -27.917  -9.596  1.00  5.00              
ATOM   2879  HA  ILE   191      -5.791 -27.914  -9.218  1.00  5.00              
ATOM   2880  HB  ILE   191      -4.010 -25.616 -10.152  1.00  5.00              
ATOM   2881 1HG2 ILE   191      -6.114 -24.321 -10.210  1.00  5.00              
ATOM   2882 2HG2 ILE   191      -6.180 -25.698 -11.334  1.00  5.00              
ATOM   2883 3HG2 ILE   191      -7.028 -25.784  -9.772  1.00  5.00              
ATOM   2884 1HG1 ILE   191      -5.705 -25.842  -7.679  1.00  5.00              
ATOM   2885 2HG1 ILE   191      -3.944 -26.087  -7.740  1.00  5.00              
ATOM   2886 1HD1 ILE   191      -4.500 -23.822  -6.948  1.00  5.00              
ATOM   2887 2HD1 ILE   191      -3.646 -23.765  -8.509  1.00  5.00              
ATOM   2888 3HD1 ILE   191      -5.408 -23.520  -8.447  1.00  5.00              
ATOM   2889  N   SER   192      -6.129 -28.718 -11.480  1.00  5.00              
ATOM   2890  CA  SER   192      -6.453 -29.280 -12.796  1.00  5.00              
ATOM   2891  C   SER   192      -7.541 -28.480 -13.496  1.00  5.00              
ATOM   2892  O   SER   192      -8.377 -27.890 -12.825  1.00  5.00              
ATOM   2893  CB  SER   192      -6.879 -30.728 -12.655  1.00  5.00              
ATOM   2894  OG  SER   192      -7.316 -31.270 -13.871  1.00  5.00              
ATOM   2895  H   SER   192      -6.769 -28.915 -10.724  1.00  5.00              
ATOM   2896  HG  SER   192      -8.067 -30.766 -14.193  1.00  5.00              
ATOM   2897  HA  SER   192      -5.587 -29.372 -13.453  1.00  5.00              
ATOM   2898 1HB  SER   192      -6.030 -31.307 -12.293  1.00  5.00              
ATOM   2899 2HB  SER   192      -7.691 -30.784 -11.930  1.00  5.00              
ATOM   2900  N   THR   193      -7.561 -28.409 -14.827  1.00  5.00              
ATOM   2901  CA  THR   193      -8.669 -27.670 -15.445  1.00  5.00              
ATOM   2902  C   THR   193      -9.098 -28.119 -16.841  1.00  5.00              
ATOM   2903  O   THR   193      -8.316 -28.687 -17.604  1.00  5.00              
ATOM   2904  CB  THR   193      -8.351 -26.168 -15.561  1.00  5.00              
ATOM   2905  OG1 THR   193      -9.507 -25.468 -16.041  1.00  5.00              
ATOM   2906  CG2 THR   193      -7.191 -25.940 -16.518  1.00  5.00              
ATOM   2907  H   THR   193      -6.843 -28.846 -15.387  1.00  5.00              
ATOM   2908  HG1 THR   193      -9.306 -24.532 -16.113  1.00  5.00              
ATOM   2909  HA  THR   193      -9.572 -27.791 -14.846  1.00  5.00              
ATOM   2910  HB  THR   193      -8.088 -25.784 -14.576  1.00  5.00              
ATOM   2911 1HG2 THR   193      -6.982 -24.873 -16.587  1.00  5.00              
ATOM   2912 2HG2 THR   193      -6.308 -26.462 -16.150  1.00  5.00              
ATOM   2913 3HG2 THR   193      -7.454 -26.323 -17.504  1.00  5.00              
ATOM   2914  N   SER   194     -10.369 -27.838 -17.149  1.00  5.00              
ATOM   2915  CA  SER   194     -11.006 -28.161 -18.429  1.00  5.00              
ATOM   2916  C   SER   194     -12.339 -27.420 -18.575  1.00  5.00              
ATOM   2917  O   SER   194     -13.142 -27.388 -17.643  1.00  5.00              
ATOM   2918  CB  SER   194     -11.212 -29.659 -18.546  1.00  5.00              
ATOM   2919  OG  SER   194     -11.875 -30.008 -19.730  1.00  5.00              
ATOM   2920  H   SER   194     -10.929 -27.370 -16.451  1.00  5.00              
ATOM   2921  HG  SER   194     -11.357 -29.717 -20.484  1.00  5.00              
ATOM   2922  HA  SER   194     -10.369 -27.962 -19.292  1.00  5.00              
ATOM   2923 1HB  SER   194     -10.238 -30.147 -18.528  1.00  5.00              
ATOM   2924 2HB  SER   194     -11.802 -29.998 -17.696  1.00  5.00              
ATOM   2925  N   THR   195     -12.586 -26.853 -19.753  1.00  5.00              
ATOM   2926  CA  THR   195     -13.807 -26.079 -19.984  1.00  5.00              
ATOM   2927  C   THR   195     -14.909 -26.823 -20.726  1.00  5.00              
ATOM   2928  O   THR   195     -14.676 -27.478 -21.744  1.00  5.00              
ATOM   2929  CB  THR   195     -13.519 -24.793 -20.780  1.00  5.00              
ATOM   2930  OG1 THR   195     -12.616 -23.961 -20.039  1.00  5.00              
ATOM   2931  CG2 THR   195     -14.807 -24.028 -21.043  1.00  5.00              
ATOM   2932  H   THR   195     -11.918 -26.959 -20.503  1.00  5.00              
ATOM   2933  HG1 THR   195     -13.013 -23.732 -19.195  1.00  5.00              
ATOM   2934  HA  THR   195     -14.256 -25.805 -19.029  1.00  5.00              
ATOM   2935  HB  THR   195     -13.056 -25.060 -21.730  1.00  5.00              
ATOM   2936 1HG2 THR   195     -14.583 -23.123 -21.607  1.00  5.00              
ATOM   2937 2HG2 THR   195     -15.491 -24.654 -21.616  1.00  5.00              
ATOM   2938 3HG2 THR   195     -15.270 -23.760 -20.094  1.00  5.00              
ATOM   2939  N   LYS   196     -16.113 -26.702 -20.179  1.00  5.00              
ATOM   2940  CA  LYS   196     -17.342 -27.274 -20.701  1.00  5.00              
ATOM   2941  C   LYS   196     -18.221 -26.118 -21.159  1.00  5.00              
ATOM   2942  O   LYS   196     -18.025 -24.993 -20.706  1.00  5.00              
ATOM   2943  CB  LYS   196     -18.027 -28.134 -19.637  1.00  5.00              
ATOM   2944  CG  LYS   196     -17.239 -29.371 -19.226  1.00  5.00              
ATOM   2945  CD  LYS   196     -18.000 -30.194 -18.197  1.00  5.00              
ATOM   2946  CE  LYS   196     -17.226 -31.444 -17.805  1.00  5.00              
ATOM   2947  NZ  LYS   196     -17.972 -32.276 -16.823  1.00  5.00              
ATOM   2948  H   LYS   196     -16.180 -26.166 -19.326  1.00  5.00              
ATOM   2949 1HZ  LYS   196     -17.426 -33.093 -16.589  1.00  5.00              
ATOM   2950 2HZ  LYS   196     -18.146 -31.736 -15.986  1.00  5.00              
ATOM   2951 3HZ  LYS   196     -18.852 -32.563 -17.226  1.00  5.00              
ATOM   2952  HA  LYS   196     -17.119 -27.901 -21.565  1.00  5.00              
ATOM   2953 1HB  LYS   196     -18.185 -27.498 -18.766  1.00  5.00              
ATOM   2954 2HB  LYS   196     -18.992 -28.438 -20.044  1.00  5.00              
ATOM   2955 1HG  LYS   196     -17.058 -29.977 -20.114  1.00  5.00              
ATOM   2956 2HG  LYS   196     -16.287 -29.051 -18.804  1.00  5.00              
ATOM   2957 1HD  LYS   196     -18.166 -29.576 -17.313  1.00  5.00              
ATOM   2958 2HD  LYS   196     -18.961 -30.481 -18.623  1.00  5.00              
ATOM   2959 1HE  LYS   196     -17.038 -32.026 -18.706  1.00  5.00              
ATOM   2960 2HE  LYS   196     -16.275 -31.134 -17.369  1.00  5.00              
ATOM   2961  N   MET   197     -19.137 -26.339 -22.092  1.00  5.00              
ATOM   2962  CA  MET   197     -20.006 -25.224 -22.452  1.00  5.00              
ATOM   2963  C   MET   197     -21.448 -25.681 -22.594  1.00  5.00              
ATOM   2964  O   MET   197     -21.722 -26.727 -23.184  1.00  5.00              
ATOM   2965  CB  MET   197     -19.524 -24.577 -23.749  1.00  5.00              
ATOM   2966  CG  MET   197     -18.150 -23.929 -23.656  1.00  5.00              
ATOM   2967  SD  MET   197     -17.628 -23.179 -25.212  1.00  5.00              
ATOM   2968  CE  MET   197     -18.694 -21.742 -25.270  1.00  5.00              
ATOM   2969  H   MET   197     -19.229 -27.242 -22.535  1.00  5.00              
ATOM   2970  HA  MET   197     -19.993 -24.473 -21.662  1.00  5.00              
ATOM   2971 1HB  MET   197     -19.507 -25.359 -24.506  1.00  5.00              
ATOM   2972 2HB  MET   197     -20.263 -23.822 -24.021  1.00  5.00              
ATOM   2973 1HG  MET   197     -18.187 -23.161 -22.884  1.00  5.00              
ATOM   2974 2HG  MET   197     -17.431 -24.697 -23.370  1.00  5.00              
ATOM   2975 1HE  MET   197     -18.491 -21.174 -26.177  1.00  5.00              
ATOM   2976 2HE  MET   197     -19.737 -22.063 -25.267  1.00  5.00              
ATOM   2977 3HE  MET   197     -18.505 -21.114 -24.398  1.00  5.00              
ATOM   2978  N   VAL   198     -22.363 -24.884 -22.052  1.00  5.00              
ATOM   2979  CA  VAL   198     -23.789 -25.201 -22.119  1.00  5.00              
ATOM   2980  C   VAL   198     -24.556 -24.032 -22.699  1.00  5.00              
ATOM   2981  O   VAL   198     -24.541 -22.937 -22.141  1.00  5.00              
ATOM   2982  CB  VAL   198     -24.355 -25.555 -20.731  1.00  5.00              
ATOM   2983  CG1 VAL   198     -25.844 -25.852 -20.823  1.00  5.00              
ATOM   2984  CG2 VAL   198     -23.612 -26.743 -20.140  1.00  5.00              
ATOM   2985  H   VAL   198     -22.067 -24.040 -21.583  1.00  5.00              
ATOM   2986  HA  VAL   198     -23.978 -26.036 -22.795  1.00  5.00              
ATOM   2987  HB  VAL   198     -24.193 -24.713 -20.057  1.00  5.00              
ATOM   2988 1HG1 VAL   198     -26.228 -26.100 -19.833  1.00  5.00              
ATOM   2989 2HG1 VAL   198     -26.367 -24.975 -21.205  1.00  5.00              
ATOM   2990 3HG1 VAL   198     -26.007 -26.694 -21.496  1.00  5.00              
ATOM   2991 1HG2 VAL   198     -24.024 -26.979 -19.159  1.00  5.00              
ATOM   2992 2HG2 VAL   198     -23.724 -27.605 -20.798  1.00  5.00              
ATOM   2993 3HG2 VAL   198     -22.555 -26.498 -20.038  1.00  5.00              
ATOM   2994  N   ASN   199     -25.208 -24.266 -23.833  1.00  5.00              
ATOM   2995  CA  ASN   199     -25.986 -23.254 -24.546  1.00  5.00              
ATOM   2996  C   ASN   199     -25.147 -22.025 -24.897  1.00  5.00              
ATOM   2997  O   ASN   199     -25.653 -20.903 -24.890  1.00  5.00              
ATOM   2998  CB  ASN   199     -27.207 -22.830 -23.750  1.00  5.00              
ATOM   2999  CG  ASN   199     -28.241 -23.912 -23.607  1.00  5.00              
ATOM   3000  OD1 ASN   199     -28.354 -24.807 -24.452  1.00  5.00              
ATOM   3001  ND2 ASN   199     -29.050 -23.788 -22.586  1.00  5.00              
ATOM   3002  H   ASN   199     -25.164 -25.196 -24.225  1.00  5.00              
ATOM   3003 1HD2 ASN   199     -29.763 -24.472 -22.428  1.00  5.00              
ATOM   3004 2HD2 ASN   199     -28.955 -23.011 -21.964  1.00  5.00              
ATOM   3005  HA  ASN   199     -26.338 -23.659 -25.496  1.00  5.00              
ATOM   3006 1HB  ASN   199     -27.099 -22.310 -22.798  1.00  5.00              
ATOM   3007 2HB  ASN   199     -27.538 -22.126 -24.513  1.00  5.00              
ATOM   3008  N   GLY   200     -23.869 -22.239 -25.210  1.00  5.00              
ATOM   3009  CA  GLY   200     -22.952 -21.158 -25.546  1.00  5.00              
ATOM   3010  C   GLY   200     -22.285 -20.509 -24.330  1.00  5.00              
ATOM   3011  O   GLY   200     -21.487 -19.586 -24.496  1.00  5.00              
ATOM   3012  H   GLY   200     -23.523 -23.188 -25.214  1.00  5.00              
ATOM   3013 1HA  GLY   200     -22.161 -21.548 -26.187  1.00  5.00              
ATOM   3014 2HA  GLY   200     -23.498 -20.380 -26.077  1.00  5.00              
ATOM   3015  N   ARG   201     -22.599 -20.960 -23.117  1.00  5.00              
ATOM   3016  CA  ARG   201     -22.015 -20.372 -21.924  1.00  5.00              
ATOM   3017  C   ARG   201     -20.802 -21.121 -21.402  1.00  5.00              
ATOM   3018  O   ARG   201     -20.823 -22.335 -21.199  1.00  5.00              
ATOM   3019  CB  ARG   201     -23.037 -20.200 -20.810  1.00  5.00              
ATOM   3020  CG  ARG   201     -24.179 -19.249 -21.131  1.00  5.00              
ATOM   3021  CD  ARG   201     -25.193 -19.124 -20.053  1.00  5.00              
ATOM   3022  NE  ARG   201     -24.699 -18.511 -18.830  1.00  5.00              
ATOM   3023  CZ  ARG   201     -24.576 -17.184 -18.635  1.00  5.00              
ATOM   3024  NH1 ARG   201     -24.873 -16.328 -19.588  1.00  5.00              
ATOM   3025  NH2 ARG   201     -24.126 -16.763 -17.465  1.00  5.00              
ATOM   3026  H   ARG   201     -23.254 -21.723 -23.025  1.00  5.00              
ATOM   3027 1HH1 ARG   201     -25.199 -16.666 -20.483  1.00  5.00              
ATOM   3028 2HH1 ARG   201     -24.774 -15.337 -19.422  1.00  5.00              
ATOM   3029 1HH2 ARG   201     -23.885 -17.435 -16.749  1.00  5.00              
ATOM   3030 2HH2 ARG   201     -24.024 -15.774 -17.293  1.00  5.00              
ATOM   3031  HE  ARG   201     -24.384 -18.946 -17.973  1.00  5.00              
ATOM   3032  HA  ARG   201     -21.657 -19.366 -22.146  1.00  5.00              
ATOM   3033 1HB  ARG   201     -23.441 -21.188 -20.593  1.00  5.00              
ATOM   3034 2HB  ARG   201     -22.497 -19.829 -19.938  1.00  5.00              
ATOM   3035 1HG  ARG   201     -23.765 -18.259 -21.319  1.00  5.00              
ATOM   3036 2HG  ARG   201     -24.685 -19.607 -22.028  1.00  5.00              
ATOM   3037 1HD  ARG   201     -26.019 -18.512 -20.413  1.00  5.00              
ATOM   3038 2HD  ARG   201     -25.561 -20.116 -19.795  1.00  5.00              
ATOM   3039  N   LYS   202     -19.734 -20.354 -21.197  1.00  5.00              
ATOM   3040  CA  LYS   202     -18.450 -20.858 -20.729  1.00  5.00              
ATOM   3041  C   LYS   202     -18.446 -21.336 -19.298  1.00  5.00              
ATOM   3042  O   LYS   202     -18.625 -20.540 -18.382  1.00  5.00              
ATOM   3043  CB  LYS   202     -17.368 -19.788 -20.879  1.00  5.00              
ATOM   3044  CG  LYS   202     -15.968 -20.250 -20.495  1.00  5.00              
ATOM   3045  CD  LYS   202     -14.930 -19.180 -20.795  1.00  5.00              
ATOM   3046  CE  LYS   202     -13.545 -19.606 -20.332  1.00  5.00              
ATOM   3047  NZ  LYS   202     -12.512 -18.583 -20.651  1.00  5.00              
ATOM   3048  H   LYS   202     -19.819 -19.364 -21.377  1.00  5.00              
ATOM   3049 1HZ  LYS   202     -11.610 -18.903 -20.328  1.00  5.00              
ATOM   3050 2HZ  LYS   202     -12.480 -18.437 -21.651  1.00  5.00              
ATOM   3051 3HZ  LYS   202     -12.745 -17.714 -20.191  1.00  5.00              
ATOM   3052  HA  LYS   202     -18.160 -21.730 -21.316  1.00  5.00              
ATOM   3053 1HB  LYS   202     -17.372 -19.473 -21.923  1.00  5.00              
ATOM   3054 2HB  LYS   202     -17.658 -18.949 -20.246  1.00  5.00              
ATOM   3055 1HG  LYS   202     -15.959 -20.478 -19.429  1.00  5.00              
ATOM   3056 2HG  LYS   202     -15.734 -21.152 -21.060  1.00  5.00              
ATOM   3057 1HD  LYS   202     -14.915 -19.002 -21.871  1.00  5.00              
ATOM   3058 2HD  LYS   202     -15.218 -18.263 -20.281  1.00  5.00              
ATOM   3059 1HE  LYS   202     -13.578 -19.763 -19.255  1.00  5.00              
ATOM   3060 2HE  LYS   202     -13.292 -20.543 -20.827  1.00  5.00              
ATOM   3061  N   ILE   203     -18.217 -22.631 -19.119  1.00  5.00              
ATOM   3062  CA  ILE   203     -18.150 -23.257 -17.811  1.00  5.00              
ATOM   3063  C   ILE   203     -16.771 -23.856 -17.612  1.00  5.00              
ATOM   3064  O   ILE   203     -16.531 -25.029 -17.895  1.00  5.00              
ATOM   3065  CB  ILE   203     -19.229 -24.344 -17.649  1.00  5.00              
ATOM   3066  CG1 ILE   203     -20.621 -23.754 -17.892  1.00  5.00              
ATOM   3067  CG2 ILE   203     -19.147 -24.972 -16.266  1.00  5.00              
ATOM   3068  CD1 ILE   203     -21.726 -24.786 -17.908  1.00  5.00              
ATOM   3069  H   ILE   203     -18.082 -23.211 -19.935  1.00  5.00              
ATOM   3070  HA  ILE   203     -18.263 -22.513 -17.023  1.00  5.00              
ATOM   3071  HB  ILE   203     -19.076 -25.111 -18.406  1.00  5.00              
ATOM   3072 1HG2 ILE   203     -19.917 -25.737 -16.168  1.00  5.00              
ATOM   3073 2HG2 ILE   203     -18.166 -25.425 -16.130  1.00  5.00              
ATOM   3074 3HG2 ILE   203     -19.300 -24.204 -15.507  1.00  5.00              
ATOM   3075 1HG1 ILE   203     -20.810 -23.031 -17.099  1.00  5.00              
ATOM   3076 2HG1 ILE   203     -20.591 -23.239 -18.852  1.00  5.00              
ATOM   3077 1HD1 ILE   203     -22.682 -24.293 -18.085  1.00  5.00              
ATOM   3078 2HD1 ILE   203     -21.538 -25.509 -18.702  1.00  5.00              
ATOM   3079 3HD1 ILE   203     -21.758 -25.301 -16.949  1.00  5.00              
ATOM   3080  N   THR   204     -15.860 -23.071 -17.062  1.00  5.00              
ATOM   3081  CA  THR   204     -14.514 -23.573 -16.906  1.00  5.00              
ATOM   3082  C   THR   204     -14.407 -24.248 -15.571  1.00  5.00              
ATOM   3083  O   THR   204     -14.643 -23.659 -14.517  1.00  5.00              
ATOM   3084  CB  THR   204     -13.473 -22.445 -17.024  1.00  5.00              
ATOM   3085  OG1 THR   204     -13.565 -21.840 -18.321  1.00  5.00              
ATOM   3086  CG2 THR   204     -12.068 -22.992 -16.823  1.00  5.00              
ATOM   3087  H   THR   204     -16.100 -22.139 -16.757  1.00  5.00              
ATOM   3088  HG1 THR   204     -14.446 -21.476 -18.441  1.00  5.00              
ATOM   3089  HA  THR   204     -14.308 -24.320 -17.673  1.00  5.00              
ATOM   3090  HB  THR   204     -13.680 -21.690 -16.266  1.00  5.00              
ATOM   3091 1HG2 THR   204     -11.346 -22.180 -16.910  1.00  5.00              
ATOM   3092 2HG2 THR   204     -11.992 -23.443 -15.834  1.00  5.00              
ATOM   3093 3HG2 THR   204     -11.860 -23.745 -17.582  1.00  5.00              
ATOM   3094  N   THR   205     -14.060 -25.522 -15.610  1.00  5.00              
ATOM   3095  CA  THR   205     -13.967 -26.212 -14.352  1.00  5.00              
ATOM   3096  C   THR   205     -12.520 -26.333 -13.937  1.00  5.00              
ATOM   3097  O   THR   205     -11.616 -26.521 -14.752  1.00  5.00              
ATOM   3098  CB  THR   205     -14.606 -27.611 -14.426  1.00  5.00              
ATOM   3099  OG1 THR   205     -13.944 -28.389 -15.432  1.00  5.00              
ATOM   3100  CG2 THR   205     -16.085 -27.505 -14.765  1.00  5.00              
ATOM   3101  H   THR   205     -13.869 -25.990 -16.484  1.00  5.00              
ATOM   3102  HG1 THR   205     -13.014 -28.474 -15.209  1.00  5.00              
ATOM   3103  HA  THR   205     -14.475 -25.637 -13.577  1.00  5.00              
ATOM   3104  HB  THR   205     -14.490 -28.105 -13.462  1.00  5.00              
ATOM   3105 1HG2 THR   205     -16.519 -28.503 -14.812  1.00  5.00              
ATOM   3106 2HG2 THR   205     -16.593 -26.923 -13.996  1.00  5.00              
ATOM   3107 3HG2 THR   205     -16.202 -27.012 -15.729  1.00  5.00              
ATOM   3108  N   LYS   206     -12.305 -26.221 -12.638  1.00  5.00              
ATOM   3109  CA  LYS   206     -10.975 -26.349 -12.089  1.00  5.00              
ATOM   3110  C   LYS   206     -11.077 -27.346 -10.956  1.00  5.00              
ATOM   3111  O   LYS   206     -12.130 -27.470 -10.344  1.00  5.00              
ATOM   3112  CB  LYS   206     -10.451 -24.987 -11.631  1.00  5.00              
ATOM   3113  CG  LYS   206     -10.235 -23.985 -12.757  1.00  5.00              
ATOM   3114  CD  LYS   206      -9.401 -22.801 -12.293  1.00  5.00              
ATOM   3115  CE  LYS   206      -9.209 -21.785 -13.409  1.00  5.00              
ATOM   3116  NZ  LYS   206      -8.401 -20.617 -12.966  1.00  5.00              
ATOM   3117  H   LYS   206     -13.083 -26.043 -12.019  1.00  5.00              
ATOM   3118 1HZ  LYS   206      -8.298 -19.968 -13.734  1.00  5.00              
ATOM   3119 2HZ  LYS   206      -8.866 -20.157 -12.197  1.00  5.00              
ATOM   3120 3HZ  LYS   206      -7.489 -20.933 -12.668  1.00  5.00              
ATOM   3121  HA  LYS   206     -10.299 -26.744 -12.848  1.00  5.00              
ATOM   3122 1HB  LYS   206     -11.178 -24.587 -10.924  1.00  5.00              
ATOM   3123 2HB  LYS   206      -9.506 -25.164 -11.118  1.00  5.00              
ATOM   3124 1HG  LYS   206      -9.725 -24.491 -13.578  1.00  5.00              
ATOM   3125 2HG  LYS   206     -11.208 -23.632 -13.098  1.00  5.00              
ATOM   3126 1HD  LYS   206      -9.908 -22.327 -11.452  1.00  5.00              
ATOM   3127 2HD  LYS   206      -8.428 -23.169 -11.967  1.00  5.00              
ATOM   3128 1HE  LYS   206      -8.708 -22.280 -14.239  1.00  5.00              
ATOM   3129 2HE  LYS   206     -10.193 -21.444 -13.732  1.00  5.00              
ATOM   3130  N   ARG   207     -10.034 -28.106 -10.674  1.00  5.00              
ATOM   3131  CA  ARG   207     -10.185 -29.012  -9.555  1.00  5.00              
ATOM   3132  C   ARG   207      -8.967 -28.860  -8.680  1.00  5.00              
ATOM   3133  O   ARG   207      -7.864 -28.667  -9.180  1.00  5.00              
ATOM   3134  CB  ARG   207     -10.436 -30.443 -10.005  1.00  5.00              
ATOM   3135  CG  ARG   207     -11.622 -30.621 -10.941  1.00  5.00              
ATOM   3136  CD  ARG   207     -11.843 -32.019 -11.391  1.00  5.00              
ATOM   3137  NE  ARG   207     -12.977 -32.192 -12.285  1.00  5.00              
ATOM   3138  CZ  ARG   207     -13.339 -33.364 -12.842  1.00  5.00              
ATOM   3139  NH1 ARG   207     -12.641 -34.458 -12.634  1.00  5.00              
ATOM   3140  NH2 ARG   207     -14.404 -33.379 -13.626  1.00  5.00              
ATOM   3141  H   ARG   207      -9.179 -28.058 -11.209  1.00  5.00              
ATOM   3142 1HH1 ARG   207     -11.820 -34.426 -12.046  1.00  5.00              
ATOM   3143 2HH1 ARG   207     -12.930 -35.326 -13.061  1.00  5.00              
ATOM   3144 1HH2 ARG   207     -14.919 -32.525 -13.790  1.00  5.00              
ATOM   3145 2HH2 ARG   207     -14.697 -34.243 -14.057  1.00  5.00              
ATOM   3146  HE  ARG   207     -13.644 -31.510 -12.619  1.00  5.00              
ATOM   3147  HA  ARG   207     -11.063 -28.734  -8.971  1.00  5.00              
ATOM   3148 1HB  ARG   207      -9.530 -30.784 -10.504  1.00  5.00              
ATOM   3149 2HB  ARG   207     -10.599 -31.036  -9.105  1.00  5.00              
ATOM   3150 1HG  ARG   207     -12.523 -30.287 -10.427  1.00  5.00              
ATOM   3151 2HG  ARG   207     -11.459 -30.004 -11.826  1.00  5.00              
ATOM   3152 1HD  ARG   207     -10.955 -32.365 -11.920  1.00  5.00              
ATOM   3153 2HD  ARG   207     -12.015 -32.648 -10.519  1.00  5.00              
ATOM   3154  N   ILE   208      -9.130 -29.015  -7.376  1.00  5.00              
ATOM   3155  CA  ILE   208      -7.971 -28.789  -6.527  1.00  5.00              
ATOM   3156  C   ILE   208      -7.880 -29.753  -5.361  1.00  5.00              
ATOM   3157  O   ILE   208      -8.881 -30.242  -4.830  1.00  5.00              
ATOM   3158  CB  ILE   208      -7.957 -27.358  -5.959  1.00  5.00              
ATOM   3159  CG1 ILE   208      -6.648 -27.094  -5.210  1.00  5.00              
ATOM   3160  CG2 ILE   208      -9.152 -27.138  -5.043  1.00  5.00              
ATOM   3161  CD1 ILE   208      -6.418 -25.637  -4.880  1.00  5.00              
ATOM   3162  H   ILE   208     -10.023 -29.280  -6.986  1.00  5.00              
ATOM   3163  HA  ILE   208      -7.050 -28.968  -7.080  1.00  5.00              
ATOM   3164  HB  ILE   208      -7.996 -26.648  -6.784  1.00  5.00              
ATOM   3165 1HG2 ILE   208      -9.126 -26.122  -4.650  1.00  5.00              
ATOM   3166 2HG2 ILE   208     -10.073 -27.286  -5.605  1.00  5.00              
ATOM   3167 3HG2 ILE   208      -9.113 -27.848  -4.217  1.00  5.00              
ATOM   3168 1HG1 ILE   208      -6.678 -27.675  -4.289  1.00  5.00              
ATOM   3169 2HG1 ILE   208      -5.836 -27.456  -5.840  1.00  5.00              
ATOM   3170 1HD1 ILE   208      -5.471 -25.528  -4.350  1.00  5.00              
ATOM   3171 2HD1 ILE   208      -6.386 -25.054  -5.801  1.00  5.00              
ATOM   3172 3HD1 ILE   208      -7.228 -25.273  -4.249  1.00  5.00              
ATOM   3173  N   VAL   209      -6.634 -30.094  -5.041  1.00  5.00              
ATOM   3174  CA  VAL   209      -6.349 -30.937  -3.890  1.00  5.00              
ATOM   3175  C   VAL   209      -6.621 -30.164  -2.613  1.00  5.00              
ATOM   3176  O   VAL   209      -6.108 -29.065  -2.427  1.00  5.00              
ATOM   3177  CB  VAL   209      -4.892 -31.436  -3.902  1.00  5.00              
ATOM   3178  CG1 VAL   209      -4.592 -32.234  -2.642  1.00  5.00              
ATOM   3179  CG2 VAL   209      -4.628 -32.279  -5.140  1.00  5.00              
ATOM   3180  H   VAL   209      -5.869 -29.760  -5.610  1.00  5.00              
ATOM   3181  HA  VAL   209      -7.013 -31.802  -3.858  1.00  5.00              
ATOM   3182  HB  VAL   209      -4.224 -30.577  -3.956  1.00  5.00              
ATOM   3183 1HG1 VAL   209      -3.558 -32.579  -2.667  1.00  5.00              
ATOM   3184 2HG1 VAL   209      -4.742 -31.602  -1.767  1.00  5.00              
ATOM   3185 3HG1 VAL   209      -5.259 -33.094  -2.588  1.00  5.00              
ATOM   3186 1HG2 VAL   209      -3.594 -32.623  -5.133  1.00  5.00              
ATOM   3187 2HG2 VAL   209      -5.297 -33.140  -5.143  1.00  5.00              
ATOM   3188 3HG2 VAL   209      -4.804 -31.680  -6.033  1.00  5.00              
ATOM   3189  N   GLU   210      -7.451 -30.701  -1.736  1.00  5.00              
ATOM   3190  CA  GLU   210      -7.675 -30.006  -0.482  1.00  5.00              
ATOM   3191  C   GLU   210      -7.695 -31.036   0.619  1.00  5.00              
ATOM   3192  O   GLU   210      -8.657 -31.787   0.765  1.00  5.00              
ATOM   3193  CB  GLU   210      -8.978 -29.205  -0.538  1.00  5.00              
ATOM   3194  CG  GLU   210      -9.338 -28.498   0.760  1.00  5.00              
ATOM   3195  CD  GLU   210     -10.651 -27.775   0.643  1.00  5.00              
ATOM   3196  OE1 GLU   210     -10.793 -26.985  -0.260  1.00  5.00              
ATOM   3197  OE2 GLU   210     -11.550 -28.092   1.385  1.00  5.00              
ATOM   3198  H   GLU   210      -7.918 -31.574  -1.934  1.00  5.00              
ATOM   3199  HA  GLU   210      -6.852 -29.318  -0.288  1.00  5.00              
ATOM   3200 1HB  GLU   210      -8.864 -28.468  -1.333  1.00  5.00              
ATOM   3201 2HB  GLU   210      -9.771 -29.905  -0.802  1.00  5.00              
ATOM   3202 1HG  GLU   210      -9.367 -29.164   1.623  1.00  5.00              
ATOM   3203 2HG  GLU   210      -8.535 -27.774   0.889  1.00  5.00              
ATOM   3204  N   ASN   211      -6.606 -31.078   1.376  1.00  5.00              
ATOM   3205  CA  ASN   211      -6.404 -32.025   2.467  1.00  5.00              
ATOM   3206  C   ASN   211      -6.427 -33.462   1.939  1.00  5.00              
ATOM   3207  O   ASN   211      -6.828 -34.381   2.653  1.00  5.00              
ATOM   3208  CB  ASN   211      -7.439 -31.840   3.561  1.00  5.00              
ATOM   3209  CG  ASN   211      -7.476 -30.450   4.131  1.00  5.00              
ATOM   3210  OD1 ASN   211      -6.478 -29.721   4.108  1.00  5.00              
ATOM   3211  ND2 ASN   211      -8.596 -30.108   4.715  1.00  5.00              
ATOM   3212  H   ASN   211      -5.871 -30.412   1.185  1.00  5.00              
ATOM   3213 1HD2 ASN   211      -8.692 -29.197   5.117  1.00  5.00              
ATOM   3214 2HD2 ASN   211      -9.355 -30.757   4.760  1.00  5.00              
ATOM   3215  HA  ASN   211      -5.421 -31.869   2.915  1.00  5.00              
ATOM   3216 1HB  ASN   211      -8.461 -32.200   3.430  1.00  5.00              
ATOM   3217 2HB  ASN   211      -6.912 -32.492   4.258  1.00  5.00              
ATOM   3218  N   GLY   212      -5.993 -33.654   0.691  1.00  5.00              
ATOM   3219  CA  GLY   212      -6.010 -34.955   0.038  1.00  5.00              
ATOM   3220  C   GLY   212      -7.334 -35.263  -0.674  1.00  5.00              
ATOM   3221  O   GLY   212      -7.435 -36.275  -1.368  1.00  5.00              
ATOM   3222  H   GLY   212      -5.637 -32.861   0.177  1.00  5.00              
ATOM   3223 1HA  GLY   212      -5.214 -34.991  -0.706  1.00  5.00              
ATOM   3224 2HA  GLY   212      -5.843 -35.731   0.785  1.00  5.00              
ATOM   3225  N   GLN   213      -8.348 -34.410  -0.512  1.00  5.00              
ATOM   3226  CA  GLN   213      -9.659 -34.622  -1.104  1.00  5.00              
ATOM   3227  C   GLN   213      -9.865 -33.807  -2.373  1.00  5.00              
ATOM   3228  O   GLN   213      -9.173 -32.822  -2.631  1.00  5.00              
ATOM   3229  CB  GLN   213     -10.763 -34.272  -0.102  1.00  5.00              
ATOM   3230  CG  GLN   213     -10.765 -35.135   1.148  1.00  5.00              
ATOM   3231  CD  GLN   213     -11.982 -34.888   2.019  1.00  5.00              
ATOM   3232  OE1 GLN   213     -12.054 -33.889   2.741  1.00  5.00              
ATOM   3233  NE2 GLN   213     -12.945 -35.800   1.961  1.00  5.00              
ATOM   3234  H   GLN   213      -8.198 -33.582   0.046  1.00  5.00              
ATOM   3235 1HE2 GLN   213     -13.773 -35.691   2.514  1.00  5.00              
ATOM   3236 2HE2 GLN   213     -12.845 -36.596   1.364  1.00  5.00              
ATOM   3237  HA  GLN   213      -9.761 -35.666  -1.401  1.00  5.00              
ATOM   3238 1HB  GLN   213     -10.619 -33.226   0.171  1.00  5.00              
ATOM   3239 2HB  GLN   213     -11.711 -34.382  -0.627  1.00  5.00              
ATOM   3240 1HG  GLN   213     -10.583 -36.209   1.124  1.00  5.00              
ATOM   3241 2HG  GLN   213      -9.909 -34.633   1.601  1.00  5.00              
ATOM   3242  N   GLU   214     -10.827 -34.220  -3.187  1.00  5.00              
ATOM   3243  CA  GLU   214     -11.101 -33.513  -4.432  1.00  5.00              
ATOM   3244  C   GLU   214     -12.133 -32.398  -4.293  1.00  5.00              
ATOM   3245  O   GLU   214     -13.167 -32.556  -3.634  1.00  5.00              
ATOM   3246  CB  GLU   214     -11.578 -34.490  -5.509  1.00  5.00              
ATOM   3247  CG  GLU   214     -11.843 -33.851  -6.865  1.00  5.00              
ATOM   3248  CD  GLU   214     -12.308 -34.869  -7.868  1.00  5.00              
ATOM   3249  OE1 GLU   214     -12.423 -36.017  -7.510  1.00  5.00              
ATOM   3250  OE2 GLU   214     -12.656 -34.484  -8.959  1.00  5.00              
ATOM   3251  H   GLU   214     -11.375 -35.032  -2.942  1.00  5.00              
ATOM   3252  HA  GLU   214     -10.194 -33.021  -4.785  1.00  5.00              
ATOM   3253 1HB  GLU   214     -10.804 -35.251  -5.613  1.00  5.00              
ATOM   3254 2HB  GLU   214     -12.494 -34.950  -5.139  1.00  5.00              
ATOM   3255 1HG  GLU   214     -12.559 -33.030  -6.824  1.00  5.00              
ATOM   3256 2HG  GLU   214     -10.869 -33.467  -7.162  1.00  5.00              
ATOM   3257  N   ARG   215     -11.814 -31.252  -4.884  1.00  5.00              
ATOM   3258  CA  ARG   215     -12.721 -30.119  -4.915  1.00  5.00              
ATOM   3259  C   ARG   215     -12.923 -29.665  -6.350  1.00  5.00              
ATOM   3260  O   ARG   215     -11.972 -29.697  -7.126  1.00  5.00              
ATOM   3261  CB  ARG   215     -12.257 -28.987  -4.010  1.00  5.00              
ATOM   3262  CG  ARG   215     -12.070 -29.372  -2.551  1.00  5.00              
ATOM   3263  CD  ARG   215     -13.337 -29.564  -1.800  1.00  5.00              
ATOM   3264  NE  ARG   215     -13.162 -29.865  -0.388  1.00  5.00              
ATOM   3265  CZ  ARG   215     -12.987 -31.102   0.114  1.00  5.00              
ATOM   3266  NH1 ARG   215     -13.002 -32.159  -0.668  1.00  5.00              
ATOM   3267  NH2 ARG   215     -12.825 -31.229   1.420  1.00  5.00              
ATOM   3268  H   ARG   215     -10.910 -31.166  -5.327  1.00  5.00              
ATOM   3269 1HH1 ARG   215     -13.145 -32.047  -1.662  1.00  5.00              
ATOM   3270 2HH1 ARG   215     -12.869 -33.078  -0.272  1.00  5.00              
ATOM   3271 1HH2 ARG   215     -12.835 -30.408   2.009  1.00  5.00              
ATOM   3272 2HH2 ARG   215     -12.694 -32.145   1.822  1.00  5.00              
ATOM   3273  HE  ARG   215     -13.142 -29.239   0.406  1.00  5.00              
ATOM   3274  HA  ARG   215     -13.696 -30.417  -4.529  1.00  5.00              
ATOM   3275 1HB  ARG   215     -11.311 -28.626  -4.411  1.00  5.00              
ATOM   3276 2HB  ARG   215     -13.006 -28.198  -4.079  1.00  5.00              
ATOM   3277 1HG  ARG   215     -11.509 -30.306  -2.507  1.00  5.00              
ATOM   3278 2HG  ARG   215     -11.501 -28.584  -2.055  1.00  5.00              
ATOM   3279 1HD  ARG   215     -13.930 -28.652  -1.868  1.00  5.00              
ATOM   3280 2HD  ARG   215     -13.890 -30.390  -2.244  1.00  5.00              
ATOM   3281  N   VAL   216     -14.131 -29.233  -6.719  1.00  5.00              
ATOM   3282  CA  VAL   216     -14.331 -28.769  -8.093  1.00  5.00              
ATOM   3283  C   VAL   216     -14.848 -27.335  -8.108  1.00  5.00              
ATOM   3284  O   VAL   216     -15.872 -27.022  -7.506  1.00  5.00              
ATOM   3285  CB  VAL   216     -15.315 -29.674  -8.858  1.00  5.00              
ATOM   3286  CG1 VAL   216     -15.535 -29.149 -10.269  1.00  5.00              
ATOM   3287  CG2 VAL   216     -14.801 -31.105  -8.898  1.00  5.00              
ATOM   3288  H   VAL   216     -14.896 -29.226  -6.060  1.00  5.00              
ATOM   3289  HA  VAL   216     -13.389 -28.737  -8.642  1.00  5.00              
ATOM   3290  HB  VAL   216     -16.266 -29.694  -8.325  1.00  5.00              
ATOM   3291 1HG1 VAL   216     -16.233 -29.801 -10.795  1.00  5.00              
ATOM   3292 2HG1 VAL   216     -15.946 -28.141 -10.222  1.00  5.00              
ATOM   3293 3HG1 VAL   216     -14.585 -29.131 -10.802  1.00  5.00              
ATOM   3294 1HG2 VAL   216     -15.509 -31.731  -9.441  1.00  5.00              
ATOM   3295 2HG2 VAL   216     -13.834 -31.130  -9.400  1.00  5.00              
ATOM   3296 3HG2 VAL   216     -14.692 -31.482  -7.880  1.00  5.00              
ATOM   3297  N   GLU   217     -14.166 -26.460  -8.834  1.00  5.00              
ATOM   3298  CA  GLU   217     -14.533 -25.056  -8.907  1.00  5.00              
ATOM   3299  C   GLU   217     -15.124 -24.735 -10.266  1.00  5.00              
ATOM   3300  O   GLU   217     -14.607 -25.150 -11.300  1.00  5.00              
ATOM   3301  CB  GLU   217     -13.318 -24.169  -8.627  1.00  5.00              
ATOM   3302  CG  GLU   217     -12.868 -24.160  -7.173  1.00  5.00              
ATOM   3303  CD  GLU   217     -12.195 -25.452  -6.801  1.00  5.00              
ATOM   3304  OE1 GLU   217     -11.247 -25.816  -7.454  1.00  5.00              
ATOM   3305  OE2 GLU   217     -12.557 -26.019  -5.797  1.00  5.00              
ATOM   3306  H   GLU   217     -13.362 -26.781  -9.355  1.00  5.00              
ATOM   3307  HA  GLU   217     -15.303 -24.836  -8.166  1.00  5.00              
ATOM   3308 1HB  GLU   217     -12.505 -24.535  -9.255  1.00  5.00              
ATOM   3309 2HB  GLU   217     -13.585 -23.157  -8.930  1.00  5.00              
ATOM   3310 1HG  GLU   217     -12.211 -23.326  -6.927  1.00  5.00              
ATOM   3311 2HG  GLU   217     -13.799 -24.063  -6.617  1.00  5.00              
ATOM   3312  N   VAL   218     -16.218 -23.989 -10.276  1.00  5.00              
ATOM   3313  CA  VAL   218     -16.822 -23.608 -11.539  1.00  5.00              
ATOM   3314  C   VAL   218     -16.758 -22.116 -11.781  1.00  5.00              
ATOM   3315  O   VAL   218     -17.299 -21.332 -10.994  1.00  5.00              
ATOM   3316  CB  VAL   218     -18.295 -24.051 -11.618  1.00  5.00              
ATOM   3317  CG1 VAL   218     -18.915 -23.609 -12.935  1.00  5.00              
ATOM   3318  CG2 VAL   218     -18.407 -25.560 -11.459  1.00  5.00              
ATOM   3319  H   VAL   218     -16.631 -23.686  -9.406  1.00  5.00              
ATOM   3320  HA  VAL   218     -16.283 -24.040 -12.383  1.00  5.00              
ATOM   3321  HB  VAL   218     -18.844 -23.604 -10.789  1.00  5.00              
ATOM   3322 1HG1 VAL   218     -19.956 -23.930 -12.973  1.00  5.00              
ATOM   3323 2HG1 VAL   218     -18.868 -22.523 -13.012  1.00  5.00              
ATOM   3324 3HG1 VAL   218     -18.367 -24.057 -13.763  1.00  5.00              
ATOM   3325 1HG2 VAL   218     -19.454 -25.856 -11.516  1.00  5.00              
ATOM   3326 2HG2 VAL   218     -17.846 -26.051 -12.254  1.00  5.00              
ATOM   3327 3HG2 VAL   218     -17.999 -25.855 -10.491  1.00  5.00              
ATOM   3328  N   GLU   219     -16.077 -21.780 -12.877  1.00  5.00              
ATOM   3329  CA  GLU   219     -15.886 -20.432 -13.370  1.00  5.00              
ATOM   3330  C   GLU   219     -16.806 -20.148 -14.553  1.00  5.00              
ATOM   3331  O   GLU   219     -16.781 -20.834 -15.574  1.00  5.00              
ATOM   3332  CB  GLU   219     -14.426 -20.210 -13.770  1.00  5.00              
ATOM   3333  CG  GLU   219     -14.125 -18.816 -14.302  1.00  5.00              
ATOM   3334  CD  GLU   219     -12.678 -18.678 -14.686  1.00  5.00              
ATOM   3335  OE1 GLU   219     -11.951 -19.632 -14.542  1.00  5.00              
ATOM   3336  OE2 GLU   219     -12.322 -17.659 -15.229  1.00  5.00              
ATOM   3337  H   GLU   219     -15.659 -22.530 -13.409  1.00  5.00              
ATOM   3338  HA  GLU   219     -16.147 -19.713 -12.592  1.00  5.00              
ATOM   3339 1HB  GLU   219     -13.820 -20.398 -12.883  1.00  5.00              
ATOM   3340 2HB  GLU   219     -14.189 -20.949 -14.536  1.00  5.00              
ATOM   3341 1HG  GLU   219     -14.752 -18.528 -15.145  1.00  5.00              
ATOM   3342 2HG  GLU   219     -14.338 -18.166 -13.454  1.00  5.00              
ATOM   3343  N   GLU   220     -17.612 -19.107 -14.444  1.00  5.00              
ATOM   3344  CA  GLU   220     -18.529 -18.787 -15.529  1.00  5.00              
ATOM   3345  C   GLU   220     -18.597 -17.281 -15.628  1.00  5.00              
ATOM   3346  O   GLU   220     -18.694 -16.587 -14.618  1.00  5.00              
ATOM   3347  CB  GLU   220     -19.902 -19.412 -15.272  1.00  5.00              
ATOM   3348  CG  GLU   220     -20.988 -18.965 -16.241  1.00  5.00              
ATOM   3349  CD  GLU   220     -22.273 -19.706 -16.000  1.00  5.00              
ATOM   3350  OE1 GLU   220     -22.289 -20.573 -15.160  1.00  5.00              
ATOM   3351  OE2 GLU   220     -23.268 -19.332 -16.576  1.00  5.00              
ATOM   3352  H   GLU   220     -17.592 -18.535 -13.612  1.00  5.00              
ATOM   3353  HA  GLU   220     -18.139 -19.177 -16.470  1.00  5.00              
ATOM   3354 1HB  GLU   220     -19.777 -20.493 -15.342  1.00  5.00              
ATOM   3355 2HB  GLU   220     -20.190 -19.144 -14.256  1.00  5.00              
ATOM   3356 1HG  GLU   220     -21.178 -17.892 -16.213  1.00  5.00              
ATOM   3357 2HG  GLU   220     -20.589 -19.237 -17.217  1.00  5.00              
ATOM   3358  N   ASP   221     -18.479 -16.777 -16.855  1.00  5.00              
ATOM   3359  CA  ASP   221     -18.433 -15.345 -17.143  1.00  5.00              
ATOM   3360  C   ASP   221     -17.255 -14.665 -16.433  1.00  5.00              
ATOM   3361  O   ASP   221     -17.322 -13.466 -16.153  1.00  5.00              
ATOM   3362  CB  ASP   221     -19.746 -14.673 -16.734  1.00  5.00              
ATOM   3363  CG  ASP   221     -20.931 -15.012 -17.627  1.00  5.00              
ATOM   3364  OD1 ASP   221     -20.716 -15.551 -18.687  1.00  5.00              
ATOM   3365  OD2 ASP   221     -22.045 -14.876 -17.180  1.00  5.00              
ATOM   3366  H   ASP   221     -18.418 -17.421 -17.631  1.00  5.00              
ATOM   3367  HA  ASP   221     -18.280 -15.188 -18.211  1.00  5.00              
ATOM   3368 1HB  ASP   221     -20.016 -14.846 -15.692  1.00  5.00              
ATOM   3369 2HB  ASP   221     -19.476 -13.626 -16.872  1.00  5.00              
ATOM   3370  N   GLY   222     -16.189 -15.429 -16.160  1.00  5.00              
ATOM   3371  CA  GLY   222     -14.990 -14.968 -15.475  1.00  5.00              
ATOM   3372  C   GLY   222     -15.028 -15.098 -13.946  1.00  5.00              
ATOM   3373  O   GLY   222     -14.046 -14.746 -13.291  1.00  5.00              
ATOM   3374  H   GLY   222     -16.219 -16.396 -16.451  1.00  5.00              
ATOM   3375 1HA  GLY   222     -14.135 -15.547 -15.825  1.00  5.00              
ATOM   3376 2HA  GLY   222     -14.832 -13.915 -15.703  1.00  5.00              
ATOM   3377  N   GLN   223     -16.134 -15.570 -13.364  1.00  5.00              
ATOM   3378  CA  GLN   223     -16.199 -15.678 -11.910  1.00  5.00              
ATOM   3379  C   GLN   223     -16.333 -17.090 -11.378  1.00  5.00              
ATOM   3380  O   GLN   223     -17.129 -17.898 -11.854  1.00  5.00              
ATOM   3381  CB  GLN   223     -17.375 -14.863 -11.364  1.00  5.00              
ATOM   3382  CG  GLN   223     -17.469 -14.845  -9.848  1.00  5.00              
ATOM   3383  CD  GLN   223     -18.572 -13.933  -9.347  1.00  5.00              
ATOM   3384  OE1 GLN   223     -19.317 -13.345 -10.137  1.00  5.00              
ATOM   3385  NE2 GLN   223     -18.681 -13.805  -8.030  1.00  5.00              
ATOM   3386  H   GLN   223     -16.923 -15.851 -13.929  1.00  5.00              
ATOM   3387 1HE2 GLN   223     -19.391 -13.216  -7.641  1.00  5.00              
ATOM   3388 2HE2 GLN   223     -18.055 -14.299  -7.426  1.00  5.00              
ATOM   3389  HA  GLN   223     -15.271 -15.307 -11.475  1.00  5.00              
ATOM   3390 1HB  GLN   223     -17.254 -13.846 -11.738  1.00  5.00              
ATOM   3391 2HB  GLN   223     -18.281 -15.298 -11.784  1.00  5.00              
ATOM   3392 1HG  GLN   223     -17.488 -15.754  -9.247  1.00  5.00              
ATOM   3393 2HG  GLN   223     -16.513 -14.339  -9.708  1.00  5.00              
ATOM   3394  N   LEU   224     -15.577 -17.392 -10.334  1.00  5.00              
ATOM   3395  CA  LEU   224     -15.627 -18.718  -9.767  1.00  5.00              
ATOM   3396  C   LEU   224     -16.814 -18.654  -8.841  1.00  5.00              
ATOM   3397  O   LEU   224     -16.735 -18.141  -7.725  1.00  5.00              
ATOM   3398  CB  LEU   224     -14.299 -19.049  -9.075  1.00  5.00              
ATOM   3399  CG  LEU   224     -13.162 -19.473 -10.014  1.00  5.00              
ATOM   3400  CD1 LEU   224     -12.569 -18.251 -10.702  1.00  5.00              
ATOM   3401  CD2 LEU   224     -12.097 -20.215  -9.220  1.00  5.00              
ATOM   3402  H   LEU   224     -14.965 -16.695  -9.935  1.00  5.00              
ATOM   3403  HA  LEU   224     -15.805 -19.446 -10.557  1.00  5.00              
ATOM   3404 1HB  LEU   224     -14.079 -18.076  -8.638  1.00  5.00              
ATOM   3405 2HB  LEU   224     -14.429 -19.783  -8.280  1.00  5.00              
ATOM   3406  HG  LEU   224     -13.583 -20.170 -10.739  1.00  5.00              
ATOM   3407 1HD1 LEU   224     -11.763 -18.562 -11.366  1.00  5.00              
ATOM   3408 2HD1 LEU   224     -13.343 -17.749 -11.282  1.00  5.00              
ATOM   3409 3HD1 LEU   224     -12.176 -17.566  -9.951  1.00  5.00              
ATOM   3410 1HD2 LEU   224     -11.290 -20.516  -9.889  1.00  5.00              
ATOM   3411 2HD2 LEU   224     -11.700 -19.561  -8.443  1.00  5.00              
ATOM   3412 3HD2 LEU   224     -12.536 -21.100  -8.760  1.00  5.00              
ATOM   3413  N   LYS   225     -17.924 -19.130  -9.398  1.00  5.00              
ATOM   3414  CA  LYS   225     -19.249 -19.124  -8.794  1.00  5.00              
ATOM   3415  C   LYS   225     -19.689 -20.384  -8.045  1.00  5.00              
ATOM   3416  O   LYS   225     -20.665 -20.317  -7.297  1.00  5.00              
ATOM   3417  CB  LYS   225     -20.319 -18.848  -9.852  1.00  5.00              
ATOM   3418  CG  LYS   225     -20.233 -17.466 -10.487  1.00  5.00              
ATOM   3419  CD  LYS   225     -21.331 -17.263 -11.520  1.00  5.00              
ATOM   3420  CE  LYS   225     -21.264 -15.873 -12.135  1.00  5.00              
ATOM   3421  NZ  LYS   225     -22.346 -15.652 -13.132  1.00  5.00              
ATOM   3422  H   LYS   225     -17.841 -19.531 -10.321  1.00  5.00              
ATOM   3423 1HZ  LYS   225     -22.265 -14.721 -13.516  1.00  5.00              
ATOM   3424 2HZ  LYS   225     -22.262 -16.331 -13.876  1.00  5.00              
ATOM   3425 3HZ  LYS   225     -23.244 -15.755 -12.683  1.00  5.00              
ATOM   3426  HA  LYS   225     -19.304 -18.346  -8.032  1.00  5.00              
ATOM   3427 1HB  LYS   225     -20.208 -19.609 -10.624  1.00  5.00              
ATOM   3428 2HB  LYS   225     -21.287 -18.963  -9.365  1.00  5.00              
ATOM   3429 1HG  LYS   225     -20.331 -16.717  -9.700  1.00  5.00              
ATOM   3430 2HG  LYS   225     -19.260 -17.364 -10.965  1.00  5.00              
ATOM   3431 1HD  LYS   225     -21.214 -18.013 -12.303  1.00  5.00              
ATOM   3432 2HD  LYS   225     -22.297 -17.397 -11.032  1.00  5.00              
ATOM   3433 1HE  LYS   225     -21.355 -15.140 -11.334  1.00  5.00              
ATOM   3434 2HE  LYS   225     -20.295 -15.761 -12.620  1.00  5.00              
ATOM   3435  N   SER   226     -19.016 -21.525  -8.217  1.00  5.00              
ATOM   3436  CA  SER   226     -19.482 -22.700  -7.465  1.00  5.00              
ATOM   3437  C   SER   226     -18.425 -23.724  -7.049  1.00  5.00              
ATOM   3438  O   SER   226     -17.428 -23.939  -7.731  1.00  5.00              
ATOM   3439  CB  SER   226     -20.537 -23.444  -8.260  1.00  5.00              
ATOM   3440  OG  SER   226     -20.988 -24.591  -7.593  1.00  5.00              
ATOM   3441  H   SER   226     -18.221 -21.579  -8.837  1.00  5.00              
ATOM   3442  HG  SER   226     -21.370 -24.340  -6.749  1.00  5.00              
ATOM   3443  HA  SER   226     -20.034 -22.444  -6.560  1.00  5.00              
ATOM   3444 1HB  SER   226     -21.382 -22.776  -8.428  1.00  5.00              
ATOM   3445 2HB  SER   226     -20.110 -23.736  -9.219  1.00  5.00              
ATOM   3446  N   LEU   227     -18.652 -24.349  -5.889  1.00  5.00              
ATOM   3447  CA  LEU   227     -17.744 -25.362  -5.341  1.00  5.00              
ATOM   3448  C   LEU   227     -18.386 -26.710  -4.992  1.00  5.00              
ATOM   3449  O   LEU   227     -19.332 -26.767  -4.204  1.00  5.00              
ATOM   3450  CB  LEU   227     -17.053 -24.828  -4.080  1.00  5.00              
ATOM   3451  CG  LEU   227     -16.119 -25.821  -3.377  1.00  5.00              
ATOM   3452  CD1 LEU   227     -14.938 -26.154  -4.279  1.00  5.00              
ATOM   3453  CD2 LEU   227     -15.641 -25.226  -2.061  1.00  5.00              
ATOM   3454  H   LEU   227     -19.484 -24.113  -5.368  1.00  5.00              
ATOM   3455  HA  LEU   227     -16.985 -25.610  -6.082  1.00  5.00              
ATOM   3456 1HB  LEU   227     -16.474 -24.020  -4.524  1.00  5.00              
ATOM   3457 2HB  LEU   227     -17.770 -24.414  -3.371  1.00  5.00              
ATOM   3458  HG  LEU   227     -16.705 -26.711  -3.148  1.00  5.00              
ATOM   3459 1HD1 LEU   227     -14.280 -26.860  -3.771  1.00  5.00              
ATOM   3460 2HD1 LEU   227     -15.301 -26.600  -5.205  1.00  5.00              
ATOM   3461 3HD1 LEU   227     -14.385 -25.243  -4.506  1.00  5.00              
ATOM   3462 1HD2 LEU   227     -14.978 -25.933  -1.562  1.00  5.00              
ATOM   3463 2HD2 LEU   227     -15.104 -24.298  -2.254  1.00  5.00              
ATOM   3464 3HD2 LEU   227     -16.500 -25.022  -1.421  1.00  5.00              
ATOM   3465  N   THR   228     -17.863 -27.789  -5.579  1.00  5.00              
ATOM   3466  CA  THR   228     -18.305 -29.142  -5.254  1.00  5.00              
ATOM   3467  C   THR   228     -17.274 -29.714  -4.293  1.00  5.00              
ATOM   3468  O   THR   228     -16.071 -29.703  -4.555  1.00  5.00              
ATOM   3469  CB  THR   228     -18.445 -30.010  -6.518  1.00  5.00              
ATOM   3470  OG1 THR   228     -19.424 -29.433  -7.391  1.00  5.00              
ATOM   3471  CG2 THR   228     -18.868 -31.424  -6.151  1.00  5.00              
ATOM   3472  H   THR   228     -17.138 -27.665  -6.271  1.00  5.00              
ATOM   3473  HG1 THR   228     -19.510 -29.976  -8.179  1.00  5.00              
ATOM   3474  HA  THR   228     -19.270 -29.103  -4.749  1.00  5.00              
ATOM   3475  HB  THR   228     -17.485 -30.042  -7.034  1.00  5.00              
ATOM   3476 1HG2 THR   228     -18.961 -32.022  -7.057  1.00  5.00              
ATOM   3477 2HG2 THR   228     -18.119 -31.869  -5.496  1.00  5.00              
ATOM   3478 3HG2 THR   228     -19.828 -31.393  -5.636  1.00  5.00              
ATOM   3479  N   ILE   229     -17.751 -30.226  -3.167  1.00  5.00              
ATOM   3480  CA  ILE   229     -16.861 -30.740  -2.138  1.00  5.00              
ATOM   3481  C   ILE   229     -16.911 -32.248  -1.893  1.00  5.00              
ATOM   3482  O   ILE   229     -17.972 -32.810  -1.618  1.00  5.00              
ATOM   3483  CB  ILE   229     -17.126 -30.072  -0.776  1.00  5.00              
ATOM   3484  CG1 ILE   229     -16.895 -28.562  -0.868  1.00  5.00              
ATOM   3485  CG2 ILE   229     -16.241 -30.685   0.298  1.00  5.00              
ATOM   3486  CD1 ILE   229     -17.338 -27.800   0.360  1.00  5.00              
ATOM   3487  H   ILE   229     -18.750 -30.260  -3.021  1.00  5.00              
ATOM   3488  HA  ILE   229     -15.820 -30.587  -2.420  1.00  5.00              
ATOM   3489  HB  ILE   229     -18.173 -30.214  -0.509  1.00  5.00              
ATOM   3490 1HG2 ILE   229     -16.441 -30.201   1.254  1.00  5.00              
ATOM   3491 2HG2 ILE   229     -16.452 -31.750   0.380  1.00  5.00              
ATOM   3492 3HG2 ILE   229     -15.194 -30.542   0.032  1.00  5.00              
ATOM   3493 1HG1 ILE   229     -15.829 -28.406  -1.028  1.00  5.00              
ATOM   3494 2HG1 ILE   229     -17.448 -28.202  -1.737  1.00  5.00              
ATOM   3495 1HD1 ILE   229     -17.143 -26.737   0.220  1.00  5.00              
ATOM   3496 2HD1 ILE   229     -18.405 -27.955   0.521  1.00  5.00              
ATOM   3497 3HD1 ILE   229     -16.786 -28.157   1.229  1.00  5.00              
ATOM   3498  N   ASN   230     -15.771 -32.925  -2.023  1.00  5.00              
ATOM   3499  CA  ASN   230     -15.718 -34.334  -1.649  1.00  5.00              
ATOM   3500  C   ASN   230     -15.830 -34.388  -0.126  1.00  5.00              
ATOM   3501  O   ASN   230     -14.895 -34.021   0.590  1.00  5.00              
ATOM   3502  CB  ASN   230     -14.456 -34.999  -2.168  1.00  5.00              
ATOM   3503  CG  ASN   230     -14.426 -36.487  -1.958  1.00  5.00              
ATOM   3504  OD1 ASN   230     -15.061 -37.018  -1.040  1.00  5.00              
ATOM   3505  ND2 ASN   230     -13.629 -37.154  -2.754  1.00  5.00              
ATOM   3506  H   ASN   230     -14.946 -32.464  -2.379  1.00  5.00              
ATOM   3507 1HD2 ASN   230     -13.558 -38.148  -2.672  1.00  5.00              
ATOM   3508 2HD2 ASN   230     -13.090 -36.669  -3.442  1.00  5.00              
ATOM   3509  HA  ASN   230     -16.569 -34.864  -2.080  1.00  5.00              
ATOM   3510 1HB  ASN   230     -14.073 -34.770  -3.163  1.00  5.00              
ATOM   3511 2HB  ASN   230     -13.822 -34.526  -1.417  1.00  5.00              
ATOM   3512  N   GLY   231     -16.993 -34.848   0.349  1.00  5.00              
ATOM   3513  CA  GLY   231     -17.330 -34.902   1.769  1.00  5.00              
ATOM   3514  C   GLY   231     -18.244 -33.745   2.205  1.00  5.00              
ATOM   3515  O   GLY   231     -18.449 -33.553   3.406  1.00  5.00              
ATOM   3516  H   GLY   231     -17.679 -35.178  -0.314  1.00  5.00              
ATOM   3517 1HA  GLY   231     -17.843 -35.841   1.978  1.00  5.00              
ATOM   3518 2HA  GLY   231     -16.413 -34.853   2.355  1.00  5.00              
ATOM   3519  N   LYS   232     -18.789 -33.011   1.222  1.00  5.00              
ATOM   3520  CA  LYS   232     -19.665 -31.853   1.397  1.00  5.00              
ATOM   3521  C   LYS   232     -20.720 -32.054   2.457  1.00  5.00              
ATOM   3522  O   LYS   232     -20.867 -31.189   3.315  1.00  5.00              
ATOM   3523  CB  LYS   232     -20.351 -31.496   0.077  1.00  5.00              
ATOM   3524  CG  LYS   232     -21.237 -30.259   0.143  1.00  5.00              
ATOM   3525  CD  LYS   232     -21.837 -29.935  -1.216  1.00  5.00              
ATOM   3526  CE  LYS   232     -22.755 -28.724  -1.143  1.00  5.00              
ATOM   3527  NZ  LYS   232     -23.339 -28.386  -2.469  1.00  5.00              
ATOM   3528  H   LYS   232     -18.574 -33.284   0.274  1.00  5.00              
ATOM   3529 1HZ  LYS   232     -23.940 -27.580  -2.377  1.00  5.00              
ATOM   3530 2HZ  LYS   232     -22.596 -28.180  -3.122  1.00  5.00              
ATOM   3531 3HZ  LYS   232     -23.878 -29.170  -2.809  1.00  5.00              
ATOM   3532  HA  LYS   232     -19.080 -30.995   1.729  1.00  5.00              
ATOM   3533 1HB  LYS   232     -19.562 -31.338  -0.660  1.00  5.00              
ATOM   3534 2HB  LYS   232     -20.952 -32.357  -0.214  1.00  5.00              
ATOM   3535 1HG  LYS   232     -22.038 -30.445   0.860  1.00  5.00              
ATOM   3536 2HG  LYS   232     -20.633 -29.418   0.484  1.00  5.00              
ATOM   3537 1HD  LYS   232     -21.024 -29.733  -1.916  1.00  5.00              
ATOM   3538 2HD  LYS   232     -22.404 -30.799  -1.561  1.00  5.00              
ATOM   3539 1HE  LYS   232     -23.557 -28.945  -0.439  1.00  5.00              
ATOM   3540 2HE  LYS   232     -22.175 -27.877  -0.776  1.00  5.00              
ATOM   3541  N   GLU   233     -21.435 -33.177   2.386  1.00  5.00              
ATOM   3542  CA  GLU   233     -22.471 -33.548   3.341  1.00  5.00              
ATOM   3543  C   GLU   233     -22.055 -33.429   4.791  1.00  5.00              
ATOM   3544  O   GLU   233     -22.840 -32.961   5.611  1.00  5.00              
ATOM   3545  CB  GLU   233     -22.941 -34.983   3.091  1.00  5.00              
ATOM   3546  CG  GLU   233     -24.066 -35.444   4.007  1.00  5.00              
ATOM   3547  CD  GLU   233     -24.515 -36.837   3.661  1.00  5.00              
ATOM   3548  OE1 GLU   233     -23.981 -37.401   2.737  1.00  5.00              
ATOM   3549  OE2 GLU   233     -25.312 -37.380   4.390  1.00  5.00              
ATOM   3550  H   GLU   233     -21.247 -33.810   1.622  1.00  5.00              
ATOM   3551  HA  GLU   233     -23.326 -32.878   3.238  1.00  5.00              
ATOM   3552 1HB  GLU   233     -23.275 -35.032   2.054  1.00  5.00              
ATOM   3553 2HB  GLU   233     -22.075 -35.630   3.225  1.00  5.00              
ATOM   3554 1HG  GLU   233     -23.810 -35.398   5.065  1.00  5.00              
ATOM   3555 2HG  GLU   233     -24.871 -34.741   3.799  1.00  5.00              
ATOM   3556  N   GLN   234     -20.832 -33.846   5.101  1.00  5.00              
ATOM   3557  CA  GLN   234     -20.332 -33.828   6.462  1.00  5.00              
ATOM   3558  C   GLN   234     -20.162 -32.386   6.881  1.00  5.00              
ATOM   3559  O   GLN   234     -20.478 -32.016   8.013  1.00  5.00              
ATOM   3560  CB  GLN   234     -19.011 -34.596   6.558  1.00  5.00              
ATOM   3561  CG  GLN   234     -19.151 -36.099   6.386  1.00  5.00              
ATOM   3562  CD  GLN   234     -17.810 -36.808   6.377  1.00  5.00              
ATOM   3563  OE1 GLN   234     -16.754 -36.169   6.401  1.00  5.00              
ATOM   3564  NE2 GLN   234     -17.843 -38.135   6.338  1.00  5.00              
ATOM   3565  H   GLN   234     -20.231 -34.187   4.364  1.00  5.00              
ATOM   3566 1HE2 GLN   234     -16.989 -38.657   6.330  1.00  5.00              
ATOM   3567 2HE2 GLN   234     -18.721 -38.613   6.318  1.00  5.00              
ATOM   3568  HA  GLN   234     -21.064 -34.288   7.126  1.00  5.00              
ATOM   3569 1HB  GLN   234     -18.357 -34.195   5.783  1.00  5.00              
ATOM   3570 2HB  GLN   234     -18.589 -34.375   7.538  1.00  5.00              
ATOM   3571 1HG  GLN   234     -19.842 -36.698   6.978  1.00  5.00              
ATOM   3572 2HG  GLN   234     -19.514 -36.035   5.360  1.00  5.00              
ATOM   3573  N   LEU   235     -19.675 -31.580   5.942  1.00  5.00              
ATOM   3574  CA  LEU   235     -19.475 -30.177   6.246  1.00  5.00              
ATOM   3575  C   LEU   235     -20.814 -29.445   6.324  1.00  5.00              
ATOM   3576  O   LEU   235     -20.913 -28.460   7.050  1.00  5.00              
ATOM   3577  CB  LEU   235     -18.566 -29.531   5.193  1.00  5.00              
ATOM   3578  CG  LEU   235     -17.168 -30.149   5.069  1.00  5.00              
ATOM   3579  CD1 LEU   235     -16.343 -29.374   4.051  1.00  5.00              
ATOM   3580  CD2 LEU   235     -16.488 -30.144   6.430  1.00  5.00              
ATOM   3581  H   LEU   235     -19.447 -31.942   5.027  1.00  5.00              
ATOM   3582  HA  LEU   235     -19.007 -30.079   7.225  1.00  5.00              
ATOM   3583 1HB  LEU   235     -19.150 -29.746   4.299  1.00  5.00              
ATOM   3584 2HB  LEU   235     -18.495 -28.452   5.329  1.00  5.00              
ATOM   3585  HG  LEU   235     -17.299 -31.188   4.766  1.00  5.00              
ATOM   3586 1HD1 LEU   235     -15.351 -29.820   3.970  1.00  5.00              
ATOM   3587 2HD1 LEU   235     -16.836 -29.411   3.079  1.00  5.00              
ATOM   3588 3HD1 LEU   235     -16.248 -28.338   4.372  1.00  5.00              
ATOM   3589 1HD2 LEU   235     -15.494 -30.584   6.341  1.00  5.00              
ATOM   3590 2HD2 LEU   235     -16.400 -29.118   6.790  1.00  5.00              
ATOM   3591 3HD2 LEU   235     -17.080 -30.727   7.136  1.00  5.00              
ATOM   3592  N   LEU   236     -21.825 -29.907   5.578  1.00  5.00              
ATOM   3593  CA  LEU   236     -23.170 -29.345   5.633  1.00  5.00              
ATOM   3594  C   LEU   236     -23.808 -29.654   6.975  1.00  5.00              
ATOM   3595  O   LEU   236     -24.563 -28.841   7.509  1.00  5.00              
ATOM   3596  CB  LEU   236     -24.021 -29.893   4.481  1.00  5.00              
ATOM   3597  CG  LEU   236     -23.609 -29.419   3.081  1.00  5.00              
ATOM   3598  CD1 LEU   236     -24.412 -30.160   2.021  1.00  5.00              
ATOM   3599  CD2 LEU   236     -23.826 -27.917   2.970  1.00  5.00              
ATOM   3600  H   LEU   236     -21.649 -30.678   4.950  1.00  5.00              
ATOM   3601  HA  LEU   236     -23.116 -28.260   5.547  1.00  5.00              
ATOM   3602 1HB  LEU   236     -23.808 -30.955   4.593  1.00  5.00              
ATOM   3603 2HB  LEU   236     -25.084 -29.717   4.645  1.00  5.00              
ATOM   3604  HG  LEU   236     -22.541 -29.610   2.976  1.00  5.00              
ATOM   3605 1HD1 LEU   236     -24.112 -29.817   1.031  1.00  5.00              
ATOM   3606 2HD1 LEU   236     -24.224 -31.231   2.105  1.00  5.00              
ATOM   3607 3HD1 LEU   236     -25.474 -29.965   2.167  1.00  5.00              
ATOM   3608 1HD2 LEU   236     -23.532 -27.580   1.975  1.00  5.00              
ATOM   3609 2HD2 LEU   236     -24.879 -27.687   3.135  1.00  5.00              
ATOM   3610 3HD2 LEU   236     -23.221 -27.405   3.718  1.00  5.00              
ATOM   3611  N   ARG   237     -23.519 -30.841   7.506  1.00  5.00              
ATOM   3612  CA  ARG   237     -23.990 -31.212   8.827  1.00  5.00              
ATOM   3613  C   ARG   237     -23.335 -30.303   9.858  1.00  5.00              
ATOM   3614  O   ARG   237     -23.977 -29.934  10.841  1.00  5.00              
ATOM   3615  CB  ARG   237     -23.772 -32.689   9.120  1.00  5.00              
ATOM   3616  CG  ARG   237     -24.671 -33.635   8.340  1.00  5.00              
ATOM   3617  CD  ARG   237     -24.398 -35.076   8.579  1.00  5.00              
ATOM   3618  NE  ARG   237     -25.245 -35.983   7.822  1.00  5.00              
ATOM   3619  CZ  ARG   237     -25.115 -37.324   7.815  1.00  5.00              
ATOM   3620  NH1 ARG   237     -24.153 -37.915   8.489  1.00  5.00              
ATOM   3621  NH2 ARG   237     -25.966 -38.030   7.091  1.00  5.00              
ATOM   3622  H   ARG   237     -22.960 -31.496   6.978  1.00  5.00              
ATOM   3623 1HH1 ARG   237     -23.499 -37.360   9.023  1.00  5.00              
ATOM   3624 2HH1 ARG   237     -24.072 -38.921   8.470  1.00  5.00              
ATOM   3625 1HH2 ARG   237     -26.689 -37.559   6.564  1.00  5.00              
ATOM   3626 2HH2 ARG   237     -25.891 -39.036   7.067  1.00  5.00              
ATOM   3627  HE  ARG   237     -26.026 -35.779   7.213  1.00  5.00              
ATOM   3628  HA  ARG   237     -25.068 -31.061   8.890  1.00  5.00              
ATOM   3629 1HB  ARG   237     -22.731 -32.909   8.889  1.00  5.00              
ATOM   3630 2HB  ARG   237     -23.944 -32.830  10.187  1.00  5.00              
ATOM   3631 1HG  ARG   237     -25.706 -33.439   8.618  1.00  5.00              
ATOM   3632 2HG  ARG   237     -24.538 -33.440   7.275  1.00  5.00              
ATOM   3633 1HD  ARG   237     -23.365 -35.290   8.306  1.00  5.00              
ATOM   3634 2HD  ARG   237     -24.547 -35.294   9.636  1.00  5.00              
ATOM   3635  N   LEU   238     -22.066 -29.951   9.647  1.00  5.00              
ATOM   3636  CA  LEU   238     -21.418 -28.993  10.529  1.00  5.00              
ATOM   3637  C   LEU   238     -22.003 -27.586  10.348  1.00  5.00              
ATOM   3638  O   LEU   238     -22.197 -26.875  11.334  1.00  5.00              
ATOM   3639  CB  LEU   238     -19.905 -28.978  10.275  1.00  5.00              
ATOM   3640  CG  LEU   238     -19.159 -30.249  10.700  1.00  5.00              
ATOM   3641  CD1 LEU   238     -17.709 -30.182  10.240  1.00  5.00              
ATOM   3642  CD2 LEU   238     -19.239 -30.405  12.211  1.00  5.00              
ATOM   3643  H   LEU   238     -21.554 -30.350   8.873  1.00  5.00              
ATOM   3644  HA  LEU   238     -21.599 -29.271  11.567  1.00  5.00              
ATOM   3645 1HB  LEU   238     -19.909 -28.891   9.190  1.00  5.00              
ATOM   3646 2HB  LEU   238     -19.432 -28.097  10.708  1.00  5.00              
ATOM   3647  HG  LEU   238     -19.679 -31.095  10.249  1.00  5.00              
ATOM   3648 1HD1 LEU   238     -17.188 -31.089  10.546  1.00  5.00              
ATOM   3649 2HD1 LEU   238     -17.676 -30.094   9.154  1.00  5.00              
ATOM   3650 3HD1 LEU   238     -17.225 -29.316  10.690  1.00  5.00              
ATOM   3651 1HD2 LEU   238     -18.710 -31.310  12.511  1.00  5.00              
ATOM   3652 2HD2 LEU   238     -18.782 -29.540  12.691  1.00  5.00              
ATOM   3653 3HD2 LEU   238     -20.284 -30.480  12.515  1.00  5.00              
ATOM   3654  N   ASP   239     -22.341 -27.191   9.115  1.00  5.00              
ATOM   3655  CA  ASP   239     -22.985 -25.901   8.860  1.00  5.00              
ATOM   3656  C   ASP   239     -24.311 -25.785   9.605  1.00  5.00              
ATOM   3657  O   ASP   239     -24.665 -24.709  10.090  1.00  5.00              
ATOM   3658  CB  ASP   239     -23.209 -25.700   7.359  1.00  5.00              
ATOM   3659  CG  ASP   239     -21.940 -25.411   6.567  1.00  5.00              
ATOM   3660  OD1 ASP   239     -20.933 -25.138   7.176  1.00  5.00              
ATOM   3661  OD2 ASP   239     -21.947 -25.618   5.377  1.00  5.00              
ATOM   3662  H   ASP   239     -22.146 -27.802   8.335  1.00  5.00              
ATOM   3663  HA  ASP   239     -22.352 -25.093   9.229  1.00  5.00              
ATOM   3664 1HB  ASP   239     -23.752 -26.520   6.887  1.00  5.00              
ATOM   3665 2HB  ASP   239     -23.837 -24.809   7.377  1.00  5.00              
ATOM   3666  N   ASN   240     -25.045 -26.892   9.675  1.00  5.00              
ATOM   3667  CA  ASN   240     -26.304 -26.960  10.393  1.00  5.00              
ATOM   3668  C   ASN   240     -26.191 -27.515  11.817  1.00  5.00              
ATOM   3669  O   ASN   240     -27.204 -27.921  12.385  1.00  5.00              
ATOM   3670  CB  ASN   240     -27.330 -27.784   9.637  1.00  5.00              
ATOM   3671  CG  ASN   240     -27.826 -27.127   8.379  1.00  5.00              
ATOM   3672  OD1 ASN   240     -27.812 -25.898   8.249  1.00  5.00              
ATOM   3673  ND2 ASN   240     -28.338 -27.934   7.485  1.00  5.00              
ATOM   3674  H   ASN   240     -24.711 -27.723   9.207  1.00  5.00              
ATOM   3675 1HD2 ASN   240     -28.688 -27.567   6.623  1.00  5.00              
ATOM   3676 2HD2 ASN   240     -28.380 -28.917   7.664  1.00  5.00              
ATOM   3677  HA  ASN   240     -26.715 -25.957  10.515  1.00  5.00              
ATOM   3678 1HB  ASN   240     -27.163 -28.845   9.445  1.00  5.00              
ATOM   3679 2HB  ASN   240     -28.087 -27.671  10.414  1.00  5.00              
ATOM   3680  N   LYS   241     -24.986 -27.556  12.396  1.00  5.00              
ATOM   3681  CA  LYS   241     -24.814 -28.093  13.742  1.00  5.00              
ATOM   3682  C   LYS   241     -25.219 -27.089  14.817  1.00  5.00              
ATOM   3683  O   LYS   241     -25.719 -27.486  15.871  1.00  5.00              
ATOM   3684  CB  LYS   241     -23.364 -28.527  13.965  1.00  5.00              
ATOM   3685  CG  LYS   241     -23.099 -29.161  15.323  1.00  5.00              
ATOM   3686  CD  LYS   241     -21.654 -29.623  15.446  1.00  5.00              
ATOM   3687  CE  LYS   241     -21.390 -30.261  16.802  1.00  5.00              
ATOM   3688  NZ  LYS   241     -19.979 -30.715  16.937  1.00  5.00              
ATOM   3689  H   LYS   241     -24.182 -27.209  11.893  1.00  5.00              
ATOM   3690 1HZ  LYS   241     -19.845 -31.132  17.847  1.00  5.00              
ATOM   3691 2HZ  LYS   241     -19.775 -31.399  16.221  1.00  5.00              
ATOM   3692 3HZ  LYS   241     -19.359 -29.925  16.834  1.00  5.00              
ATOM   3693  HA  LYS   241     -25.461 -28.960  13.879  1.00  5.00              
ATOM   3694 1HB  LYS   241     -23.120 -29.240  13.177  1.00  5.00              
ATOM   3695 2HB  LYS   241     -22.744 -27.637  13.853  1.00  5.00              
ATOM   3696 1HG  LYS   241     -23.313 -28.424  16.098  1.00  5.00              
ATOM   3697 2HG  LYS   241     -23.765 -30.015  15.442  1.00  5.00              
ATOM   3698 1HD  LYS   241     -21.453 -30.349  14.657  1.00  5.00              
ATOM   3699 2HD  LYS   241     -21.002 -28.759  15.318  1.00  5.00              
ATOM   3700 1HE  LYS   241     -21.609 -29.525  17.574  1.00  5.00              
ATOM   3701 2HE  LYS   241     -22.058 -31.114  16.914  1.00  5.00              
TER    3702
END
