# Supplementary material for: Structural modelling of the DNAJB6 oligomeric chaperone shows a peptide-binding cleft lined with conserved S/T-residues at the dimer interface
Source: Sci Rep. 2018 Mar 26;8:5199. doi: 10.1038/s41598-018-23035-9 (PMC5979959; doi:10.1038/s41598-018-23035-9)
Supplement: Supplementary file 4 — DNAJB6 dimer model [file 41598_2018_23035_MOESM4_ESM.pdb]

REMARK FILENAME="/home/enmr007/home_cream_977128480/CREAM977128480/.//structu"
REMARK ===============================================================
REMARK HADDOCK run for complex
REMARK final NOE weights: unambig 50 amb: 50
REMARK ===============================================================
REMARK            total,bonds,angles,improper,dihe,vdw,elec,air,cdih,coup,sani,vean,dani
REMARK energies: -234.602, 0, 0, 0, 0, -80.8857, -228.586, 74.8699, 0, 0, 0, 0, 0
REMARK ===============================================================
REMARK            bonds,angles,impropers,dihe,air,cdih,coup,sani,vean,dani
REMARK rms-dev.: 0,0,0,0,2.07571,0,0, 0, 0, 0
REMARK ===============================================================
REMARK               air,cdih,coup,sani,vean,dani
REMARK               >0.3,>5,>1,>0,>5,>0.2
REMARK violations.: 2, 0, 0, 0, 0, 0
REMARK ===============================================================
REMARK                        CVpartition#,violations,rms
REMARK AIRs cross-validation: 1, 2, 2.09378
REMARK ===============================================================
REMARK NCS energy: 0
REMARK ===============================================================
REMARK Symmetry energy: 0
REMARK ===============================================================
REMARK Desolvation energy: 14.9578
REMARK Internal energy free molecules: -11179.5
REMARK Internal energy complex: -18910.5
REMARK Binding energy: -8025.56
REMARK ===============================================================
REMARK buried surface area: 2089.74
REMARK ===============================================================
REMARK water - chain1: 0 0 0
REMARK water - chain2: 0 0 0
REMARK water - chain3: 0 0 0
REMARK water - chain4: 0 0 0
REMARK water - chain5: 0 0 0
REMARK water - chain6: 0 0 0
REMARK ===============================================================
REMARK water - water: 0 0 0
REMARK ===============================================================
REMARK DATE:20-Jun-2016  10:45:11       created by user: enmr007
REMARK VERSION:1.2
ATOM      1  CB  MET A   1     -31.648   4.257  12.898  1.00 10.00      A   
ATOM      2  CG  MET A   1     -31.177   5.078  14.091  1.00 10.00      A   
ATOM      3  SD  MET A   1     -31.059   6.842  13.722  1.00 10.00      A   
ATOM      4  CE  MET A   1     -29.794   6.852  12.448  1.00 10.00      A   
ATOM      5  C   MET A   1     -34.084   4.744  12.497  1.00 10.00      A   
ATOM      6  O   MET A   1     -35.083   4.371  11.881  1.00 10.00      A   
ATOM      7  N   MET A   1     -33.208   2.507  12.157  1.00 10.00      A   
ATOM      8  HT1 MET A   1     -32.553   1.770  12.478  1.00 10.00      A   
ATOM      9  HT2 MET A   1     -32.988   2.750  11.165  1.00 10.00      A   
ATOM     10  HT3 MET A   1     -34.182   2.143  12.203  1.00 10.00      A   
ATOM     11  CA  MET A   1     -33.083   3.714  13.002  1.00 10.00      A   
ATOM     12  N   VAL A   2     -33.842   6.023  12.764  1.00 10.00      A   
ATOM     13  HN  VAL A   2     -33.052   6.268  13.289  1.00 10.00      A   
ATOM     14  CA  VAL A   2     -34.730   7.066  12.280  1.00 10.00      A   
ATOM     15  CB  VAL A   2     -34.361   8.444  12.871  1.00 10.00      A   
ATOM     16  CG1 VAL A   2     -35.382   9.494  12.463  1.00 10.00      A   
ATOM     17  CG2 VAL A   2     -34.258   8.365  14.388  1.00 10.00      A   
ATOM     18  C   VAL A   2     -34.615   7.106  10.760  1.00 10.00      A   
ATOM     19  O   VAL A   2     -35.618   7.067  10.049  1.00 10.00      A   
ATOM     20  N   ASP A   3     -33.362   7.171  10.292  1.00 10.00      A   
ATOM     21  HN  ASP A   3     -32.631   7.209  10.936  1.00 10.00      A   
ATOM     22  CA  ASP A   3     -33.027   7.177   8.863  1.00 10.00      A   
ATOM     23  CB  ASP A   3     -33.137   5.760   8.274  1.00 10.00      A   
ATOM     24  CG  ASP A   3     -32.166   4.768   8.905  1.00 10.00      A   
ATOM     25  OD1 ASP A   3     -30.990   4.722   8.481  1.00 10.00      A   
ATOM     26  OD2 ASP A   3     -32.577   4.021   9.827  1.00 10.00      A   
ATOM     27  C   ASP A   3     -33.857   8.180   8.057  1.00 10.00      A   
ATOM     28  O   ASP A   3     -34.063   8.014   6.853  1.00 10.00      A   
ATOM     29  N   TYR A   4     -34.295   9.240   8.724  1.00 10.00      A   
ATOM     30  HN  TYR A   4     -34.061   9.331   9.670  1.00 10.00      A   
ATOM     31  CA  TYR A   4     -35.111  10.266   8.096  1.00 10.00      A   
ATOM     32  CB  TYR A   4     -35.791  11.112   9.177  1.00 10.00      A   
ATOM     33  CG  TYR A   4     -36.997  11.891   8.702  1.00 10.00      A   
ATOM     34  CD1 TYR A   4     -38.287  11.454   8.981  1.00 10.00      A   
ATOM     35  CD2 TYR A   4     -36.847  13.066   7.981  1.00 10.00      A   
ATOM     36  CE1 TYR A   4     -39.391  12.166   8.550  1.00 10.00      A   
ATOM     37  CE2 TYR A   4     -37.943  13.783   7.547  1.00 10.00      A   
ATOM     38  CZ  TYR A   4     -39.211  13.332   7.835  1.00 10.00      A   
ATOM     39  OH  TYR A   4     -40.302  14.047   7.399  1.00 10.00      A   
ATOM     40  HH  TYR A   4     -40.894  14.207   8.138  1.00 10.00      A   
ATOM     41  C   TYR A   4     -34.266  11.149   7.184  1.00 10.00      A   
ATOM     42  O   TYR A   4     -34.472  11.182   5.974  1.00 10.00      A   
ATOM     43  N   TYR A   5     -33.296  11.837   7.774  1.00 10.00      A   
ATOM     44  HN  TYR A   5     -33.164  11.735   8.741  1.00 10.00      A   
ATOM     45  CA  TYR A   5     -32.414  12.731   7.027  1.00 10.00      A   
ATOM     46  CB  TYR A   5     -31.601  13.589   8.005  1.00 10.00      A   
ATOM     47  CG  TYR A   5     -31.231  14.969   7.499  1.00 10.00      A   
ATOM     48  CD1 TYR A   5     -31.575  15.390   6.217  1.00 10.00      A   
ATOM     49  CD2 TYR A   5     -30.528  15.852   8.306  1.00 10.00      A   
ATOM     50  CE1 TYR A   5     -31.235  16.650   5.760  1.00 10.00      A   
ATOM     51  CE2 TYR A   5     -30.185  17.113   7.859  1.00 10.00      A   
ATOM     52  CZ  TYR A   5     -30.537  17.507   6.584  1.00 10.00      A   
ATOM     53  OH  TYR A   5     -30.193  18.764   6.135  1.00 10.00      A   
ATOM     54  HH  TYR A   5     -29.344  19.017   6.514  1.00 10.00      A   
ATOM     55  C   TYR A   5     -31.470  11.929   6.130  1.00 10.00      A   
ATOM     56  O   TYR A   5     -30.834  12.472   5.226  1.00 10.00      A   
ATOM     57  N   GLU A   6     -31.384  10.636   6.395  1.00 10.00      A   
ATOM     58  HN  GLU A   6     -31.910  10.266   7.137  1.00 10.00      A   
ATOM     59  CA  GLU A   6     -30.523   9.748   5.629  1.00 10.00      A   
ATOM     60  CB  GLU A   6     -30.301   8.433   6.387  1.00 10.00      A   
ATOM     61  CG  GLU A   6     -29.309   8.517   7.540  1.00 10.00      A   
ATOM     62  CD  GLU A   6     -29.686   9.552   8.584  1.00 10.00      A   
ATOM     63  OE1 GLU A   6     -28.824  10.391   8.931  1.00 10.00      A   
ATOM     64  OE2 GLU A   6     -30.841   9.539   9.057  1.00 10.00      A   
ATOM     65  C   GLU A   6     -31.106   9.459   4.249  1.00 10.00      A   
ATOM     66  O   GLU A   6     -30.410   9.564   3.237  1.00 10.00      A   
ATOM     67  N   VAL A   7     -32.388   9.110   4.212  1.00 10.00      A   
ATOM     68  HN  VAL A   7     -32.898   9.068   5.050  1.00 10.00      A   
ATOM     69  CA  VAL A   7     -33.054   8.787   2.954  1.00 10.00      A   
ATOM     70  CB  VAL A   7     -34.048   7.614   3.123  1.00 10.00      A   
ATOM     71  CG1 VAL A   7     -34.547   7.127   1.771  1.00 10.00      A   
ATOM     72  CG2 VAL A   7     -33.410   6.471   3.898  1.00 10.00      A   
ATOM     73  C   VAL A   7     -33.789   9.994   2.367  1.00 10.00      A   
ATOM     74  O   VAL A   7     -33.800  10.194   1.150  1.00 10.00      A   
ATOM     75  N   LEU A   8     -34.391  10.803   3.228  1.00 10.00      A   
ATOM     76  HN  LEU A   8     -34.316  10.626   4.192  1.00 10.00      A   
ATOM     77  CA  LEU A   8     -35.138  11.971   2.778  1.00 10.00      A   
ATOM     78  CB  LEU A   8     -36.384  12.189   3.646  1.00 10.00      A   
ATOM     79  CG  LEU A   8     -37.234  10.953   3.957  1.00 10.00      A   
ATOM     80  CD1 LEU A   8     -38.500  11.352   4.700  1.00 10.00      A   
ATOM     81  CD2 LEU A   8     -37.575  10.187   2.689  1.00 10.00      A   
ATOM     82  C   LEU A   8     -34.266  13.221   2.801  1.00 10.00      A   
ATOM     83  O   LEU A   8     -33.197  13.234   3.411  1.00 10.00      A   
ATOM     84  N   GLY A   9     -34.733  14.274   2.145  1.00 10.00      A   
ATOM     85  HN  GLY A   9     -35.598  14.211   1.683  1.00 10.00      A   
ATOM     86  CA  GLY A   9     -33.981  15.515   2.102  1.00 10.00      A   
ATOM     87  C   GLY A   9     -34.533  16.552   3.058  1.00 10.00      A   
ATOM     88  O   GLY A   9     -34.585  17.740   2.737  1.00 10.00      A   
ATOM     89  N   VAL A  10     -34.950  16.102   4.234  1.00 10.00      A   
ATOM     90  HN  VAL A  10     -34.868  15.146   4.438  1.00 10.00      A   
ATOM     91  CA  VAL A  10     -35.507  16.991   5.245  1.00 10.00      A   
ATOM     92  CB  VAL A  10     -37.051  17.046   5.195  1.00 10.00      A   
ATOM     93  CG1 VAL A  10     -37.525  18.232   4.373  1.00 10.00      A   
ATOM     94  CG2 VAL A  10     -37.630  15.746   4.654  1.00 10.00      A   
ATOM     95  C   VAL A  10     -35.082  16.552   6.635  1.00 10.00      A   
ATOM     96  O   VAL A  10     -34.691  15.401   6.838  1.00 10.00      A   
ATOM     97  N   GLN A  11     -35.150  17.479   7.578  1.00 10.00      A   
ATOM     98  HN  GLN A  11     -35.449  18.380   7.335  1.00 10.00      A   
ATOM     99  CA  GLN A  11     -34.790  17.203   8.961  1.00 10.00      A   
ATOM    100  CB  GLN A  11     -34.735  18.514   9.749  1.00 10.00      A   
ATOM    101  CG  GLN A  11     -36.057  19.267   9.784  1.00 10.00      A   
ATOM    102  CD  GLN A  11     -35.907  20.701  10.245  1.00 10.00      A   
ATOM    103  OE1 GLN A  11     -34.886  21.343  10.001  1.00 10.00      A   
ATOM    104  NE2 GLN A  11     -36.921  21.212  10.920  1.00 10.00      A   
ATOM    105 HE21 GLN A  11     -37.703  20.641  11.083  1.00 10.00      A   
ATOM    106 HE22 GLN A  11     -36.853  22.139  11.227  1.00 10.00      A   
ATOM    107  C   GLN A  11     -35.807  16.255   9.594  1.00 10.00      A   
ATOM    108  O   GLN A  11     -36.973  16.231   9.199  1.00 10.00      A   
ATOM    109  N   ARG A  12     -35.365  15.484  10.581  1.00 10.00      A   
ATOM    110  HN  ARG A  12     -34.427  15.555  10.860  1.00 10.00      A   
ATOM    111  CA  ARG A  12     -36.241  14.529  11.258  1.00 10.00      A   
ATOM    112  CB  ARG A  12     -35.452  13.617  12.202  1.00 10.00      A   
ATOM    113  CG  ARG A  12     -34.587  14.347  13.217  1.00 10.00      A   
ATOM    114  CD  ARG A  12     -33.826  13.360  14.082  1.00 10.00      A   
ATOM    115  NE  ARG A  12     -32.738  13.992  14.824  1.00 10.00      A   
ATOM    116  HE  ARG A  12     -32.168  14.629  14.333  1.00 10.00      A   
ATOM    117  CZ  ARG A  12     -32.461  13.732  16.102  1.00 10.00      A   
ATOM    118  NH1 ARG A  12     -33.240  12.915  16.805  1.00 10.00      A   
ATOM    119 HH11 ARG A  12     -34.081  12.480  16.366  1.00 10.00      A   
ATOM    120 HH12 ARG A  12     -33.012  12.700  17.802  1.00 10.00      A   
ATOM    121  NH2 ARG A  12     -31.418  14.306  16.680  1.00 10.00      A   
ATOM    122 HH21 ARG A  12     -30.817  14.966  16.140  1.00 10.00      A   
ATOM    123 HH22 ARG A  12     -31.187  14.095  17.675  1.00 10.00      A   
ATOM    124  C   ARG A  12     -37.378  15.224  12.001  1.00 10.00      A   
ATOM    125  O   ARG A  12     -38.487  14.700  12.091  1.00 10.00      A   
ATOM    126  N   HIS A  13     -37.100  16.405  12.528  1.00 10.00      A   
ATOM    127  HN  HIS A  13     -36.196  16.776  12.430  1.00 10.00      A   
ATOM    128  CA  HIS A  13     -38.105  17.168  13.254  1.00 10.00      A   
ATOM    129  CB  HIS A  13     -37.475  18.046  14.349  1.00 10.00      A   
ATOM    130  CG  HIS A  13     -36.171  18.694  13.980  1.00 10.00      A   
ATOM    131  ND1 HIS A  13     -35.004  17.970  13.900  1.00 10.00      A   
ATOM    132  CD2 HIS A  13     -35.906  19.991  13.697  1.00 10.00      A   
ATOM    133  CE1 HIS A  13     -34.061  18.835  13.572  1.00 10.00      A   
ATOM    134  NE2 HIS A  13     -34.560  20.069  13.438  1.00 10.00      A   
ATOM    135  HE2 HIS A  13     -34.094  20.838  13.043  1.00 10.00      A   
ATOM    136  C   HIS A  13     -38.979  17.982  12.300  1.00 10.00      A   
ATOM    137  O   HIS A  13     -38.860  19.208  12.207  1.00 10.00      A   
ATOM    138  N   ALA A  14     -39.843  17.279  11.579  1.00 10.00      A   
ATOM    139  HN  ALA A  14     -39.870  16.302  11.691  1.00 10.00      A   
ATOM    140  CA  ALA A  14     -40.751  17.901  10.626  1.00 10.00      A   
ATOM    141  CB  ALA A  14     -40.306  17.599   9.204  1.00 10.00      A   
ATOM    142  C   ALA A  14     -42.174  17.401  10.855  1.00 10.00      A   
ATOM    143  O   ALA A  14     -42.385  16.417  11.567  1.00 10.00      A   
ATOM    144  N   SER A  15     -43.142  18.073  10.252  1.00 10.00      A   
ATOM    145  HN  SER A  15     -42.913  18.843   9.680  1.00 10.00      A   
ATOM    146  CA  SER A  15     -44.539  17.694  10.401  1.00 10.00      A   
ATOM    147  CB  SER A  15     -45.410  18.956  10.408  1.00 10.00      A   
ATOM    148  OG  SER A  15     -45.346  19.626   9.160  1.00 10.00      A   
ATOM    149  HG  SER A  15     -44.467  20.032   9.056  1.00 10.00      A   
ATOM    150  C   SER A  15     -44.964  16.768   9.260  1.00 10.00      A   
ATOM    151  O   SER A  15     -44.266  16.671   8.248  1.00 10.00      A   
ATOM    152  N   PRO A  16     -46.109  16.066   9.404  1.00 10.00      A   
ATOM    153  CA  PRO A  16     -46.619  15.165   8.360  1.00 10.00      A   
ATOM    154  CB  PRO A  16     -47.960  14.679   8.925  1.00 10.00      A   
ATOM    155  CG  PRO A  16     -47.831  14.851  10.399  1.00 10.00      A   
ATOM    156  CD  PRO A  16     -46.976  16.068  10.597  1.00 10.00      A   
ATOM    157  C   PRO A  16     -46.839  15.908   7.042  1.00 10.00      A   
ATOM    158  O   PRO A  16     -46.776  15.320   5.962  1.00 10.00      A   
ATOM    159  N   GLU A  17     -47.086  17.209   7.144  1.00 10.00      A   
ATOM    160  HN  GLU A  17     -47.122  17.618   8.033  1.00 10.00      A   
ATOM    161  CA  GLU A  17     -47.303  18.043   5.975  1.00 10.00      A   
ATOM    162  CB  GLU A  17     -47.964  19.357   6.382  1.00 10.00      A   
ATOM    163  CG  GLU A  17     -49.256  19.191   7.163  1.00 10.00      A   
ATOM    164  CD  GLU A  17     -49.873  20.521   7.537  1.00 10.00      A   
ATOM    165  OE1 GLU A  17     -49.267  21.256   8.339  1.00 10.00      A   
ATOM    166  OE2 GLU A  17     -50.968  20.841   7.024  1.00 10.00      A   
ATOM    167  C   GLU A  17     -45.975  18.325   5.280  1.00 10.00      A   
ATOM    168  O   GLU A  17     -45.903  18.365   4.053  1.00 10.00      A   
ATOM    169  N   ASP A  18     -44.923  18.506   6.076  1.00 10.00      A   
ATOM    170  HN  ASP A  18     -45.043  18.445   7.049  1.00 10.00      A   
ATOM    171  CA  ASP A  18     -43.589  18.783   5.540  1.00 10.00      A   
ATOM    172  CB  ASP A  18     -42.582  19.071   6.657  1.00 10.00      A   
ATOM    173  CG  ASP A  18     -42.855  20.371   7.381  1.00 10.00      A   
ATOM    174  OD1 ASP A  18     -43.027  21.407   6.710  1.00 10.00      A   
ATOM    175  OD2 ASP A  18     -42.904  20.355   8.632  1.00 10.00      A   
ATOM    176  C   ASP A  18     -43.101  17.615   4.699  1.00 10.00      A   
ATOM    177  O   ASP A  18     -42.400  17.801   3.702  1.00 10.00      A   
ATOM    178  N   ILE A  19     -43.483  16.412   5.110  1.00 10.00      A   
ATOM    179  HN  ILE A  19     -44.025  16.339   5.926  1.00 10.00      A   
ATOM    180  CA  ILE A  19     -43.113  15.198   4.395  1.00 10.00      A   
ATOM    181  CB  ILE A  19     -43.704  13.947   5.085  1.00 10.00      A   
ATOM    182  CG1 ILE A  19     -43.325  13.926   6.568  1.00 10.00      A   
ATOM    183  CG2 ILE A  19     -43.231  12.675   4.394  1.00 10.00      A   
ATOM    184  CD1 ILE A  19     -43.918  12.766   7.338  1.00 10.00      A   
ATOM    185  C   ILE A  19     -43.636  15.272   2.966  1.00 10.00      A   
ATOM    186  O   ILE A  19     -42.931  14.948   2.011  1.00 10.00      A   
ATOM    187  N   LYS A  20     -44.873  15.734   2.833  1.00 10.00      A   
ATOM    188  HN  LYS A  20     -45.369  15.999   3.636  1.00 10.00      A   
ATOM    189  CA  LYS A  20     -45.509  15.867   1.532  1.00 10.00      A   
ATOM    190  CB  LYS A  20     -47.007  16.127   1.696  1.00 10.00      A   
ATOM    191  CG  LYS A  20     -47.700  15.126   2.606  1.00 10.00      A   
ATOM    192  CD  LYS A  20     -49.188  15.406   2.722  1.00 10.00      A   
ATOM    193  CE  LYS A  20     -49.833  14.499   3.758  1.00 10.00      A   
ATOM    194  NZ  LYS A  20     -51.317  14.542   3.685  1.00 10.00      A   
ATOM    195  HZ1 LYS A  20     -51.728  13.894   4.386  1.00 10.00      A   
ATOM    196  HZ2 LYS A  20     -51.637  14.255   2.739  1.00 10.00      A   
ATOM    197  HZ3 LYS A  20     -51.660  15.504   3.877  1.00 10.00      A   
ATOM    198  C   LYS A  20     -44.856  16.984   0.729  1.00 10.00      A   
ATOM    199  O   LYS A  20     -44.661  16.855  -0.478  1.00 10.00      A   
ATOM    200  N   LYS A  21     -44.507  18.072   1.411  1.00 10.00      A   
ATOM    201  HN  LYS A  21     -44.690  18.110   2.375  1.00 10.00      A   
ATOM    202  CA  LYS A  21     -43.862  19.210   0.765  1.00 10.00      A   
ATOM    203  CB  LYS A  21     -43.602  20.330   1.776  1.00 10.00      A   
ATOM    204  CG  LYS A  21     -44.838  20.878   2.465  1.00 10.00      A   
ATOM    205  CD  LYS A  21     -44.444  21.850   3.565  1.00 10.00      A   
ATOM    206  CE  LYS A  21     -45.566  22.056   4.569  1.00 10.00      A   
ATOM    207  NZ  LYS A  21     -45.085  22.772   5.782  1.00 10.00      A   
ATOM    208  HZ1 LYS A  21     -44.248  22.281   6.182  1.00 10.00      A   
ATOM    209  HZ2 LYS A  21     -45.832  22.799   6.503  1.00 10.00      A   
ATOM    210  HZ3 LYS A  21     -44.819  23.746   5.542  1.00 10.00      A   
ATOM    211  C   LYS A  21     -42.539  18.784   0.146  1.00 10.00      A   
ATOM    212  O   LYS A  21     -42.293  19.017  -1.035  1.00 10.00      A   
ATOM    213  N   ALA A  22     -41.699  18.145   0.955  1.00 10.00      A   
ATOM    214  HN  ALA A  22     -41.969  17.975   1.887  1.00 10.00      A   
ATOM    215  CA  ALA A  22     -40.393  17.683   0.503  1.00 10.00      A   
ATOM    216  CB  ALA A  22     -39.600  17.125   1.670  1.00 10.00      A   
ATOM    217  C   ALA A  22     -40.536  16.638  -0.598  1.00 10.00      A   
ATOM    218  O   ALA A  22     -39.759  16.617  -1.552  1.00 10.00      A   
ATOM    219  N   TYR A  23     -41.537  15.775  -0.456  1.00 10.00      A   
ATOM    220  HN  TYR A  23     -42.106  15.833   0.341  1.00 10.00      A   
ATOM    221  CA  TYR A  23     -41.805  14.735  -1.444  1.00 10.00      A   
ATOM    222  CB  TYR A  23     -43.002  13.890  -0.987  1.00 10.00      A   
ATOM    223  CG  TYR A  23     -43.620  13.009  -2.052  1.00 10.00      A   
ATOM    224  CD1 TYR A  23     -42.891  11.993  -2.657  1.00 10.00      A   
ATOM    225  CD2 TYR A  23     -44.941  13.191  -2.445  1.00 10.00      A   
ATOM    226  CE1 TYR A  23     -43.461  11.183  -3.620  1.00 10.00      A   
ATOM    227  CE2 TYR A  23     -45.518  12.386  -3.406  1.00 10.00      A   
ATOM    228  CZ  TYR A  23     -44.773  11.386  -3.993  1.00 10.00      A   
ATOM    229  OH  TYR A  23     -45.348  10.575  -4.949  1.00 10.00      A   
ATOM    230  HH  TYR A  23     -46.021  11.076  -5.429  1.00 10.00      A   
ATOM    231  C   TYR A  23     -42.077  15.363  -2.809  1.00 10.00      A   
ATOM    232  O   TYR A  23     -41.580  14.897  -3.833  1.00 10.00      A   
ATOM    233  N   ARG A  24     -42.850  16.438  -2.806  1.00 10.00      A   
ATOM    234  HN  ARG A  24     -43.207  16.767  -1.954  1.00 10.00      A   
ATOM    235  CA  ARG A  24     -43.185  17.138  -4.034  1.00 10.00      A   
ATOM    236  CB  ARG A  24     -44.437  17.990  -3.832  1.00 10.00      A   
ATOM    237  CG  ARG A  24     -45.676  17.174  -3.503  1.00 10.00      A   
ATOM    238  CD  ARG A  24     -46.733  18.022  -2.821  1.00 10.00      A   
ATOM    239  NE  ARG A  24     -47.785  17.207  -2.211  1.00 10.00      A   
ATOM    240  HE  ARG A  24     -47.707  16.229  -2.301  1.00 10.00      A   
ATOM    241  CZ  ARG A  24     -48.824  17.709  -1.550  1.00 10.00      A   
ATOM    242  NH1 ARG A  24     -48.950  19.022  -1.395  1.00 10.00      A   
ATOM    243 HH11 ARG A  24     -48.231  19.668  -1.788  1.00 10.00      A   
ATOM    244 HH12 ARG A  24     -49.773  19.413  -0.886  1.00 10.00      A   
ATOM    245  NH2 ARG A  24     -49.735  16.894  -1.036  1.00 10.00      A   
ATOM    246 HH21 ARG A  24     -49.634  15.860  -1.144  1.00 10.00      A   
ATOM    247 HH22 ARG A  24     -50.560  17.283  -0.528  1.00 10.00      A   
ATOM    248  C   ARG A  24     -42.014  17.990  -4.514  1.00 10.00      A   
ATOM    249  O   ARG A  24     -41.751  18.073  -5.711  1.00 10.00      A   
ATOM    250  N   LYS A  25     -41.305  18.605  -3.574  1.00 10.00      A   
ATOM    251  HN  LYS A  25     -41.565  18.498  -2.632  1.00 10.00      A   
ATOM    252  CA  LYS A  25     -40.156  19.443  -3.903  1.00 10.00      A   
ATOM    253  CB  LYS A  25     -39.617  20.159  -2.664  1.00 10.00      A   
ATOM    254  CG  LYS A  25     -40.472  21.331  -2.213  1.00 10.00      A   
ATOM    255  CD  LYS A  25     -39.821  22.075  -1.062  1.00 10.00      A   
ATOM    256  CE  LYS A  25     -40.677  23.244  -0.606  1.00 10.00      A   
ATOM    257  NZ  LYS A  25     -39.936  24.142   0.315  1.00 10.00      A   
ATOM    258  HZ1 LYS A  25     -39.154  24.607  -0.191  1.00 10.00      A   
ATOM    259  HZ2 LYS A  25     -39.544  23.598   1.109  1.00 10.00      A   
ATOM    260  HZ3 LYS A  25     -40.572  24.873   0.692  1.00 10.00      A   
ATOM    261  C   LYS A  25     -39.052  18.627  -4.567  1.00 10.00      A   
ATOM    262  O   LYS A  25     -38.469  19.053  -5.564  1.00 10.00      A   
ATOM    263  N   LEU A  26     -38.769  17.452  -4.013  1.00 10.00      A   
ATOM    264  HN  LEU A  26     -39.260  17.168  -3.207  1.00 10.00      A   
ATOM    265  CA  LEU A  26     -37.745  16.577  -4.573  1.00 10.00      A   
ATOM    266  CB  LEU A  26     -37.421  15.415  -3.629  1.00 10.00      A   
ATOM    267  CG  LEU A  26     -36.542  15.755  -2.418  1.00 10.00      A   
ATOM    268  CD1 LEU A  26     -36.184  14.496  -1.646  1.00 10.00      A   
ATOM    269  CD2 LEU A  26     -35.284  16.494  -2.853  1.00 10.00      A   
ATOM    270  C   LEU A  26     -38.190  16.062  -5.934  1.00 10.00      A   
ATOM    271  O   LEU A  26     -37.377  15.888  -6.843  1.00 10.00      A   
ATOM    272  N   ALA A  27     -39.495  15.846  -6.074  1.00 10.00      A   
ATOM    273  HN  ALA A  27     -40.088  16.003  -5.310  1.00 10.00      A   
ATOM    274  CA  ALA A  27     -40.064  15.379  -7.330  1.00 10.00      A   
ATOM    275  CB  ALA A  27     -41.539  15.053  -7.155  1.00 10.00      A   
ATOM    276  C   ALA A  27     -39.875  16.439  -8.411  1.00 10.00      A   
ATOM    277  O   ALA A  27     -39.719  16.122  -9.587  1.00 10.00      A   
ATOM    278  N   LEU A  28     -39.884  17.703  -7.994  1.00 10.00      A   
ATOM    279  HN  LEU A  28     -40.030  17.891  -7.042  1.00 10.00      A   
ATOM    280  CA  LEU A  28     -39.696  18.818  -8.912  1.00 10.00      A   
ATOM    281  CB  LEU A  28     -40.267  20.107  -8.317  1.00 10.00      A   
ATOM    282  CG  LEU A  28     -41.781  20.129  -8.089  1.00 10.00      A   
ATOM    283  CD1 LEU A  28     -42.194  21.382  -7.331  1.00 10.00      A   
ATOM    284  CD2 LEU A  28     -42.525  20.027  -9.412  1.00 10.00      A   
ATOM    285  C   LEU A  28     -38.215  18.992  -9.233  1.00 10.00      A   
ATOM    286  O   LEU A  28     -37.850  19.479 -10.304  1.00 10.00      A   
ATOM    287  N   LYS A  29     -37.366  18.591  -8.295  1.00 10.00      A   
ATOM    288  HN  LYS A  29     -37.721  18.228  -7.454  1.00 10.00      A   
ATOM    289  CA  LYS A  29     -35.924  18.679  -8.480  1.00 10.00      A   
ATOM    290  CB  LYS A  29     -35.197  18.434  -7.157  1.00 10.00      A   
ATOM    291  CG  LYS A  29     -35.021  19.670  -6.291  1.00 10.00      A   
ATOM    292  CD  LYS A  29     -34.177  19.352  -5.068  1.00 10.00      A   
ATOM    293  CE  LYS A  29     -33.721  20.613  -4.353  1.00 10.00      A   
ATOM    294  NZ  LYS A  29     -32.757  20.310  -3.260  1.00 10.00      A   
ATOM    295  HZ1 LYS A  29     -33.229  19.770  -2.507  1.00 10.00      A   
ATOM    296  HZ2 LYS A  29     -32.383  21.192  -2.855  1.00 10.00      A   
ATOM    297  HZ3 LYS A  29     -31.961  19.750  -3.626  1.00 10.00      A   
ATOM    298  C   LYS A  29     -35.467  17.653  -9.507  1.00 10.00      A   
ATOM    299  O   LYS A  29     -34.617  17.934 -10.355  1.00 10.00      A   
ATOM    300  N   TRP A  30     -36.041  16.463  -9.422  1.00 10.00      A   
ATOM    301  HN  TRP A  30     -36.710  16.306  -8.721  1.00 10.00      A   
ATOM    302  CA  TRP A  30     -35.711  15.382 -10.334  1.00 10.00      A   
ATOM    303  CB  TRP A  30     -35.585  14.061  -9.566  1.00 10.00      A   
ATOM    304  CG  TRP A  30     -34.674  14.138  -8.376  1.00 10.00      A   
ATOM    305  CD1 TRP A  30     -35.016  13.942  -7.068  1.00 10.00      A   
ATOM    306  CD2 TRP A  30     -33.272  14.436  -8.383  1.00 10.00      A   
ATOM    307  NE1 TRP A  30     -33.916  14.104  -6.263  1.00 10.00      A   
ATOM    308  HE1 TRP A  30     -33.907  14.015  -5.287  1.00 10.00      A   
ATOM    309  CE2 TRP A  30     -32.833  14.404  -7.046  1.00 10.00      A   
ATOM    310  CE3 TRP A  30     -32.344  14.722  -9.390  1.00 10.00      A   
ATOM    311  CZ2 TRP A  30     -31.511  14.654  -6.690  1.00 10.00      A   
ATOM    312  CZ3 TRP A  30     -31.033  14.968  -9.032  1.00 10.00      A   
ATOM    313  CH2 TRP A  30     -30.628  14.930  -7.694  1.00 10.00      A   
ATOM    314  C   TRP A  30     -36.783  15.265 -11.410  1.00 10.00      A   
ATOM    315  O   TRP A  30     -36.942  14.216 -12.035  1.00 10.00      A   
ATOM    316  N   HIS A  31     -37.508  16.358 -11.622  1.00 10.00      A   
ATOM    317  HN  HIS A  31     -37.319  17.161 -11.093  1.00 10.00      A   
ATOM    318  CA  HIS A  31     -38.575  16.403 -12.616  1.00 10.00      A   
ATOM    319  CB  HIS A  31     -39.370  17.702 -12.470  1.00 10.00      A   
ATOM    320  CG  HIS A  31     -40.746  17.645 -13.050  1.00 10.00      A   
ATOM    321  ND1 HIS A  31     -40.996  18.067 -14.331  1.00 10.00      A   
ATOM    322  CD2 HIS A  31     -41.899  17.202 -12.490  1.00 10.00      A   
ATOM    323  CE1 HIS A  31     -42.286  17.872 -14.528  1.00 10.00      A   
ATOM    324  NE2 HIS A  31     -42.873  17.351 -13.443  1.00 10.00      A   
ATOM    325  HE2 HIS A  31     -43.778  16.971 -13.403  1.00 10.00      A   
ATOM    326  C   HIS A  31     -37.997  16.305 -14.025  1.00 10.00      A   
ATOM    327  O   HIS A  31     -37.004  16.962 -14.340  1.00 10.00      A   
ATOM    328  N   PRO A  32     -38.613  15.483 -14.889  1.00 10.00      A   
ATOM    329  CA  PRO A  32     -38.158  15.286 -16.274  1.00 10.00      A   
ATOM    330  CB  PRO A  32     -39.199  14.326 -16.863  1.00 10.00      A   
ATOM    331  CG  PRO A  32     -39.793  13.640 -15.681  1.00 10.00      A   
ATOM    332  CD  PRO A  32     -39.797  14.658 -14.580  1.00 10.00      A   
ATOM    333  C   PRO A  32     -38.111  16.579 -17.091  1.00 10.00      A   
ATOM    334  O   PRO A  32     -37.323  16.693 -18.028  1.00 10.00      A   
ATOM    335  N   ASP A  33     -38.941  17.555 -16.730  1.00 10.00      A   
ATOM    336  HN  ASP A  33     -39.541  17.419 -15.959  1.00 10.00      A   
ATOM    337  CA  ASP A  33     -38.979  18.824 -17.457  1.00 10.00      A   
ATOM    338  CB  ASP A  33     -40.197  19.657 -17.055  1.00 10.00      A   
ATOM    339  CG  ASP A  33     -40.567  20.689 -18.104  1.00 10.00      A   
ATOM    340  OD1 ASP A  33     -39.855  21.707 -18.226  1.00 10.00      A   
ATOM    341  OD2 ASP A  33     -41.574  20.478 -18.816  1.00 10.00      A   
ATOM    342  C   ASP A  33     -37.700  19.629 -17.246  1.00 10.00      A   
ATOM    343  O   ASP A  33     -37.242  20.337 -18.144  1.00 10.00      A   
ATOM    344  N   LYS A  34     -37.121  19.511 -16.059  1.00 10.00      A   
ATOM    345  HN  LYS A  34     -37.514  18.911 -15.390  1.00 10.00      A   
ATOM    346  CA  LYS A  34     -35.897  20.232 -15.732  1.00 10.00      A   
ATOM    347  CB  LYS A  34     -36.087  21.071 -14.463  1.00 10.00      A   
ATOM    348  CG  LYS A  34     -37.356  21.910 -14.442  1.00 10.00      A   
ATOM    349  CD  LYS A  34     -37.429  22.853 -15.633  1.00 10.00      A   
ATOM    350  CE  LYS A  34     -38.752  23.601 -15.656  1.00 10.00      A   
ATOM    351  NZ  LYS A  34     -39.160  23.965 -17.039  1.00 10.00      A   
ATOM    352  HZ1 LYS A  34     -39.988  24.595 -17.013  1.00 10.00      A   
ATOM    353  HZ2 LYS A  34     -39.411  23.105 -17.579  1.00 10.00      A   
ATOM    354  HZ3 LYS A  34     -38.384  24.451 -17.527  1.00 10.00      A   
ATOM    355  C   LYS A  34     -34.751  19.246 -15.543  1.00 10.00      A   
ATOM    356  O   LYS A  34     -33.790  19.513 -14.818  1.00 10.00      A   
ATOM    357  N   ASN A  35     -34.862  18.107 -16.206  1.00 10.00      A   
ATOM    358  HN  ASN A  35     -35.640  17.967 -16.786  1.00 10.00      A   
ATOM    359  CA  ASN A  35     -33.854  17.060 -16.111  1.00 10.00      A   
ATOM    360  CB  ASN A  35     -34.489  15.689 -16.356  1.00 10.00      A   
ATOM    361  CG  ASN A  35     -34.202  14.702 -15.240  1.00 10.00      A   
ATOM    362  OD1 ASN A  35     -33.222  13.963 -15.288  1.00 10.00      A   
ATOM    363  ND2 ASN A  35     -35.052  14.691 -14.226  1.00 10.00      A   
ATOM    364 HD21 ASN A  35     -35.810  15.315 -14.248  1.00 10.00      A   
ATOM    365 HD22 ASN A  35     -34.897  14.056 -13.496  1.00 10.00      A   
ATOM    366  C   ASN A  35     -32.721  17.294 -17.103  1.00 10.00      A   
ATOM    367  O   ASN A  35     -32.952  17.730 -18.231  1.00 10.00      A   
ATOM    368  N   PRO A  36     -31.477  17.015 -16.692  1.00 10.00      A   
ATOM    369  CA  PRO A  36     -30.307  17.190 -17.551  1.00 10.00      A   
ATOM    370  CB  PRO A  36     -29.159  17.222 -16.540  1.00 10.00      A   
ATOM    371  CG  PRO A  36     -29.620  16.335 -15.437  1.00 10.00      A   
ATOM    372  CD  PRO A  36     -31.113  16.504 -15.356  1.00 10.00      A   
ATOM    373  C   PRO A  36     -30.140  16.012 -18.511  1.00 10.00      A   
ATOM    374  O   PRO A  36     -31.121  15.399 -18.939  1.00 10.00      A   
ATOM    375  N   GLU A  37     -28.896  15.693 -18.841  1.00 10.00      A   
ATOM    376  HN  GLU A  37     -28.153  16.223 -18.479  1.00 10.00      A   
ATOM    377  CA  GLU A  37     -28.601  14.591 -19.745  1.00 10.00      A   
ATOM    378  CB  GLU A  37     -27.261  14.823 -20.450  1.00 10.00      A   
ATOM    379  CG  GLU A  37     -27.222  16.039 -21.362  1.00 10.00      A   
ATOM    380  CD  GLU A  37     -27.142  17.350 -20.607  1.00 10.00      A   
ATOM    381  OE1 GLU A  37     -27.676  18.359 -21.103  1.00 10.00      A   
ATOM    382  OE2 GLU A  37     -26.538  17.382 -19.511  1.00 10.00      A   
ATOM    383  C   GLU A  37     -28.563  13.266 -18.995  1.00 10.00      A   
ATOM    384  O   GLU A  37     -28.333  12.213 -19.586  1.00 10.00      A   
ATOM    385  N   ASN A  38     -28.789  13.322 -17.692  1.00 10.00      A   
ATOM    386  HN  ASN A  38     -28.986  14.187 -17.279  1.00 10.00      A   
ATOM    387  CA  ASN A  38     -28.772  12.126 -16.867  1.00 10.00      A   
ATOM    388  CB  ASN A  38     -27.605  12.170 -15.872  1.00 10.00      A   
ATOM    389  CG  ASN A  38     -27.580  10.989 -14.914  1.00 10.00      A   
ATOM    390  OD1 ASN A  38     -28.150   9.931 -15.184  1.00 10.00      A   
ATOM    391  ND2 ASN A  38     -26.908  11.162 -13.787  1.00 10.00      A   
ATOM    392 HD21 ASN A  38     -26.473  12.026 -13.634  1.00 10.00      A   
ATOM    393 HD22 ASN A  38     -26.864  10.416 -13.154  1.00 10.00      A   
ATOM    394  C   ASN A  38     -30.100  11.939 -16.145  1.00 10.00      A   
ATOM    395  O   ASN A  38     -30.302  12.451 -15.045  1.00 10.00      A   
ATOM    396  N   LYS A  39     -31.006  11.212 -16.780  1.00 10.00      A   
ATOM    397  HN  LYS A  39     -30.786  10.840 -17.663  1.00 10.00      A   
ATOM    398  CA  LYS A  39     -32.314  10.946 -16.203  1.00 10.00      A   
ATOM    399  CB  LYS A  39     -33.374  10.850 -17.302  1.00 10.00      A   
ATOM    400  CG  LYS A  39     -33.403  12.036 -18.252  1.00 10.00      A   
ATOM    401  CD  LYS A  39     -34.271  11.742 -19.463  1.00 10.00      A   
ATOM    402  CE  LYS A  39     -34.089  12.793 -20.544  1.00 10.00      A   
ATOM    403  NZ  LYS A  39     -34.503  12.290 -21.879  1.00 10.00      A   
ATOM    404  HZ1 LYS A  39     -33.799  11.614 -22.240  1.00 10.00      A   
ATOM    405  HZ2 LYS A  39     -34.582  13.081 -22.549  1.00 10.00      A   
ATOM    406  HZ3 LYS A  39     -35.424  11.812 -21.816  1.00 10.00      A   
ATOM    407  C   LYS A  39     -32.271   9.643 -15.418  1.00 10.00      A   
ATOM    408  O   LYS A  39     -33.125   9.385 -14.571  1.00 10.00      A   
ATOM    409  N   GLU A  40     -31.252   8.838 -15.703  1.00 10.00      A   
ATOM    410  HN  GLU A  40     -30.605   9.122 -16.383  1.00 10.00      A   
ATOM    411  CA  GLU A  40     -31.066   7.548 -15.046  1.00 10.00      A   
ATOM    412  CB  GLU A  40     -29.801   6.865 -15.562  1.00 10.00      A   
ATOM    413  CG  GLU A  40     -30.017   6.058 -16.828  1.00 10.00      A   
ATOM    414  CD  GLU A  40     -31.046   4.967 -16.637  1.00 10.00      A   
ATOM    415  OE1 GLU A  40     -30.776   4.021 -15.869  1.00 10.00      A   
ATOM    416  OE2 GLU A  40     -32.134   5.056 -17.243  1.00 10.00      A   
ATOM    417  C   GLU A  40     -31.006   7.681 -13.528  1.00 10.00      A   
ATOM    418  O   GLU A  40     -31.568   6.860 -12.798  1.00 10.00      A   
ATOM    419  N   GLU A  41     -30.318   8.708 -13.056  1.00 10.00      A   
ATOM    420  HN  GLU A  41     -29.875   9.318 -13.684  1.00 10.00      A   
ATOM    421  CA  GLU A  41     -30.193   8.938 -11.627  1.00 10.00      A   
ATOM    422  CB  GLU A  41     -28.998   9.837 -11.328  1.00 10.00      A   
ATOM    423  CG  GLU A  41     -28.464   9.680  -9.917  1.00 10.00      A   
ATOM    424  CD  GLU A  41     -28.189  11.004  -9.246  1.00 10.00      A   
ATOM    425  OE1 GLU A  41     -27.046  11.499  -9.346  1.00 10.00      A   
ATOM    426  OE2 GLU A  41     -29.107  11.553  -8.605  1.00 10.00      A   
ATOM    427  C   GLU A  41     -31.465   9.558 -11.064  1.00 10.00      A   
ATOM    428  O   GLU A  41     -31.949   9.154 -10.005  1.00 10.00      A   
ATOM    429  N   ALA A  42     -32.009  10.525 -11.795  1.00 10.00      A   
ATOM    430  HN  ALA A  42     -31.583  10.778 -12.641  1.00 10.00      A   
ATOM    431  CA  ALA A  42     -33.224  11.217 -11.380  1.00 10.00      A   
ATOM    432  CB  ALA A  42     -33.574  12.312 -12.372  1.00 10.00      A   
ATOM    433  C   ALA A  42     -34.387  10.244 -11.217  1.00 10.00      A   
ATOM    434  O   ALA A  42     -35.120  10.306 -10.230  1.00 10.00      A   
ATOM    435  N   GLU A  43     -34.544   9.344 -12.183  1.00 10.00      A   
ATOM    436  HN  GLU A  43     -33.929   9.353 -12.952  1.00 10.00      A   
ATOM    437  CA  GLU A  43     -35.609   8.349 -12.145  1.00 10.00      A   
ATOM    438  CB  GLU A  43     -35.495   7.410 -13.348  1.00 10.00      A   
ATOM    439  CG  GLU A  43     -36.559   6.326 -13.390  1.00 10.00      A   
ATOM    440  CD  GLU A  43     -36.094   5.077 -14.108  1.00 10.00      A   
ATOM    441  OE1 GLU A  43     -35.763   5.163 -15.307  1.00 10.00      A   
ATOM    442  OE2 GLU A  43     -36.064   3.998 -13.477  1.00 10.00      A   
ATOM    443  C   GLU A  43     -35.527   7.538 -10.858  1.00 10.00      A   
ATOM    444  O   GLU A  43     -36.527   7.337 -10.170  1.00 10.00      A   
ATOM    445  N   ARG A  44     -34.320   7.098 -10.538  1.00 10.00      A   
ATOM    446  HN  ARG A  44     -33.565   7.316 -11.126  1.00 10.00      A   
ATOM    447  CA  ARG A  44     -34.080   6.307  -9.339  1.00 10.00      A   
ATOM    448  CB  ARG A  44     -32.632   5.835  -9.301  1.00 10.00      A   
ATOM    449  CG  ARG A  44     -32.348   4.687 -10.248  1.00 10.00      A   
ATOM    450  CD  ARG A  44     -30.858   4.456 -10.407  1.00 10.00      A   
ATOM    451  NE  ARG A  44     -30.586   3.204 -11.104  1.00 10.00      A   
ATOM    452  HE  ARG A  44     -30.422   2.407 -10.547  1.00 10.00      A   
ATOM    453  CZ  ARG A  44     -30.566   3.074 -12.430  1.00 10.00      A   
ATOM    454  NH1 ARG A  44     -30.789   4.121 -13.216  1.00 10.00      A   
ATOM    455 HH11 ARG A  44     -30.985   5.059 -12.802  1.00 10.00      A   
ATOM    456 HH12 ARG A  44     -30.771   4.010 -14.263  1.00 10.00      A   
ATOM    457  NH2 ARG A  44     -30.336   1.886 -12.968  1.00 10.00      A   
ATOM    458 HH21 ARG A  44     -30.170   1.058 -12.354  1.00 10.00      A   
ATOM    459 HH22 ARG A  44     -30.328   1.772 -14.004  1.00 10.00      A   
ATOM    460  C   ARG A  44     -34.415   7.095  -8.081  1.00 10.00      A   
ATOM    461  O   ARG A  44     -35.041   6.568  -7.160  1.00 10.00      A   
ATOM    462  N   LYS A  45     -33.999   8.356  -8.055  1.00 10.00      A   
ATOM    463  HN  LYS A  45     -33.497   8.709  -8.823  1.00 10.00      A   
ATOM    464  CA  LYS A  45     -34.261   9.229  -6.917  1.00 10.00      A   
ATOM    465  CB  LYS A  45     -33.575  10.585  -7.112  1.00 10.00      A   
ATOM    466  CG  LYS A  45     -32.054  10.548  -7.038  1.00 10.00      A   
ATOM    467  CD  LYS A  45     -31.568  10.370  -5.607  1.00 10.00      A   
ATOM    468  CE  LYS A  45     -30.046  10.396  -5.520  1.00 10.00      A   
ATOM    469  NZ  LYS A  45     -29.471  11.685  -5.997  1.00 10.00      A   
ATOM    470  HZ1 LYS A  45     -29.987  12.486  -5.579  1.00 10.00      A   
ATOM    471  HZ2 LYS A  45     -29.534  11.746  -7.040  1.00 10.00      A   
ATOM    472  HZ3 LYS A  45     -28.470  11.752  -5.724  1.00 10.00      A   
ATOM    473  C   LYS A  45     -35.763   9.425  -6.731  1.00 10.00      A   
ATOM    474  O   LYS A  45     -36.280   9.322  -5.617  1.00 10.00      A   
ATOM    475  N   PHE A  46     -36.452   9.694  -7.837  1.00 10.00      A   
ATOM    476  HN  PHE A  46     -35.970   9.762  -8.692  1.00 10.00      A   
ATOM    477  CA  PHE A  46     -37.894   9.902  -7.826  1.00 10.00      A   
ATOM    478  CB  PHE A  46     -38.391  10.223  -9.241  1.00 10.00      A   
ATOM    479  CG  PHE A  46     -39.859  10.532  -9.328  1.00 10.00      A   
ATOM    480  CD1 PHE A  46     -40.337  11.784  -8.980  1.00 10.00      A   
ATOM    481  CD2 PHE A  46     -40.760   9.570  -9.760  1.00 10.00      A   
ATOM    482  CE1 PHE A  46     -41.686  12.072  -9.061  1.00 10.00      A   
ATOM    483  CE2 PHE A  46     -42.109   9.851  -9.842  1.00 10.00      A   
ATOM    484  CZ  PHE A  46     -42.574  11.105  -9.492  1.00 10.00      A   
ATOM    485  C   PHE A  46     -38.616   8.674  -7.281  1.00 10.00      A   
ATOM    486  O   PHE A  46     -39.462   8.785  -6.395  1.00 10.00      A   
ATOM    487  N   LYS A  47     -38.263   7.505  -7.805  1.00 10.00      A   
ATOM    488  HN  LYS A  47     -37.575   7.484  -8.509  1.00 10.00      A   
ATOM    489  CA  LYS A  47     -38.875   6.252  -7.373  1.00 10.00      A   
ATOM    490  CB  LYS A  47     -38.344   5.090  -8.209  1.00 10.00      A   
ATOM    491  CG  LYS A  47     -38.803   5.081  -9.654  1.00 10.00      A   
ATOM    492  CD  LYS A  47     -37.869   4.237 -10.502  1.00 10.00      A   
ATOM    493  CE  LYS A  47     -38.634   3.245 -11.356  1.00 10.00      A   
ATOM    494  NZ  LYS A  47     -37.719   2.386 -12.150  1.00 10.00      A   
ATOM    495  HZ1 LYS A  47     -38.257   1.848 -12.852  1.00 10.00      A   
ATOM    496  HZ2 LYS A  47     -37.223   1.715 -11.527  1.00 10.00      A   
ATOM    497  HZ3 LYS A  47     -37.010   2.973 -12.647  1.00 10.00      A   
ATOM    498  C   LYS A  47     -38.586   5.977  -5.901  1.00 10.00      A   
ATOM    499  O   LYS A  47     -39.448   5.497  -5.162  1.00 10.00      A   
ATOM    500  N   GLN A  48     -37.368   6.285  -5.481  1.00 10.00      A   
ATOM    501  HN  GLN A  48     -36.727   6.675  -6.117  1.00 10.00      A   
ATOM    502  CA  GLN A  48     -36.955   6.062  -4.106  1.00 10.00      A   
ATOM    503  CB  GLN A  48     -35.458   6.331  -3.952  1.00 10.00      A   
ATOM    504  CG  GLN A  48     -34.851   5.769  -2.677  1.00 10.00      A   
ATOM    505  CD  GLN A  48     -34.950   4.257  -2.596  1.00 10.00      A   
ATOM    506  OE1 GLN A  48     -34.954   3.563  -3.615  1.00 10.00      A   
ATOM    507  NE2 GLN A  48     -35.018   3.736  -1.380  1.00 10.00      A   
ATOM    508 HE21 GLN A  48     -34.995   4.345  -0.613  1.00 10.00      A   
ATOM    509 HE22 GLN A  48     -35.095   2.762  -1.299  1.00 10.00      A   
ATOM    510  C   GLN A  48     -37.754   6.924  -3.134  1.00 10.00      A   
ATOM    511  O   GLN A  48     -38.346   6.412  -2.183  1.00 10.00      A   
ATOM    512  N   VAL A  49     -37.788   8.230  -3.387  1.00 10.00      A   
ATOM    513  HN  VAL A  49     -37.317   8.581  -4.178  1.00 10.00      A   
ATOM    514  CA  VAL A  49     -38.507   9.155  -2.522  1.00 10.00      A   
ATOM    515  CB  VAL A  49     -38.183  10.637  -2.830  1.00 10.00      A   
ATOM    516  CG1 VAL A  49     -36.689  10.902  -2.695  1.00 10.00      A   
ATOM    517  CG2 VAL A  49     -38.683  11.043  -4.210  1.00 10.00      A   
ATOM    518  C   VAL A  49     -40.016   8.917  -2.560  1.00 10.00      A   
ATOM    519  O   VAL A  49     -40.708   9.158  -1.571  1.00 10.00      A   
ATOM    520  N   ALA A  50     -40.513   8.418  -3.692  1.00 10.00      A   
ATOM    521  HN  ALA A  50     -39.903   8.233  -4.442  1.00 10.00      A   
ATOM    522  CA  ALA A  50     -41.937   8.146  -3.858  1.00 10.00      A   
ATOM    523  CB  ALA A  50     -42.219   7.600  -5.249  1.00 10.00      A   
ATOM    524  C   ALA A  50     -42.444   7.177  -2.797  1.00 10.00      A   
ATOM    525  O   ALA A  50     -43.536   7.351  -2.251  1.00 10.00      A   
ATOM    526  N   GLU A  51     -41.651   6.160  -2.496  1.00 10.00      A   
ATOM    527  HN  GLU A  51     -40.790   6.063  -2.958  1.00 10.00      A   
ATOM    528  CA  GLU A  51     -42.040   5.183  -1.495  1.00 10.00      A   
ATOM    529  CB  GLU A  51     -41.631   3.767  -1.900  1.00 10.00      A   
ATOM    530  CG  GLU A  51     -42.810   2.829  -2.108  1.00 10.00      A   
ATOM    531  CD  GLU A  51     -42.396   1.376  -2.193  1.00 10.00      A   
ATOM    532  OE1 GLU A  51     -42.449   0.676  -1.161  1.00 10.00      A   
ATOM    533  OE2 GLU A  51     -42.026   0.921  -3.296  1.00 10.00      A   
ATOM    534  C   GLU A  51     -41.486   5.534  -0.123  1.00 10.00      A   
ATOM    535  O   GLU A  51     -42.160   5.346   0.886  1.00 10.00      A   
ATOM    536  N   ALA A  52     -40.267   6.063  -0.088  1.00 10.00      A   
ATOM    537  HN  ALA A  52     -39.780   6.206  -0.930  1.00 10.00      A   
ATOM    538  CA  ALA A  52     -39.627   6.431   1.170  1.00 10.00      A   
ATOM    539  CB  ALA A  52     -38.228   6.965   0.923  1.00 10.00      A   
ATOM    540  C   ALA A  52     -40.457   7.446   1.949  1.00 10.00      A   
ATOM    541  O   ALA A  52     -40.687   7.281   3.148  1.00 10.00      A   
ATOM    542  N   TYR A  53     -40.919   8.485   1.262  1.00 10.00      A   
ATOM    543  HN  TYR A  53     -40.715   8.559   0.303  1.00 10.00      A   
ATOM    544  CA  TYR A  53     -41.724   9.518   1.901  1.00 10.00      A   
ATOM    545  CB  TYR A  53     -41.902  10.729   0.982  1.00 10.00      A   
ATOM    546  CG  TYR A  53     -40.765  11.722   1.056  1.00 10.00      A   
ATOM    547  CD1 TYR A  53     -39.728  11.696   0.134  1.00 10.00      A   
ATOM    548  CD2 TYR A  53     -40.726  12.681   2.056  1.00 10.00      A   
ATOM    549  CE1 TYR A  53     -38.684  12.599   0.208  1.00 10.00      A   
ATOM    550  CE2 TYR A  53     -39.690  13.586   2.138  1.00 10.00      A   
ATOM    551  CZ  TYR A  53     -38.671  13.541   1.214  1.00 10.00      A   
ATOM    552  OH  TYR A  53     -37.634  14.440   1.305  1.00 10.00      A   
ATOM    553  HH  TYR A  53     -37.722  14.940   2.123  1.00 10.00      A   
ATOM    554  C   TYR A  53     -43.078   8.975   2.341  1.00 10.00      A   
ATOM    555  O   TYR A  53     -43.641   9.426   3.335  1.00 10.00      A   
ATOM    556  N   GLU A  54     -43.586   7.997   1.605  1.00 10.00      A   
ATOM    557  HN  GLU A  54     -43.081   7.671   0.832  1.00 10.00      A   
ATOM    558  CA  GLU A  54     -44.873   7.391   1.918  1.00 10.00      A   
ATOM    559  CB  GLU A  54     -45.406   6.632   0.703  1.00 10.00      A   
ATOM    560  CG  GLU A  54     -46.740   7.144   0.193  1.00 10.00      A   
ATOM    561  CD  GLU A  54     -47.901   6.280   0.636  1.00 10.00      A   
ATOM    562  OE1 GLU A  54     -48.176   6.218   1.851  1.00 10.00      A   
ATOM    563  OE2 GLU A  54     -48.547   5.661  -0.235  1.00 10.00      A   
ATOM    564  C   GLU A  54     -44.761   6.453   3.115  1.00 10.00      A   
ATOM    565  O   GLU A  54     -45.607   6.466   4.007  1.00 10.00      A   
ATOM    566  N   VAL A  55     -43.708   5.648   3.131  1.00 10.00      A   
ATOM    567  HN  VAL A  55     -43.067   5.684   2.384  1.00 10.00      A   
ATOM    568  CA  VAL A  55     -43.480   4.698   4.213  1.00 10.00      A   
ATOM    569  CB  VAL A  55     -42.307   3.743   3.888  1.00 10.00      A   
ATOM    570  CG1 VAL A  55     -41.914   2.913   5.103  1.00 10.00      A   
ATOM    571  CG2 VAL A  55     -42.676   2.836   2.723  1.00 10.00      A   
ATOM    572  C   VAL A  55     -43.221   5.409   5.542  1.00 10.00      A   
ATOM    573  O   VAL A  55     -43.724   4.992   6.583  1.00 10.00      A   
ATOM    574  N   LEU A  56     -42.452   6.488   5.503  1.00 10.00      A   
ATOM    575  HN  LEU A  56     -42.083   6.785   4.643  1.00 10.00      A   
ATOM    576  CA  LEU A  56     -42.129   7.228   6.719  1.00 10.00      A   
ATOM    577  CB  LEU A  56     -40.880   8.093   6.535  1.00 10.00      A   
ATOM    578  CG  LEU A  56     -39.555   7.333   6.374  1.00 10.00      A   
ATOM    579  CD1 LEU A  56     -38.380   8.295   6.354  1.00 10.00      A   
ATOM    580  CD2 LEU A  56     -39.382   6.302   7.481  1.00 10.00      A   
ATOM    581  C   LEU A  56     -43.306   8.043   7.263  1.00 10.00      A   
ATOM    582  O   LEU A  56     -43.382   8.305   8.466  1.00 10.00      A   
ATOM    583  N   SER A  57     -44.219   8.437   6.388  1.00 10.00      A   
ATOM    584  HN  SER A  57     -44.117   8.198   5.446  1.00 10.00      A   
ATOM    585  CA  SER A  57     -45.380   9.211   6.807  1.00 10.00      A   
ATOM    586  CB  SER A  57     -45.913  10.074   5.659  1.00 10.00      A   
ATOM    587  OG  SER A  57     -46.015   9.325   4.459  1.00 10.00      A   
ATOM    588  HG  SER A  57     -45.186   9.405   3.964  1.00 10.00      A   
ATOM    589  C   SER A  57     -46.472   8.293   7.342  1.00 10.00      A   
ATOM    590  O   SER A  57     -47.206   8.652   8.262  1.00 10.00      A   
ATOM    591  N   ASP A  58     -46.566   7.105   6.764  1.00 10.00      A   
ATOM    592  HN  ASP A  58     -45.949   6.879   6.035  1.00 10.00      A   
ATOM    593  CA  ASP A  58     -47.558   6.126   7.176  1.00 10.00      A   
ATOM    594  CB  ASP A  58     -47.909   5.211   6.001  1.00 10.00      A   
ATOM    595  CG  ASP A  58     -49.167   4.396   6.221  1.00 10.00      A   
ATOM    596  OD1 ASP A  58     -49.977   4.289   5.278  1.00 10.00      A   
ATOM    597  OD2 ASP A  58     -49.347   3.849   7.327  1.00 10.00      A   
ATOM    598  C   ASP A  58     -47.023   5.302   8.342  1.00 10.00      A   
ATOM    599  O   ASP A  58     -46.072   4.533   8.187  1.00 10.00      A   
ATOM    600  N   ALA A  59     -47.643   5.463   9.505  1.00 10.00      A   
ATOM    601  HN  ALA A  59     -48.405   6.080   9.556  1.00 10.00      A   
ATOM    602  CA  ALA A  59     -47.229   4.749  10.704  1.00 10.00      A   
ATOM    603  CB  ALA A  59     -48.050   5.201  11.902  1.00 10.00      A   
ATOM    604  C   ALA A  59     -47.340   3.239  10.523  1.00 10.00      A   
ATOM    605  O   ALA A  59     -46.585   2.478  11.128  1.00 10.00      A   
ATOM    606  N   LYS A  60     -48.266   2.816   9.672  1.00 10.00      A   
ATOM    607  HN  LYS A  60     -48.806   3.477   9.179  1.00 10.00      A   
ATOM    608  CA  LYS A  60     -48.478   1.401   9.416  1.00 10.00      A   
ATOM    609  CB  LYS A  60     -49.872   1.178   8.826  1.00 10.00      A   
ATOM    610  CG  LYS A  60     -50.217  -0.274   8.544  1.00 10.00      A   
ATOM    611  CD  LYS A  60     -51.522  -0.381   7.775  1.00 10.00      A   
ATOM    612  CE  LYS A  60     -51.908  -1.830   7.533  1.00 10.00      A   
ATOM    613  NZ  LYS A  60     -53.159  -1.939   6.741  1.00 10.00      A   
ATOM    614  HZ1 LYS A  60     -53.502  -2.921   6.743  1.00 10.00      A   
ATOM    615  HZ2 LYS A  60     -52.985  -1.650   5.758  1.00 10.00      A   
ATOM    616  HZ3 LYS A  60     -53.895  -1.325   7.145  1.00 10.00      A   
ATOM    617  C   LYS A  60     -47.410   0.865   8.470  1.00 10.00      A   
ATOM    618  O   LYS A  60     -46.772  -0.145   8.754  1.00 10.00      A   
ATOM    619  N   LYS A  61     -47.206   1.560   7.355  1.00 10.00      A   
ATOM    620  HN  LYS A  61     -47.738   2.372   7.195  1.00 10.00      A   
ATOM    621  CA  LYS A  61     -46.212   1.146   6.367  1.00 10.00      A   
ATOM    622  CB  LYS A  61     -46.220   2.073   5.149  1.00 10.00      A   
ATOM    623  CG  LYS A  61     -47.490   2.002   4.318  1.00 10.00      A   
ATOM    624  CD  LYS A  61     -47.327   2.739   2.998  1.00 10.00      A   
ATOM    625  CE  LYS A  61     -48.649   2.848   2.251  1.00 10.00      A   
ATOM    626  NZ  LYS A  61     -49.455   4.015   2.702  1.00 10.00      A   
ATOM    627  HZ1 LYS A  61     -48.969   4.907   2.449  1.00 10.00      A   
ATOM    628  HZ2 LYS A  61     -49.585   3.986   3.738  1.00 10.00      A   
ATOM    629  HZ3 LYS A  61     -50.391   4.004   2.248  1.00 10.00      A   
ATOM    630  C   LYS A  61     -44.814   1.097   6.975  1.00 10.00      A   
ATOM    631  O   LYS A  61     -44.051   0.160   6.728  1.00 10.00      A   
ATOM    632  N   ARG A  62     -44.487   2.109   7.770  1.00 10.00      A   
ATOM    633  HN  ARG A  62     -45.138   2.834   7.914  1.00 10.00      A   
ATOM    634  CA  ARG A  62     -43.184   2.186   8.420  1.00 10.00      A   
ATOM    635  CB  ARG A  62     -43.041   3.500   9.190  1.00 10.00      A   
ATOM    636  CG  ARG A  62     -41.664   3.725   9.794  1.00 10.00      A   
ATOM    637  CD  ARG A  62     -41.581   5.081  10.472  1.00 10.00      A   
ATOM    638  NE  ARG A  62     -42.498   5.188  11.606  1.00 10.00      A   
ATOM    639  HE  ARG A  62     -43.094   4.420  11.780  1.00 10.00      A   
ATOM    640  CZ  ARG A  62     -42.571   6.250  12.407  1.00 10.00      A   
ATOM    641  NH1 ARG A  62     -41.773   7.296  12.204  1.00 10.00      A   
ATOM    642 HH11 ARG A  62     -41.825   8.128  12.835  1.00 10.00      A   
ATOM    643 HH12 ARG A  62     -41.093   7.293  11.418  1.00 10.00      A   
ATOM    644  NH2 ARG A  62     -43.437   6.265  13.412  1.00 10.00      A   
ATOM    645 HH21 ARG A  62     -43.497   7.097  14.042  1.00 10.00      A   
ATOM    646 HH22 ARG A  62     -44.063   5.447  13.577  1.00 10.00      A   
ATOM    647  C   ARG A  62     -42.977   1.007   9.359  1.00 10.00      A   
ATOM    648  O   ARG A  62     -41.900   0.416   9.392  1.00 10.00      A   
ATOM    649  N   ASP A  63     -44.023   0.659  10.100  1.00 10.00      A   
ATOM    650  HN  ASP A  63     -44.864   1.156  10.003  1.00 10.00      A   
ATOM    651  CA  ASP A  63     -43.960  -0.447  11.051  1.00 10.00      A   
ATOM    652  CB  ASP A  63     -45.233  -0.490  11.900  1.00 10.00      A   
ATOM    653  CG  ASP A  63     -45.032  -1.162  13.244  1.00 10.00      A   
ATOM    654  OD1 ASP A  63     -43.931  -1.032  13.826  1.00 10.00      A   
ATOM    655  OD2 ASP A  63     -45.983  -1.801  13.739  1.00 10.00      A   
ATOM    656  C   ASP A  63     -43.753  -1.778  10.335  1.00 10.00      A   
ATOM    657  O   ASP A  63     -43.114  -2.689  10.862  1.00 10.00      A   
ATOM    658  N   ILE A  64     -44.296  -1.884   9.130  1.00 10.00      A   
ATOM    659  HN  ILE A  64     -44.812  -1.129   8.769  1.00 10.00      A   
ATOM    660  CA  ILE A  64     -44.154  -3.098   8.335  1.00 10.00      A   
ATOM    661  CB  ILE A  64     -45.197  -3.157   7.196  1.00 10.00      A   
ATOM    662  CG1 ILE A  64     -46.614  -3.198   7.775  1.00 10.00      A   
ATOM    663  CG2 ILE A  64     -44.952  -4.365   6.302  1.00 10.00      A   
ATOM    664  CD1 ILE A  64     -47.707  -3.059   6.738  1.00 10.00      A   
ATOM    665  C   ILE A  64     -42.747  -3.183   7.746  1.00 10.00      A   
ATOM    666  O   ILE A  64     -42.086  -4.221   7.830  1.00 10.00      A   
ATOM    667  N   TYR A  65     -42.287  -2.079   7.166  1.00 10.00      A   
ATOM    668  HN  TYR A  65     -42.859  -1.278   7.141  1.00 10.00      A   
ATOM    669  CA  TYR A  65     -40.956  -2.024   6.564  1.00 10.00      A   
ATOM    670  CB  TYR A  65     -40.758  -0.731   5.766  1.00 10.00      A   
ATOM    671  CG  TYR A  65     -40.929  -0.897   4.270  1.00 10.00      A   
ATOM    672  CD1 TYR A  65     -42.179  -0.793   3.676  1.00 10.00      A   
ATOM    673  CD2 TYR A  65     -39.835  -1.152   3.451  1.00 10.00      A   
ATOM    674  CE1 TYR A  65     -42.337  -0.941   2.310  1.00 10.00      A   
ATOM    675  CE2 TYR A  65     -39.982  -1.302   2.084  1.00 10.00      A   
ATOM    676  CZ  TYR A  65     -41.236  -1.193   1.517  1.00 10.00      A   
ATOM    677  OH  TYR A  65     -41.386  -1.338   0.153  1.00 10.00      A   
ATOM    678  HH  TYR A  65     -41.767  -0.518  -0.220  1.00 10.00      A   
ATOM    679  C   TYR A  65     -39.863  -2.178   7.618  1.00 10.00      A   
ATOM    680  O   TYR A  65     -38.779  -2.691   7.329  1.00 10.00      A   
ATOM    681  N   ASP A  66     -40.157  -1.741   8.841  1.00 10.00      A   
ATOM    682  HN  ASP A  66     -41.033  -1.327   9.002  1.00 10.00      A   
ATOM    683  CA  ASP A  66     -39.208  -1.842   9.950  1.00 10.00      A   
ATOM    684  CB  ASP A  66     -39.792  -1.215  11.222  1.00 10.00      A   
ATOM    685  CG  ASP A  66     -38.997  -1.556  12.469  1.00 10.00      A   
ATOM    686  OD1 ASP A  66     -37.867  -1.042  12.629  1.00 10.00      A   
ATOM    687  OD2 ASP A  66     -39.496  -2.349  13.298  1.00 10.00      A   
ATOM    688  C   ASP A  66     -38.832  -3.299  10.199  1.00 10.00      A   
ATOM    689  O   ASP A  66     -37.683  -3.615  10.514  1.00 10.00      A   
ATOM    690  N   LYS A  67     -39.805  -4.186  10.044  1.00 10.00      A   
ATOM    691  HN  LYS A  67     -40.701  -3.875   9.794  1.00 10.00      A   
ATOM    692  CA  LYS A  67     -39.568  -5.608  10.234  1.00 10.00      A   
ATOM    693  CB  LYS A  67     -40.870  -6.351  10.533  1.00 10.00      A   
ATOM    694  CG  LYS A  67     -40.668  -7.815  10.892  1.00 10.00      A   
ATOM    695  CD  LYS A  67     -41.991  -8.535  11.074  1.00 10.00      A   
ATOM    696  CE  LYS A  67     -41.770 -10.006  11.374  1.00 10.00      A   
ATOM    697  NZ  LYS A  67     -43.052 -10.742  11.521  1.00 10.00      A   
ATOM    698  HZ1 LYS A  67     -42.871 -11.765  11.573  1.00 10.00      A   
ATOM    699  HZ2 LYS A  67     -43.668 -10.553  10.706  1.00 10.00      A   
ATOM    700  HZ3 LYS A  67     -43.540 -10.442  12.389  1.00 10.00      A   
ATOM    701  C   LYS A  67     -38.905  -6.191   8.992  1.00 10.00      A   
ATOM    702  O   LYS A  67     -38.031  -7.054   9.083  1.00 10.00      A   
ATOM    703  N   TYR A  68     -39.311  -5.693   7.832  1.00 10.00      A   
ATOM    704  HN  TYR A  68     -39.998  -4.991   7.830  1.00 10.00      A   
ATOM    705  CA  TYR A  68     -38.763  -6.153   6.560  1.00 10.00      A   
ATOM    706  CB  TYR A  68     -39.467  -5.470   5.386  1.00 10.00      A   
ATOM    707  CG  TYR A  68     -40.812  -6.068   5.032  1.00 10.00      A   
ATOM    708  CD1 TYR A  68     -41.403  -7.039   5.832  1.00 10.00      A   
ATOM    709  CD2 TYR A  68     -41.488  -5.661   3.892  1.00 10.00      A   
ATOM    710  CE1 TYR A  68     -42.628  -7.585   5.508  1.00 10.00      A   
ATOM    711  CE2 TYR A  68     -42.714  -6.201   3.559  1.00 10.00      A   
ATOM    712  CZ  TYR A  68     -43.279  -7.162   4.370  1.00 10.00      A   
ATOM    713  OH  TYR A  68     -44.499  -7.702   4.037  1.00 10.00      A   
ATOM    714  HH  TYR A  68     -44.449  -8.076   3.148  1.00 10.00      A   
ATOM    715  C   TYR A  68     -37.262  -5.902   6.492  1.00 10.00      A   
ATOM    716  O   TYR A  68     -36.518  -6.684   5.898  1.00 10.00      A   
ATOM    717  N   GLY A  69     -36.825  -4.820   7.126  1.00 10.00      A   
ATOM    718  HN  GLY A  69     -37.472  -4.237   7.580  1.00 10.00      A   
ATOM    719  CA  GLY A  69     -35.416  -4.477   7.144  1.00 10.00      A   
ATOM    720  C   GLY A  69     -34.612  -5.382   8.061  1.00 10.00      A   
ATOM    721  O   GLY A  69     -33.388  -5.294   8.113  1.00 10.00      A   
ATOM    722  N   LYS A  70     -35.301  -6.245   8.794  1.00 10.00      A   
ATOM    723  HN  LYS A  70     -36.280  -6.261   8.721  1.00 10.00      A   
ATOM    724  CA  LYS A  70     -34.641  -7.172   9.700  1.00 10.00      A   
ATOM    725  CB  LYS A  70     -35.268  -7.101  11.094  1.00 10.00      A   
ATOM    726  CG  LYS A  70     -35.220  -5.721  11.725  1.00 10.00      A   
ATOM    727  CD  LYS A  70     -35.583  -5.776  13.198  1.00 10.00      A   
ATOM    728  CE  LYS A  70     -35.832  -4.384  13.750  1.00 10.00      A   
ATOM    729  NZ  LYS A  70     -37.087  -3.800  13.213  1.00 10.00      A   
ATOM    730  HZ1 LYS A  70     -37.075  -3.809  12.171  1.00 10.00      A   
ATOM    731  HZ2 LYS A  70     -37.197  -2.816  13.535  1.00 10.00      A   
ATOM    732  HZ3 LYS A  70     -37.906  -4.350  13.542  1.00 10.00      A   
ATOM    733  C   LYS A  70     -34.733  -8.591   9.157  1.00 10.00      A   
ATOM    734  O   LYS A  70     -33.839  -9.412   9.369  1.00 10.00      A   
ATOM    735  N   GLU A  71     -35.823  -8.872   8.455  1.00 10.00      A   
ATOM    736  HN  GLU A  71     -36.505  -8.178   8.336  1.00 10.00      A   
ATOM    737  CA  GLU A  71     -36.039 -10.188   7.875  1.00 10.00      A   
ATOM    738  CB  GLU A  71     -37.536 -10.446   7.691  1.00 10.00      A   
ATOM    739  CG  GLU A  71     -38.366 -10.280   8.953  1.00 10.00      A   
ATOM    740  CD  GLU A  71     -38.106 -11.366   9.977  1.00 10.00      A   
ATOM    741  OE1 GLU A  71     -38.541 -12.514   9.754  1.00 10.00      A   
ATOM    742  OE2 GLU A  71     -37.473 -11.076  11.015  1.00 10.00      A   
ATOM    743  C   GLU A  71     -35.329 -10.308   6.529  1.00 10.00      A   
ATOM    744  O   GLU A  71     -34.820 -11.374   6.174  1.00 10.00      A   
ATOM    745  N   GLY A  72     -35.293  -9.204   5.791  1.00 10.00      A   
ATOM    746  HN  GLY A  72     -35.697  -8.379   6.141  1.00 10.00      A   
ATOM    747  CA  GLY A  72     -34.653  -9.197   4.489  1.00 10.00      A   
ATOM    748  C   GLY A  72     -35.649  -9.415   3.369  1.00 10.00      A   
ATOM    749  O   GLY A  72     -35.275  -9.756   2.247  1.00 10.00      A   
ATOM    750  N   LEU A  73     -36.921  -9.201   3.673  1.00 10.00      A   
ATOM    751  HN  LEU A  73     -37.147  -8.907   4.578  1.00 10.00      A   
ATOM    752  CA  LEU A  73     -37.992  -9.385   2.699  1.00 10.00      A   
ATOM    753  CB  LEU A  73     -39.326  -9.618   3.413  1.00 10.00      A   
ATOM    754  CG  LEU A  73     -39.379 -10.811   4.369  1.00 10.00      A   
ATOM    755  CD1 LEU A  73     -40.715 -10.852   5.093  1.00 10.00      A   
ATOM    756  CD2 LEU A  73     -39.136 -12.112   3.620  1.00 10.00      A   
ATOM    757  C   LEU A  73     -38.102  -8.196   1.750  1.00 10.00      A   
ATOM    758  O   LEU A  73     -39.097  -7.469   1.760  1.00 10.00      A   
ATOM    759  N   ASN A  74     -37.070  -8.002   0.941  1.00 10.00      A   
ATOM    760  HN  ASN A  74     -36.307  -8.620   0.993  1.00 10.00      A   
ATOM    761  CA  ASN A  74     -37.029  -6.910  -0.028  1.00 10.00      A   
ATOM    762  CB  ASN A  74     -36.892  -5.553   0.674  1.00 10.00      A   
ATOM    763  CG  ASN A  74     -36.842  -4.388  -0.301  1.00 10.00      A   
ATOM    764  OD1 ASN A  74     -37.586  -4.345  -1.282  1.00 10.00      A   
ATOM    765  ND2 ASN A  74     -35.947  -3.447  -0.048  1.00 10.00      A   
ATOM    766 HD21 ASN A  74     -35.367  -3.555   0.743  1.00 10.00      A   
ATOM    767 HD22 ASN A  74     -35.897  -2.678  -0.653  1.00 10.00      A   
ATOM    768  C   ASN A  74     -35.865  -7.118  -0.988  1.00 10.00      A   
ATOM    769  O   ASN A  74     -36.046  -7.581  -2.115  1.00 10.00      A   
ATOM    770  N   GLY A  75     -34.667  -6.786  -0.532  1.00 10.00      A   
ATOM    771  HN  GLY A  75     -34.581  -6.409   0.369  1.00 10.00      A   
ATOM    772  CA  GLY A  75     -33.490  -6.953  -1.360  1.00 10.00      A   
ATOM    773  C   GLY A  75     -32.817  -8.285  -1.115  1.00 10.00      A   
ATOM    774  O   GLY A  75     -32.255  -8.884  -2.030  1.00 10.00      A   
ATOM    775  N   GLY A  76     -32.886  -8.752   0.120  1.00 10.00      A   
ATOM    776  HN  GLY A  76     -33.349  -8.231   0.807  1.00 10.00      A   
ATOM    777  CA  GLY A  76     -32.281 -10.015   0.473  1.00 10.00      A   
ATOM    778  C   GLY A  76     -31.939 -10.072   1.944  1.00 10.00      A   
ATOM    779  O   GLY A  76     -31.957  -9.048   2.628  1.00 10.00      A   
ATOM    780  N   GLY A  77     -31.645 -11.265   2.433  1.00 10.00      A   
ATOM    781  HN  GLY A  77     -31.674 -12.048   1.839  1.00 10.00      A   
ATOM    782  CA  GLY A  77     -31.296 -11.435   3.829  1.00 10.00      A   
ATOM    783  C   GLY A  77     -30.115 -12.366   3.996  1.00 10.00      A   
ATOM    784  O   GLY A  77     -29.865 -12.884   5.086  1.00 10.00      A   
ATOM    785  N   GLY A  78     -29.396 -12.586   2.905  1.00 10.00      A   
ATOM    786  HN  GLY A  78     -29.661 -12.158   2.064  1.00 10.00      A   
ATOM    787  CA  GLY A  78     -28.236 -13.453   2.931  1.00 10.00      A   
ATOM    788  C   GLY A  78     -27.647 -13.626   1.546  1.00 10.00      A   
ATOM    789  O   GLY A  78     -28.352 -13.470   0.549  1.00 10.00      A   
ATOM    790  N   GLY A  79     -26.360 -13.933   1.481  1.00 10.00      A   
ATOM    791  HN  GLY A  79     -25.847 -14.033   2.310  1.00 10.00      A   
ATOM    792  CA  GLY A  79     -25.705 -14.120   0.202  1.00 10.00      A   
ATOM    793  C   GLY A  79     -24.643 -13.071  -0.055  1.00 10.00      A   
ATOM    794  O   GLY A  79     -23.487 -13.243   0.330  1.00 10.00      A   
ATOM    795  N   GLY A  80     -25.040 -11.979  -0.691  1.00 10.00      A   
ATOM    796  HN  GLY A  80     -25.983 -11.890  -0.949  1.00 10.00      A   
ATOM    797  CA  GLY A  80     -24.105 -10.911  -0.990  1.00 10.00      A   
ATOM    798  C   GLY A  80     -24.214  -9.769  -0.002  1.00 10.00      A   
ATOM    799  O   GLY A  80     -24.904  -9.886   1.014  1.00 10.00      A   
ATOM    800  N   SER A  81     -23.561  -8.653  -0.309  1.00 10.00      A   
ATOM    801  HN  SER A  81     -23.037  -8.614  -1.143  1.00 10.00      A   
ATOM    802  CA  SER A  81     -23.580  -7.483   0.562  1.00 10.00      A   
ATOM    803  CB  SER A  81     -22.575  -6.438   0.080  1.00 10.00      A   
ATOM    804  OG  SER A  81     -21.265  -6.978   0.064  1.00 10.00      A   
ATOM    805  HG  SER A  81     -21.237  -7.744  -0.527  1.00 10.00      A   
ATOM    806  C   SER A  81     -24.980  -6.881   0.680  1.00 10.00      A   
ATOM    807  O   SER A  81     -25.225  -6.019   1.521  1.00 10.00      A   
ATOM    808  N   HIS A  82     -25.899  -7.356  -0.154  1.00 10.00      A   
ATOM    809  HN  HIS A  82     -25.636  -8.035  -0.811  1.00 10.00      A   
ATOM    810  CA  HIS A  82     -27.281  -6.880  -0.138  1.00 10.00      A   
ATOM    811  CB  HIS A  82     -28.078  -7.420  -1.336  1.00 10.00      A   
ATOM    812  CG  HIS A  82     -27.940  -8.895  -1.581  1.00 10.00      A   
ATOM    813  ND1 HIS A  82     -27.486  -9.433  -2.763  1.00 10.00      A   
ATOM    814  HD1 HIS A  82     -27.201  -8.927  -3.558  1.00 10.00      A   
ATOM    815  CD2 HIS A  82     -28.212  -9.950  -0.773  1.00 10.00      A   
ATOM    816  CE1 HIS A  82     -27.497 -10.766  -2.643  1.00 10.00      A   
ATOM    817  NE2 HIS A  82     -27.929 -11.132  -1.450  1.00 10.00      A   
ATOM    818  C   HIS A  82     -27.986  -7.212   1.178  1.00 10.00      A   
ATOM    819  O   HIS A  82     -29.068  -6.700   1.460  1.00 10.00      A   
ATOM    820  N   PHE A  83     -27.366  -8.073   1.977  1.00 10.00      A   
ATOM    821  HN  PHE A  83     -26.507  -8.454   1.695  1.00 10.00      A   
ATOM    822  CA  PHE A  83     -27.932  -8.465   3.260  1.00 10.00      A   
ATOM    823  CB  PHE A  83     -27.454  -9.868   3.663  1.00 10.00      A   
ATOM    824  CG  PHE A  83     -26.221  -9.906   4.530  1.00 10.00      A   
ATOM    825  CD1 PHE A  83     -26.309 -10.269   5.865  1.00 10.00      A   
ATOM    826  CD2 PHE A  83     -24.976  -9.582   4.013  1.00 10.00      A   
ATOM    827  CE1 PHE A  83     -25.183 -10.309   6.666  1.00 10.00      A   
ATOM    828  CE2 PHE A  83     -23.846  -9.620   4.806  1.00 10.00      A   
ATOM    829  CZ  PHE A  83     -23.950  -9.983   6.136  1.00 10.00      A   
ATOM    830  C   PHE A  83     -27.602  -7.442   4.344  1.00 10.00      A   
ATOM    831  O   PHE A  83     -28.231  -7.420   5.403  1.00 10.00      A   
ATOM    832  N   ASP A  84     -26.606  -6.600   4.075  1.00 10.00      A   
ATOM    833  HN  ASP A  84     -26.138  -6.669   3.214  1.00 10.00      A   
ATOM    834  CA  ASP A  84     -26.192  -5.573   5.026  1.00 10.00      A   
ATOM    835  CB  ASP A  84     -24.832  -4.992   4.627  1.00 10.00      A   
ATOM    836  CG  ASP A  84     -24.141  -4.268   5.765  1.00 10.00      A   
ATOM    837  OD1 ASP A  84     -24.257  -4.721   6.923  1.00 10.00      A   
ATOM    838  OD2 ASP A  84     -23.453  -3.261   5.508  1.00 10.00      A   
ATOM    839  C   ASP A  84     -27.240  -4.470   5.082  1.00 10.00      A   
ATOM    840  O   ASP A  84     -27.630  -4.014   6.159  1.00 10.00      A   
ATOM    841  N   SER A  85     -27.709  -4.076   3.909  1.00 10.00      A   
ATOM    842  HN  SER A  85     -27.361  -4.494   3.097  1.00 10.00      A   
ATOM    843  CA  SER A  85     -28.721  -3.042   3.786  1.00 10.00      A   
ATOM    844  CB  SER A  85     -28.115  -1.797   3.143  1.00 10.00      A   
ATOM    845  OG  SER A  85     -27.257  -1.119   4.043  1.00 10.00      A   
ATOM    846  HG  SER A  85     -27.506  -0.182   4.071  1.00 10.00      A   
ATOM    847  C   SER A  85     -29.896  -3.558   2.954  1.00 10.00      A   
ATOM    848  O   SER A  85     -29.963  -3.330   1.744  1.00 10.00      A   
ATOM    849  N   PRO A  86     -30.840  -4.268   3.596  1.00 10.00      A   
ATOM    850  CA  PRO A  86     -32.008  -4.842   2.914  1.00 10.00      A   
ATOM    851  CB  PRO A  86     -32.599  -5.788   3.960  1.00 10.00      A   
ATOM    852  CG  PRO A  86     -32.186  -5.201   5.263  1.00 10.00      A   
ATOM    853  CD  PRO A  86     -30.837  -4.578   5.039  1.00 10.00      A   
ATOM    854  C   PRO A  86     -33.045  -3.803   2.493  1.00 10.00      A   
ATOM    855  O   PRO A  86     -34.051  -4.142   1.864  1.00 10.00      A   
ATOM    856  N   PHE A  87     -32.817  -2.549   2.852  1.00 10.00      A   
ATOM    857  HN  PHE A  87     -32.009  -2.334   3.366  1.00 10.00      A   
ATOM    858  CA  PHE A  87     -33.735  -1.483   2.485  1.00 10.00      A   
ATOM    859  CB  PHE A  87     -33.862  -0.449   3.608  1.00 10.00      A   
ATOM    860  CG  PHE A  87     -34.841   0.654   3.306  1.00 10.00      A   
ATOM    861  CD1 PHE A  87     -36.206   0.423   3.371  1.00 10.00      A   
ATOM    862  CD2 PHE A  87     -34.396   1.921   2.961  1.00 10.00      A   
ATOM    863  CE1 PHE A  87     -37.108   1.433   3.091  1.00 10.00      A   
ATOM    864  CE2 PHE A  87     -35.291   2.934   2.680  1.00 10.00      A   
ATOM    865  CZ  PHE A  87     -36.649   2.691   2.748  1.00 10.00      A   
ATOM    866  C   PHE A  87     -33.261  -0.820   1.199  1.00 10.00      A   
ATOM    867  O   PHE A  87     -34.017  -0.698   0.236  1.00 10.00      A   
ATOM    868  N   GLU A  88     -32.005  -0.394   1.201  1.00 10.00      A   
ATOM    869  HN  GLU A  88     -31.469  -0.489   2.025  1.00 10.00      A   
ATOM    870  CA  GLU A  88     -31.402   0.243   0.041  1.00 10.00      A   
ATOM    871  CB  GLU A  88     -30.005   0.768   0.393  1.00 10.00      A   
ATOM    872  CG  GLU A  88     -29.976   1.732   1.578  1.00 10.00      A   
ATOM    873  CD  GLU A  88     -29.739   1.037   2.910  1.00 10.00      A   
ATOM    874  OE1 GLU A  88     -30.578   0.200   3.313  1.00 10.00      A   
ATOM    875  OE2 GLU A  88     -28.708   1.323   3.555  1.00 10.00      A   
ATOM    876  C   GLU A  88     -31.332  -0.744  -1.121  1.00 10.00      A   
ATOM    877  O   GLU A  88     -31.699  -0.421  -2.255  1.00 10.00      A   
ATOM    878  N   PHE A  89     -30.876  -1.954  -0.825  1.00 10.00      A   
ATOM    879  HN  PHE A  89     -30.600  -2.148   0.095  1.00 10.00      A   
ATOM    880  CA  PHE A  89     -30.784  -3.000  -1.829  1.00 10.00      A   
ATOM    881  CB  PHE A  89     -29.834  -4.110  -1.383  1.00 10.00      A   
ATOM    882  CG  PHE A  89     -28.380  -3.774  -1.557  1.00 10.00      A   
ATOM    883  CD1 PHE A  89     -27.618  -3.340  -0.483  1.00 10.00      A   
ATOM    884  CD2 PHE A  89     -27.773  -3.900  -2.795  1.00 10.00      A   
ATOM    885  CE1 PHE A  89     -26.279  -3.039  -0.641  1.00 10.00      A   
ATOM    886  CE2 PHE A  89     -26.435  -3.600  -2.961  1.00 10.00      A   
ATOM    887  CZ  PHE A  89     -25.686  -3.170  -1.882  1.00 10.00      A   
ATOM    888  C   PHE A  89     -32.170  -3.565  -2.108  1.00 10.00      A   
ATOM    889  O   PHE A  89     -32.917  -3.888  -1.184  1.00 10.00      A   
ATOM    890  N   GLY A  90     -32.508  -3.678  -3.382  1.00 10.00      A   
ATOM    891  HN  GLY A  90     -31.865  -3.415  -4.077  1.00 10.00      A   
ATOM    892  CA  GLY A  90     -33.814  -4.175  -3.762  1.00 10.00      A   
ATOM    893  C   GLY A  90     -34.681  -3.035  -4.242  1.00 10.00      A   
ATOM    894  O   GLY A  90     -35.753  -3.241  -4.810  1.00 10.00      A   
ATOM    895  N   PHE A  91     -34.201  -1.827  -3.995  1.00 10.00      A   
ATOM    896  HN  PHE A  91     -33.345  -1.747  -3.521  1.00 10.00      A   
ATOM    897  CA  PHE A  91     -34.886  -0.616  -4.401  1.00 10.00      A   
ATOM    898  CB  PHE A  91     -34.990   0.339  -3.209  1.00 10.00      A   
ATOM    899  CG  PHE A  91     -36.350   0.396  -2.572  1.00 10.00      A   
ATOM    900  CD1 PHE A  91     -36.673  -0.447  -1.524  1.00 10.00      A   
ATOM    901  CD2 PHE A  91     -37.300   1.305  -3.014  1.00 10.00      A   
ATOM    902  CE1 PHE A  91     -37.917  -0.391  -0.928  1.00 10.00      A   
ATOM    903  CE2 PHE A  91     -38.547   1.366  -2.424  1.00 10.00      A   
ATOM    904  CZ  PHE A  91     -38.856   0.518  -1.378  1.00 10.00      A   
ATOM    905  C   PHE A  91     -34.086   0.052  -5.509  1.00 10.00      A   
ATOM    906  O   PHE A  91     -33.122  -0.523  -6.017  1.00 10.00      A   
ATOM    907  N   THR A  92     -34.463   1.266  -5.864  1.00 10.00      A   
ATOM    908  HN  THR A  92     -35.231   1.682  -5.417  1.00 10.00      A   
ATOM    909  CA  THR A  92     -33.768   2.004  -6.905  1.00 10.00      A   
ATOM    910  CB  THR A  92     -34.766   2.860  -7.708  1.00 10.00      A   
ATOM    911  OG1 THR A  92     -35.979   2.996  -6.953  1.00 10.00      A   
ATOM    912  HG1 THR A  92     -35.878   3.715  -6.318  1.00 10.00      A   
ATOM    913  CG2 THR A  92     -35.082   2.207  -9.044  1.00 10.00      A   
ATOM    914  C   THR A  92     -32.700   2.906  -6.292  1.00 10.00      A   
ATOM    915  O   THR A  92     -32.362   3.955  -6.837  1.00 10.00      A   
ATOM    916  N   PHE A  93     -32.164   2.482  -5.158  1.00 10.00      A   
ATOM    917  HN  PHE A  93     -32.456   1.625  -4.783  1.00 10.00      A   
ATOM    918  CA  PHE A  93     -31.148   3.249  -4.462  1.00 10.00      A   
ATOM    919  CB  PHE A  93     -31.453   3.298  -2.964  1.00 10.00      A   
ATOM    920  CG  PHE A  93     -30.794   4.443  -2.246  1.00 10.00      A   
ATOM    921  CD1 PHE A  93     -31.226   5.745  -2.447  1.00 10.00      A   
ATOM    922  CD2 PHE A  93     -29.747   4.218  -1.369  1.00 10.00      A   
ATOM    923  CE1 PHE A  93     -30.624   6.800  -1.788  1.00 10.00      A   
ATOM    924  CE2 PHE A  93     -29.141   5.267  -0.707  1.00 10.00      A   
ATOM    925  CZ  PHE A  93     -29.581   6.560  -0.916  1.00 10.00      A   
ATOM    926  C   PHE A  93     -29.758   2.676  -4.702  1.00 10.00      A   
ATOM    927  O   PHE A  93     -29.570   1.460  -4.741  1.00 10.00      A   
ATOM    928  N   ARG A  94     -28.793   3.566  -4.875  1.00 10.00      A   
ATOM    929  HN  ARG A  94     -29.015   4.519  -4.838  1.00 10.00      A   
ATOM    930  CA  ARG A  94     -27.408   3.177  -5.099  1.00 10.00      A   
ATOM    931  CB  ARG A  94     -27.061   3.233  -6.591  1.00 10.00      A   
ATOM    932  CG  ARG A  94     -27.666   2.113  -7.420  1.00 10.00      A   
ATOM    933  CD  ARG A  94     -27.207   0.751  -6.925  1.00 10.00      A   
ATOM    934  NE  ARG A  94     -27.702  -0.335  -7.769  1.00 10.00      A   
ATOM    935  HE  ARG A  94     -27.195  -0.530  -8.590  1.00 10.00      A   
ATOM    936  CZ  ARG A  94     -28.778  -1.073  -7.487  1.00 10.00      A   
ATOM    937  NH1 ARG A  94     -29.507  -0.823  -6.404  1.00 10.00      A   
ATOM    938 HH11 ARG A  94     -29.251  -0.039  -5.760  1.00 10.00      A   
ATOM    939 HH12 ARG A  94     -30.344  -1.411  -6.190  1.00 10.00      A   
ATOM    940  NH2 ARG A  94     -29.138  -2.053  -8.304  1.00 10.00      A   
ATOM    941 HH21 ARG A  94     -29.976  -2.636  -8.084  1.00 10.00      A   
ATOM    942 HH22 ARG A  94     -28.592  -2.241  -9.174  1.00 10.00      A   
ATOM    943  C   ARG A  94     -26.490   4.103  -4.314  1.00 10.00      A   
ATOM    944  O   ARG A  94     -26.139   5.186  -4.782  1.00 10.00      A   
ATOM    945  N   ASN A  95     -26.124   3.685  -3.114  1.00 10.00      A   
ATOM    946  HN  ASN A  95     -26.422   2.796  -2.798  1.00 10.00      A   
ATOM    947  CA  ASN A  95     -25.263   4.483  -2.251  1.00 10.00      A   
ATOM    948  CB  ASN A  95     -25.721   4.353  -0.788  1.00 10.00      A   
ATOM    949  CG  ASN A  95     -24.615   4.484   0.241  1.00 10.00      A   
ATOM    950  OD1 ASN A  95     -24.003   5.542   0.391  1.00 10.00      A   
ATOM    951  ND2 ASN A  95     -24.359   3.411   0.965  1.00 10.00      A   
ATOM    952 HD21 ASN A  95     -24.896   2.591   0.796  1.00 10.00      A   
ATOM    953 HD22 ASN A  95     -23.663   3.464   1.650  1.00 10.00      A   
ATOM    954  C   ASN A  95     -23.797   4.097  -2.440  1.00 10.00      A   
ATOM    955  O   ASN A  95     -23.468   2.918  -2.547  1.00 10.00      A   
ATOM    956  N   PRO A  96     -22.896   5.093  -2.522  1.00 10.00      A   
ATOM    957  CA  PRO A  96     -21.456   4.866  -2.714  1.00 10.00      A   
ATOM    958  CB  PRO A  96     -20.838   6.268  -2.592  1.00 10.00      A   
ATOM    959  CG  PRO A  96     -21.909   7.121  -1.998  1.00 10.00      A   
ATOM    960  CD  PRO A  96     -23.209   6.529  -2.455  1.00 10.00      A   
ATOM    961  C   PRO A  96     -20.849   3.924  -1.674  1.00 10.00      A   
ATOM    962  O   PRO A  96     -19.881   3.221  -1.956  1.00 10.00      A   
ATOM    963  N   ASP A  97     -21.421   3.900  -0.479  1.00 10.00      A   
ATOM    964  HN  ASP A  97     -22.199   4.471  -0.309  1.00 10.00      A   
ATOM    965  CA  ASP A  97     -20.916   3.041   0.586  1.00 10.00      A   
ATOM    966  CB  ASP A  97     -21.375   3.542   1.960  1.00 10.00      A   
ATOM    967  CG  ASP A  97     -20.402   3.193   3.071  1.00 10.00      A   
ATOM    968  OD1 ASP A  97     -19.339   3.846   3.157  1.00 10.00      A   
ATOM    969  OD2 ASP A  97     -20.700   2.286   3.874  1.00 10.00      A   
ATOM    970  C   ASP A  97     -21.336   1.588   0.375  1.00 10.00      A   
ATOM    971  O   ASP A  97     -20.668   0.671   0.849  1.00 10.00      A   
ATOM    972  N   ASP A  98     -22.431   1.384  -0.365  1.00 10.00      A   
ATOM    973  HN  ASP A  98     -22.908   2.162  -0.731  1.00 10.00      A   
ATOM    974  CA  ASP A  98     -22.946   0.037  -0.645  1.00 10.00      A   
ATOM    975  CB  ASP A  98     -24.213   0.084  -1.516  1.00 10.00      A   
ATOM    976  CG  ASP A  98     -25.371   0.842  -0.896  1.00 10.00      A   
ATOM    977  OD1 ASP A  98     -25.404   0.988   0.346  1.00 10.00      A   
ATOM    978  OD2 ASP A  98     -26.244   1.310  -1.659  1.00 10.00      A   
ATOM    979  C   ASP A  98     -21.900  -0.797  -1.368  1.00 10.00      A   
ATOM    980  O   ASP A  98     -21.600  -1.927  -0.976  1.00 10.00      A   
ATOM    981  N   VAL A  99     -21.334  -0.225  -2.423  1.00 10.00      A   
ATOM    982  HN  VAL A  99     -21.606   0.682  -2.678  1.00 10.00      A   
ATOM    983  CA  VAL A  99     -20.320  -0.916  -3.209  1.00 10.00      A   
ATOM    984  CB  VAL A  99     -20.005  -0.209  -4.547  1.00 10.00      A   
ATOM    985  CG1 VAL A  99     -21.197  -0.286  -5.488  1.00 10.00      A   
ATOM    986  CG2 VAL A  99     -19.592   1.235  -4.323  1.00 10.00      A   
ATOM    987  C   VAL A  99     -19.040  -1.129  -2.409  1.00 10.00      A   
ATOM    988  O   VAL A  99     -18.290  -2.064  -2.675  1.00 10.00      A   
ATOM    989  N   PHE A 100     -18.800  -0.267  -1.421  1.00 10.00      A   
ATOM    990  HN  PHE A 100     -19.440   0.458  -1.250  1.00 10.00      A   
ATOM    991  CA  PHE A 100     -17.611  -0.385  -0.581  1.00 10.00      A   
ATOM    992  CB  PHE A 100     -17.463   0.816   0.361  1.00 10.00      A   
ATOM    993  CG  PHE A 100     -16.804   2.010  -0.268  1.00 10.00      A   
ATOM    994  CD1 PHE A 100     -17.271   3.290  -0.016  1.00 10.00      A   
ATOM    995  CD2 PHE A 100     -15.722   1.852  -1.119  1.00 10.00      A   
ATOM    996  CE1 PHE A 100     -16.669   4.390  -0.597  1.00 10.00      A   
ATOM    997  CE2 PHE A 100     -15.114   2.947  -1.702  1.00 10.00      A   
ATOM    998  CZ  PHE A 100     -15.591   4.218  -1.444  1.00 10.00      A   
ATOM    999  C   PHE A 100     -17.657  -1.677   0.221  1.00 10.00      A   
ATOM   1000  O   PHE A 100     -16.640  -2.348   0.398  1.00 10.00      A   
ATOM   1001  N   ARG A 101     -18.853  -2.028   0.686  1.00 10.00      A   
ATOM   1002  HN  ARG A 101     -19.626  -1.450   0.501  1.00 10.00      A   
ATOM   1003  CA  ARG A 101     -19.048  -3.250   1.460  1.00 10.00      A   
ATOM   1004  CB  ARG A 101     -20.495  -3.348   1.971  1.00 10.00      A   
ATOM   1005  CG  ARG A 101     -21.156  -2.012   2.295  1.00 10.00      A   
ATOM   1006  CD  ARG A 101     -20.576  -1.375   3.547  1.00 10.00      A   
ATOM   1007  NE  ARG A 101     -21.221  -1.868   4.760  1.00 10.00      A   
ATOM   1008  HE  ARG A 101     -22.061  -2.384   4.652  1.00 10.00      A   
ATOM   1009  CZ  ARG A 101     -20.756  -1.670   5.986  1.00 10.00      A   
ATOM   1010  NH1 ARG A 101     -19.656  -0.956   6.182  1.00 10.00      A   
ATOM   1011 HH11 ARG A 101     -19.153  -0.530   5.372  1.00 10.00      A   
ATOM   1012 HH12 ARG A 101     -19.287  -0.818   7.150  1.00 10.00      A   
ATOM   1013  NH2 ARG A 101     -21.410  -2.176   7.021  1.00 10.00      A   
ATOM   1014 HH21 ARG A 101     -21.055  -2.033   7.993  1.00 10.00      A   
ATOM   1015 HH22 ARG A 101     -22.294  -2.720   6.861  1.00 10.00      A   
ATOM   1016  C   ARG A 101     -18.730  -4.460   0.588  1.00 10.00      A   
ATOM   1017  O   ARG A 101     -18.091  -5.413   1.032  1.00 10.00      A   
ATOM   1018  N   GLU A 102     -19.161  -4.391  -0.670  1.00 10.00      A   
ATOM   1019  HN  GLU A 102     -19.652  -3.593  -0.960  1.00 10.00      A   
ATOM   1020  CA  GLU A 102     -18.937  -5.470  -1.625  1.00 10.00      A   
ATOM   1021  CB  GLU A 102     -19.845  -5.299  -2.845  1.00 10.00      A   
ATOM   1022  CG  GLU A 102     -20.111  -6.589  -3.603  1.00 10.00      A   
ATOM   1023  CD  GLU A 102     -21.590  -6.857  -3.794  1.00 10.00      A   
ATOM   1024  OE1 GLU A 102     -22.157  -7.681  -3.040  1.00 10.00      A   
ATOM   1025  OE2 GLU A 102     -22.199  -6.251  -4.700  1.00 10.00      A   
ATOM   1026  C   GLU A 102     -17.475  -5.527  -2.057  1.00 10.00      A   
ATOM   1027  O   GLU A 102     -16.949  -6.596  -2.359  1.00 10.00      A   
ATOM   1028  N   PHE A 103     -16.821  -4.372  -2.085  1.00 10.00      A   
ATOM   1029  HN  PHE A 103     -17.298  -3.546  -1.851  1.00 10.00      A   
ATOM   1030  CA  PHE A 103     -15.417  -4.299  -2.472  1.00 10.00      A   
ATOM   1031  CB  PHE A 103     -14.946  -2.844  -2.595  1.00 10.00      A   
ATOM   1032  CG  PHE A 103     -15.396  -2.152  -3.852  1.00 10.00      A   
ATOM   1033  CD1 PHE A 103     -15.741  -2.882  -4.978  1.00 10.00      A   
ATOM   1034  CD2 PHE A 103     -15.468  -0.769  -3.907  1.00 10.00      A   
ATOM   1035  CE1 PHE A 103     -16.153  -2.247  -6.134  1.00 10.00      A   
ATOM   1036  CE2 PHE A 103     -15.879  -0.127  -5.059  1.00 10.00      A   
ATOM   1037  CZ  PHE A 103     -16.220  -0.868  -6.175  1.00 10.00      A   
ATOM   1038  C   PHE A 103     -14.543  -5.046  -1.477  1.00 10.00      A   
ATOM   1039  O   PHE A 103     -13.720  -5.878  -1.867  1.00 10.00      A   
ATOM   1040  N   PHE A 104     -14.757  -4.768  -0.193  1.00 10.00      A   
ATOM   1041  HN  PHE A 104     -15.453  -4.117   0.043  1.00 10.00      A   
ATOM   1042  CA  PHE A 104     -13.991  -5.403   0.876  1.00 10.00      A   
ATOM   1043  CB  PHE A 104     -14.162  -4.644   2.194  1.00 10.00      A   
ATOM   1044  CG  PHE A 104     -13.286  -3.430   2.311  1.00 10.00      A   
ATOM   1045  CD1 PHE A 104     -11.942  -3.557   2.627  1.00 10.00      A   
ATOM   1046  CD2 PHE A 104     -13.805  -2.162   2.109  1.00 10.00      A   
ATOM   1047  CE1 PHE A 104     -11.134  -2.443   2.736  1.00 10.00      A   
ATOM   1048  CE2 PHE A 104     -13.003  -1.044   2.216  1.00 10.00      A   
ATOM   1049  CZ  PHE A 104     -11.665  -1.184   2.531  1.00 10.00      A   
ATOM   1050  C   PHE A 104     -14.369  -6.868   1.057  1.00 10.00      A   
ATOM   1051  O   PHE A 104     -13.770  -7.579   1.862  1.00 10.00      A   
ATOM   1052  N   GLY A 105     -15.368  -7.313   0.316  1.00 10.00      A   
ATOM   1053  HN  GLY A 105     -15.822  -6.698  -0.298  1.00 10.00      A   
ATOM   1054  CA  GLY A 105     -15.797  -8.688   0.401  1.00 10.00      A   
ATOM   1055  C   GLY A 105     -15.922  -9.310  -0.972  1.00 10.00      A   
ATOM   1056  O   GLY A 105     -16.714 -10.229  -1.175  1.00 10.00      A   
ATOM   1057  N   GLY A 106     -15.128  -8.818  -1.915  1.00 10.00      A   
ATOM   1058  HN  GLY A 106     -14.502  -8.100  -1.690  1.00 10.00      A   
ATOM   1059  CA  GLY A 106     -15.186  -9.337  -3.265  1.00 10.00      A   
ATOM   1060  C   GLY A 106     -13.861  -9.261  -3.996  1.00 10.00      A   
ATOM   1061  O   GLY A 106     -13.383 -10.262  -4.524  1.00 10.00      A   
ATOM   1062  N   ARG A 107     -13.256  -8.080  -4.036  1.00 10.00      A   
ATOM   1063  HN  ARG A 107     -13.666  -7.307  -3.590  1.00 10.00      A   
ATOM   1064  CA  ARG A 107     -11.985  -7.922  -4.734  1.00 10.00      A   
ATOM   1065  CB  ARG A 107     -12.108  -7.015  -5.962  1.00 10.00      A   
ATOM   1066  CG  ARG A 107     -11.918  -7.753  -7.281  1.00 10.00      A   
ATOM   1067  CD  ARG A 107     -10.694  -8.660  -7.223  1.00 10.00      A   
ATOM   1068  NE  ARG A 107     -10.708  -9.703  -8.249  1.00 10.00      A   
ATOM   1069  HE  ARG A 107     -10.067  -9.611  -8.990  1.00 10.00      A   
ATOM   1070  CZ  ARG A 107     -11.504 -10.776  -8.222  1.00 10.00      A   
ATOM   1071  NH1 ARG A 107     -12.395 -10.940  -7.250  1.00 10.00      A   
ATOM   1072 HH11 ARG A 107     -13.015 -11.792  -7.249  1.00 10.00      A   
ATOM   1073 HH12 ARG A 107     -12.484 -10.240  -6.486  1.00 10.00      A   
ATOM   1074  NH2 ARG A 107     -11.400 -11.703  -9.163  1.00 10.00      A   
ATOM   1075 HH21 ARG A 107     -12.034 -12.534  -9.150  1.00 10.00      A   
ATOM   1076 HH22 ARG A 107     -10.667 -11.617  -9.914  1.00 10.00      A   
ATOM   1077  C   ARG A 107     -10.861  -7.466  -3.818  1.00 10.00      A   
ATOM   1078  O   ARG A 107      -9.742  -7.229  -4.273  1.00 10.00      A   
ATOM   1079  N   ASP A 108     -11.159  -7.339  -2.533  1.00 10.00      A   
ATOM   1080  HN  ASP A 108     -12.070  -7.523  -2.231  1.00 10.00      A   
ATOM   1081  CA  ASP A 108     -10.151  -6.934  -1.561  1.00 10.00      A   
ATOM   1082  CB  ASP A 108     -10.810  -6.556  -0.223  1.00 10.00      A   
ATOM   1083  CG  ASP A 108     -10.398  -7.441   0.942  1.00 10.00      A   
ATOM   1084  OD1 ASP A 108     -11.110  -8.430   1.220  1.00 10.00      A   
ATOM   1085  OD2 ASP A 108      -9.368  -7.150   1.582  1.00 10.00      A   
ATOM   1086  C   ASP A 108      -9.141  -8.066  -1.389  1.00 10.00      A   
ATOM   1087  O   ASP A 108      -9.485  -9.231  -1.588  1.00 10.00      A   
ATOM   1088  N   PRO A 109      -7.880  -7.742  -1.060  1.00 10.00      A   
ATOM   1089  CA  PRO A 109      -6.825  -8.745  -0.868  1.00 10.00      A   
ATOM   1090  CB  PRO A 109      -5.683  -7.940  -0.250  1.00 10.00      A   
ATOM   1091  CG  PRO A 109      -5.884  -6.564  -0.776  1.00 10.00      A   
ATOM   1092  CD  PRO A 109      -7.373  -6.370  -0.867  1.00 10.00      A   
ATOM   1093  C   PRO A 109      -7.234  -9.886   0.064  1.00 10.00      A   
ATOM   1094  O   PRO A 109      -6.904 -11.041  -0.190  1.00 10.00      A   
ATOM   1095  N   PHE A 110      -7.977  -9.565   1.121  1.00 10.00      A   
ATOM   1096  HN  PHE A 110      -8.252  -8.625   1.253  1.00 10.00      A   
ATOM   1097  CA  PHE A 110      -8.412 -10.575   2.087  1.00 10.00      A   
ATOM   1098  CB  PHE A 110      -8.831  -9.927   3.410  1.00 10.00      A   
ATOM   1099  CG  PHE A 110      -7.744  -9.123   4.069  1.00 10.00      A   
ATOM   1100  CD1 PHE A 110      -6.461  -9.635   4.182  1.00 10.00      A   
ATOM   1101  CD2 PHE A 110      -8.003  -7.859   4.574  1.00 10.00      A   
ATOM   1102  CE1 PHE A 110      -5.457  -8.904   4.786  1.00 10.00      A   
ATOM   1103  CE2 PHE A 110      -7.003  -7.121   5.181  1.00 10.00      A   
ATOM   1104  CZ  PHE A 110      -5.727  -7.645   5.287  1.00 10.00      A   
ATOM   1105  C   PHE A 110      -9.537 -11.449   1.530  1.00 10.00      A   
ATOM   1106  O   PHE A 110      -9.912 -12.459   2.128  1.00 10.00      A   
ATOM   1107  N   SER A 111     -10.077 -11.052   0.387  1.00 10.00      A   
ATOM   1108  HN  SER A 111      -9.752 -10.223  -0.033  1.00 10.00      A   
ATOM   1109  CA  SER A 111     -11.143 -11.800  -0.255  1.00 10.00      A   
ATOM   1110  CB  SER A 111     -12.130 -10.849  -0.938  1.00 10.00      A   
ATOM   1111  OG  SER A 111     -12.745  -9.993   0.011  1.00 10.00      A   
ATOM   1112  HG  SER A 111     -12.073  -9.393   0.392  1.00 10.00      A   
ATOM   1113  C   SER A 111     -10.571 -12.785  -1.267  1.00 10.00      A   
ATOM   1114  O   SER A 111     -11.270 -13.677  -1.746  1.00 10.00      A   
ATOM   1115  N   PHE A 112      -9.291 -12.633  -1.573  1.00 10.00      A   
ATOM   1116  HN  PHE A 112      -8.771 -11.923  -1.133  1.00 10.00      A   
ATOM   1117  CA  PHE A 112      -8.635 -13.509  -2.531  1.00 10.00      A   
ATOM   1118  CB  PHE A 112      -7.311 -12.909  -3.011  1.00 10.00      A   
ATOM   1119  CG  PHE A 112      -7.410 -12.228  -4.343  1.00 10.00      A   
ATOM   1120  CD1 PHE A 112      -7.582 -10.856  -4.424  1.00 10.00      A   
ATOM   1121  CD2 PHE A 112      -7.337 -12.961  -5.517  1.00 10.00      A   
ATOM   1122  CE1 PHE A 112      -7.676 -10.227  -5.650  1.00 10.00      A   
ATOM   1123  CE2 PHE A 112      -7.429 -12.340  -6.747  1.00 10.00      A   
ATOM   1124  CZ  PHE A 112      -7.601 -10.970  -6.813  1.00 10.00      A   
ATOM   1125  C   PHE A 112      -8.417 -14.894  -1.944  1.00 10.00      A   
ATOM   1126  O   PHE A 112      -8.976 -15.876  -2.437  1.00 10.00      A   
ATOM   1127  N   ASP A 113      -7.653 -14.952  -0.859  1.00 10.00      A   
ATOM   1128  HN  ASP A 113      -7.278 -14.116  -0.490  1.00 10.00      A   
ATOM   1129  CA  ASP A 113      -7.329 -16.213  -0.187  1.00 10.00      A   
ATOM   1130  CB  ASP A 113      -6.196 -16.014   0.836  1.00 10.00      A   
ATOM   1131  CG  ASP A 113      -5.341 -14.783   0.588  1.00 10.00      A   
ATOM   1132  OD1 ASP A 113      -4.134 -14.935   0.306  1.00 10.00      A   
ATOM   1133  OD2 ASP A 113      -5.875 -13.655   0.688  1.00 10.00      A   
ATOM   1134  C   ASP A 113      -8.542 -16.808   0.527  1.00 10.00      A   
ATOM   1135  O   ASP A 113      -8.433 -17.832   1.200  1.00 10.00      A   
ATOM   1136  N   PHE A 114      -9.695 -16.168   0.391  1.00 10.00      A   
ATOM   1137  HN  PHE A 114      -9.729 -15.355  -0.151  1.00 10.00      A   
ATOM   1138  CA  PHE A 114     -10.905 -16.650   1.040  1.00 10.00      A   
ATOM   1139  CB  PHE A 114     -11.271 -15.757   2.232  1.00 10.00      A   
ATOM   1140  CG  PHE A 114     -10.383 -15.931   3.431  1.00 10.00      A   
ATOM   1141  CD1 PHE A 114      -9.259 -15.138   3.601  1.00 10.00      A   
ATOM   1142  CD2 PHE A 114     -10.673 -16.885   4.393  1.00 10.00      A   
ATOM   1143  CE1 PHE A 114      -8.443 -15.293   4.703  1.00 10.00      A   
ATOM   1144  CE2 PHE A 114      -9.860 -17.047   5.499  1.00 10.00      A   
ATOM   1145  CZ  PHE A 114      -8.743 -16.249   5.653  1.00 10.00      A   
ATOM   1146  C   PHE A 114     -12.088 -16.738   0.078  1.00 10.00      A   
ATOM   1147  O   PHE A 114     -13.235 -16.832   0.520  1.00 10.00      A   
ATOM   1148  N   PHE A 115     -11.827 -16.721  -1.229  1.00 10.00      A   
ATOM   1149  HN  PHE A 115     -10.896 -16.672  -1.542  1.00 10.00      A   
ATOM   1150  CA  PHE A 115     -12.919 -16.796  -2.197  1.00 10.00      A   
ATOM   1151  CB  PHE A 115     -13.798 -15.541  -2.124  1.00 10.00      A   
ATOM   1152  CG  PHE A 115     -15.067 -15.632  -2.923  1.00 10.00      A   
ATOM   1153  CD1 PHE A 115     -16.005 -16.615  -2.651  1.00 10.00      A   
ATOM   1154  CD2 PHE A 115     -15.321 -14.733  -3.947  1.00 10.00      A   
ATOM   1155  CE1 PHE A 115     -17.175 -16.699  -3.383  1.00 10.00      A   
ATOM   1156  CE2 PHE A 115     -16.488 -14.812  -4.684  1.00 10.00      A   
ATOM   1157  CZ  PHE A 115     -17.415 -15.796  -4.402  1.00 10.00      A   
ATOM   1158  C   PHE A 115     -12.464 -17.033  -3.635  1.00 10.00      A   
ATOM   1159  O   PHE A 115     -12.942 -17.960  -4.290  1.00 10.00      A   
ATOM   1160  N   GLU A 116     -11.539 -16.217  -4.121  1.00 10.00      A   
ATOM   1161  HN  GLU A 116     -11.154 -15.526  -3.540  1.00 10.00      A   
ATOM   1162  CA  GLU A 116     -11.087 -16.321  -5.509  1.00 10.00      A   
ATOM   1163  CB  GLU A 116     -10.756 -14.934  -6.064  1.00 10.00      A   
ATOM   1164  CG  GLU A 116     -11.903 -13.941  -5.947  1.00 10.00      A   
ATOM   1165  CD  GLU A 116     -13.047 -14.241  -6.900  1.00 10.00      A   
ATOM   1166  OE1 GLU A 116     -13.543 -15.385  -6.903  1.00 10.00      A   
ATOM   1167  OE2 GLU A 116     -13.461 -13.323  -7.644  1.00 10.00      A   
ATOM   1168  C   GLU A 116      -9.922 -17.284  -5.731  1.00 10.00      A   
ATOM   1169  O   GLU A 116      -9.856 -17.955  -6.765  1.00 10.00      A   
ATOM   1170  N   ASP A 117      -9.010 -17.350  -4.776  1.00 10.00      A   
ATOM   1171  HN  ASP A 117      -9.127 -16.811  -3.959  1.00 10.00      A   
ATOM   1172  CA  ASP A 117      -7.834 -18.211  -4.897  1.00 10.00      A   
ATOM   1173  CB  ASP A 117      -6.838 -17.902  -3.776  1.00 10.00      A   
ATOM   1174  CG  ASP A 117      -5.421 -18.286  -4.139  1.00 10.00      A   
ATOM   1175  OD1 ASP A 117      -4.714 -17.465  -4.763  1.00 10.00      A   
ATOM   1176  OD2 ASP A 117      -5.010 -19.416  -3.822  1.00 10.00      A   
ATOM   1177  C   ASP A 117      -8.205 -19.698  -4.894  1.00 10.00      A   
ATOM   1178  O   ASP A 117      -9.116 -20.112  -4.180  1.00 10.00      A   
ATOM   1179  N   PRO A 118      -7.531 -20.513  -5.729  1.00 10.00      A   
ATOM   1180  CA  PRO A 118      -7.785 -21.958  -5.806  1.00 10.00      A   
ATOM   1181  CB  PRO A 118      -6.984 -22.393  -7.035  1.00 10.00      A   
ATOM   1182  CG  PRO A 118      -5.896 -21.384  -7.149  1.00 10.00      A   
ATOM   1183  CD  PRO A 118      -6.487 -20.086  -6.680  1.00 10.00      A   
ATOM   1184  C   PRO A 118      -7.290 -22.702  -4.564  1.00 10.00      A   
ATOM   1185  O   PRO A 118      -6.331 -22.285  -3.910  1.00 10.00      A   
ATOM   1186  N   PHE A 119      -7.928 -23.826  -4.262  1.00 10.00      A   
ATOM   1187  HN  PHE A 119      -8.651 -24.135  -4.850  1.00 10.00      A   
ATOM   1188  CA  PHE A 119      -7.573 -24.629  -3.093  1.00 10.00      A   
ATOM   1189  CB  PHE A 119      -8.750 -25.514  -2.651  1.00 10.00      A   
ATOM   1190  CG  PHE A 119      -9.599 -26.039  -3.779  1.00 10.00      A   
ATOM   1191  CD1 PHE A 119      -9.274 -27.224  -4.422  1.00 10.00      A   
ATOM   1192  CD2 PHE A 119     -10.725 -25.346  -4.195  1.00 10.00      A   
ATOM   1193  CE1 PHE A 119     -10.052 -27.706  -5.457  1.00 10.00      A   
ATOM   1194  CE2 PHE A 119     -11.508 -25.822  -5.229  1.00 10.00      A   
ATOM   1195  CZ  PHE A 119     -11.171 -27.003  -5.862  1.00 10.00      A   
ATOM   1196  C   PHE A 119      -6.323 -25.471  -3.336  1.00 10.00      A   
ATOM   1197  O   PHE A 119      -6.364 -26.701  -3.274  1.00 10.00      A   
ATOM   1198  N   GLU A 120      -5.210 -24.805  -3.602  1.00 10.00      A   
ATOM   1199  HN  GLU A 120      -5.235 -23.820  -3.632  1.00 10.00      A   
ATOM   1200  CA  GLU A 120      -3.959 -25.498  -3.855  1.00 10.00      A   
ATOM   1201  CB  GLU A 120      -3.296 -24.991  -5.137  1.00 10.00      A   
ATOM   1202  CG  GLU A 120      -4.010 -25.430  -6.407  1.00 10.00      A   
ATOM   1203  CD  GLU A 120      -4.427 -26.886  -6.358  1.00 10.00      A   
ATOM   1204  OE1 GLU A 120      -3.538 -27.762  -6.280  1.00 10.00      A   
ATOM   1205  OE2 GLU A 120      -5.644 -27.162  -6.377  1.00 10.00      A   
ATOM   1206  C   GLU A 120      -3.002 -25.408  -2.673  1.00 10.00      A   
ATOM   1207  O   GLU A 120      -2.415 -26.412  -2.266  1.00 10.00      A   
ATOM   1208  N   ASP A 121      -2.850 -24.215  -2.117  1.00 10.00      A   
ATOM   1209  HN  ASP A 121      -3.343 -23.446  -2.478  1.00 10.00      A   
ATOM   1210  CA  ASP A 121      -1.949 -24.017  -0.988  1.00 10.00      A   
ATOM   1211  CB  ASP A 121      -1.077 -22.772  -1.167  1.00 10.00      A   
ATOM   1212  CG  ASP A 121      -1.861 -21.571  -1.640  1.00 10.00      A   
ATOM   1213  OD1 ASP A 121      -2.322 -20.798  -0.784  1.00 10.00      A   
ATOM   1214  OD2 ASP A 121      -2.032 -21.415  -2.866  1.00 10.00      A   
ATOM   1215  C   ASP A 121      -2.670 -24.019   0.362  1.00 10.00      A   
ATOM   1216  O   ASP A 121      -2.913 -25.086   0.929  1.00 10.00      A   
ATOM   1217  N   PHE A 122      -3.035 -22.846   0.871  1.00 10.00      A   
ATOM   1218  HN  PHE A 122      -2.846 -22.015   0.363  1.00 10.00      A   
ATOM   1219  CA  PHE A 122      -3.701 -22.763   2.171  1.00 10.00      A   
ATOM   1220  CB  PHE A 122      -2.949 -21.834   3.134  1.00 10.00      A   
ATOM   1221  CG  PHE A 122      -2.699 -20.445   2.613  1.00 10.00      A   
ATOM   1222  CD1 PHE A 122      -3.708 -19.496   2.605  1.00 10.00      A   
ATOM   1223  CD2 PHE A 122      -1.447 -20.086   2.142  1.00 10.00      A   
ATOM   1224  CE1 PHE A 122      -3.475 -18.219   2.134  1.00 10.00      A   
ATOM   1225  CE2 PHE A 122      -1.207 -18.810   1.669  1.00 10.00      A   
ATOM   1226  CZ  PHE A 122      -2.222 -17.875   1.666  1.00 10.00      A   
ATOM   1227  C   PHE A 122      -5.177 -22.384   2.078  1.00 10.00      A   
ATOM   1228  O   PHE A 122      -5.814 -22.097   3.094  1.00 10.00      A   
ATOM   1229  N   PHE A 123      -5.719 -22.385   0.867  1.00 10.00      A   
ATOM   1230  HN  PHE A 123      -5.160 -22.604   0.094  1.00 10.00      A   
ATOM   1231  CA  PHE A 123      -7.125 -22.046   0.662  1.00 10.00      A   
ATOM   1232  CB  PHE A 123      -7.438 -21.941  -0.833  1.00 10.00      A   
ATOM   1233  CG  PHE A 123      -8.824 -21.446  -1.134  1.00 10.00      A   
ATOM   1234  CD1 PHE A 123      -9.141 -20.109  -0.975  1.00 10.00      A   
ATOM   1235  CD2 PHE A 123      -9.808 -22.315  -1.578  1.00 10.00      A   
ATOM   1236  CE1 PHE A 123     -10.411 -19.646  -1.252  1.00 10.00      A   
ATOM   1237  CE2 PHE A 123     -11.082 -21.858  -1.858  1.00 10.00      A   
ATOM   1238  CZ  PHE A 123     -11.383 -20.521  -1.694  1.00 10.00      A   
ATOM   1239  C   PHE A 123      -8.035 -23.080   1.327  1.00 10.00      A   
ATOM   1240  O   PHE A 123      -8.925 -22.732   2.106  1.00 10.00      A   
ATOM   1241  N   GLY A 124      -7.794 -24.349   1.017  1.00 10.00      A   
ATOM   1242  HN  GLY A 124      -7.069 -24.557   0.393  1.00 10.00      A   
ATOM   1243  CA  GLY A 124      -8.575 -25.432   1.588  1.00 10.00      A   
ATOM   1244  C   GLY A 124     -10.057 -25.341   1.278  1.00 10.00      A   
ATOM   1245  O   GLY A 124     -10.481 -25.560   0.143  1.00 10.00      A   
ATOM   1246  N   ASN A 125     -10.843 -25.013   2.294  1.00 10.00      A   
ATOM   1247  HN  ASN A 125     -10.437 -24.833   3.169  1.00 10.00      A   
ATOM   1248  CA  ASN A 125     -12.289 -24.894   2.147  1.00 10.00      A   
ATOM   1249  CB  ASN A 125     -12.992 -26.030   2.903  1.00 10.00      A   
ATOM   1250  CG  ASN A 125     -14.303 -26.462   2.265  1.00 10.00      A   
ATOM   1251  OD1 ASN A 125     -15.043 -25.652   1.705  1.00 10.00      A   
ATOM   1252  ND2 ASN A 125     -14.601 -27.750   2.345  1.00 10.00      A   
ATOM   1253 HD21 ASN A 125     -13.971 -28.345   2.805  1.00 10.00      A   
ATOM   1254 HD22 ASN A 125     -15.440 -28.058   1.937  1.00 10.00      A   
ATOM   1255  C   ASN A 125     -12.750 -23.539   2.674  1.00 10.00      A   
ATOM   1256  O   ASN A 125     -13.913 -23.348   3.032  1.00 10.00      A   
ATOM   1257  N   ARG A 126     -11.817 -22.595   2.726  1.00 10.00      A   
ATOM   1258  HN  ARG A 126     -10.905 -22.807   2.430  1.00 10.00      A   
ATOM   1259  CA  ARG A 126     -12.112 -21.250   3.198  1.00 10.00      A   
ATOM   1260  CB  ARG A 126     -10.833 -20.543   3.650  1.00 10.00      A   
ATOM   1261  CG  ARG A 126     -10.219 -21.093   4.924  1.00 10.00      A   
ATOM   1262  CD  ARG A 126      -8.779 -20.635   5.059  1.00 10.00      A   
ATOM   1263  NE  ARG A 126      -8.287 -20.718   6.433  1.00 10.00      A   
ATOM   1264  HE  ARG A 126      -8.910 -20.458   7.151  1.00 10.00      A   
ATOM   1265  CZ  ARG A 126      -7.047 -21.090   6.755  1.00 10.00      A   
ATOM   1266  NH1 ARG A 126      -6.202 -21.485   5.810  1.00 10.00      A   
ATOM   1267 HH11 ARG A 126      -6.504 -21.516   4.808  1.00 10.00      A   
ATOM   1268 HH12 ARG A 126      -5.231 -21.764   6.060  1.00 10.00      A   
ATOM   1269  NH2 ARG A 126      -6.654 -21.079   8.023  1.00 10.00      A   
ATOM   1270 HH21 ARG A 126      -7.313 -20.778   8.775  1.00 10.00      A   
ATOM   1271 HH22 ARG A 126      -5.680 -21.372   8.273  1.00 10.00      A   
ATOM   1272  C   ARG A 126     -12.777 -20.444   2.091  1.00 10.00      A   
ATOM   1273  O   ARG A 126     -12.152 -19.592   1.469  1.00 10.00      A   
ATOM   1274  N   ARG A 127     -14.042 -20.731   1.838  1.00 10.00      A   
ATOM   1275  HN  ARG A 127     -14.494 -21.429   2.363  1.00 10.00      A   
ATOM   1276  CA  ARG A 127     -14.773 -20.034   0.798  1.00 10.00      A   
ATOM   1277  CB  ARG A 127     -14.939 -20.933  -0.426  1.00 10.00      A   
ATOM   1278  CG  ARG A 127     -15.106 -20.177  -1.732  1.00 10.00      A   
ATOM   1279  CD  ARG A 127     -14.889 -21.094  -2.923  1.00 10.00      A   
ATOM   1280  NE  ARG A 127     -14.209 -20.404  -4.013  1.00 10.00      A   
ATOM   1281  HE  ARG A 127     -14.139 -19.423  -3.952  1.00 10.00      A   
ATOM   1282  CZ  ARG A 127     -13.681 -21.013  -5.070  1.00 10.00      A   
ATOM   1283  NH1 ARG A 127     -13.728 -22.336  -5.183  1.00 10.00      A   
ATOM   1284 HH11 ARG A 127     -13.318 -22.805  -6.020  1.00 10.00      A   
ATOM   1285 HH12 ARG A 127     -14.174 -22.912  -4.435  1.00 10.00      A   
ATOM   1286  NH2 ARG A 127     -13.091 -20.289  -6.010  1.00 10.00      A   
ATOM   1287 HH21 ARG A 127     -12.676 -20.751  -6.848  1.00 10.00      A   
ATOM   1288 HH22 ARG A 127     -13.037 -19.250  -5.910  1.00 10.00      A   
ATOM   1289  C   ARG A 127     -16.130 -19.575   1.300  1.00 10.00      A   
ATOM   1290  O   ARG A 127     -16.873 -20.350   1.906  1.00 10.00      A   
ATOM   1291  N   GLY A 128     -16.438 -18.311   1.059  1.00 10.00      A   
ATOM   1292  HN  GLY A 128     -15.793 -17.740   0.590  1.00 10.00      A   
ATOM   1293  CA  GLY A 128     -17.711 -17.766   1.480  1.00 10.00      A   
ATOM   1294  C   GLY A 128     -18.777 -17.956   0.419  1.00 10.00      A   
ATOM   1295  O   GLY A 128     -18.527 -18.608  -0.597  1.00 10.00      A   
ATOM   1296  N   PRO A 129     -19.981 -17.406   0.627  1.00 10.00      A   
ATOM   1297  CA  PRO A 129     -21.079 -17.524  -0.339  1.00 10.00      A   
ATOM   1298  CB  PRO A 129     -22.262 -16.855   0.367  1.00 10.00      A   
ATOM   1299  CG  PRO A 129     -21.644 -15.958   1.385  1.00 10.00      A   
ATOM   1300  CD  PRO A 129     -20.370 -16.630   1.815  1.00 10.00      A   
ATOM   1301  C   PRO A 129     -20.756 -16.797  -1.640  1.00 10.00      A   
ATOM   1302  O   PRO A 129     -19.970 -15.845  -1.652  1.00 10.00      A   
ATOM   1303  N   ARG A 130     -21.362 -17.247  -2.730  1.00 10.00      A   
ATOM   1304  HN  ARG A 130     -21.986 -18.001  -2.650  1.00 10.00      A   
ATOM   1305  CA  ARG A 130     -21.135 -16.652  -4.039  1.00 10.00      A   
ATOM   1306  CB  ARG A 130     -21.567 -17.605  -5.154  1.00 10.00      A   
ATOM   1307  CG  ARG A 130     -20.534 -18.672  -5.476  1.00 10.00      A   
ATOM   1308  CD  ARG A 130     -21.127 -19.783  -6.327  1.00 10.00      A   
ATOM   1309  NE  ARG A 130     -21.980 -20.676  -5.546  1.00 10.00      A   
ATOM   1310  HE  ARG A 130     -22.252 -20.374  -4.650  1.00 10.00      A   
ATOM   1311  CZ  ARG A 130     -22.405 -21.862  -5.979  1.00 10.00      A   
ATOM   1312  NH1 ARG A 130     -22.051 -22.300  -7.182  1.00 10.00      A   
ATOM   1313 HH11 ARG A 130     -21.434 -21.718  -7.792  1.00 10.00      A   
ATOM   1314 HH12 ARG A 130     -22.389 -23.225  -7.526  1.00 10.00      A   
ATOM   1315  NH2 ARG A 130     -23.183 -22.610  -5.207  1.00 10.00      A   
ATOM   1316 HH21 ARG A 130     -23.514 -23.540  -5.543  1.00 10.00      A   
ATOM   1317 HH22 ARG A 130     -23.469 -22.272  -4.261  1.00 10.00      A   
ATOM   1318  C   ARG A 130     -21.821 -15.297  -4.174  1.00 10.00      A   
ATOM   1319  O   ARG A 130     -22.831 -15.153  -4.866  1.00 10.00      A   
ATOM   1320  N   GLY A 131     -21.260 -14.312  -3.496  1.00 10.00      A   
ATOM   1321  HN  GLY A 131     -20.463 -14.504  -2.953  1.00 10.00      A   
ATOM   1322  CA  GLY A 131     -21.790 -12.973  -3.524  1.00 10.00      A   
ATOM   1323  C   GLY A 131     -20.856 -12.020  -2.820  1.00 10.00      A   
ATOM   1324  O   GLY A 131     -20.433 -11.016  -3.390  1.00 10.00      A   
ATOM   1325  N   SER A 132     -20.519 -12.346  -1.579  1.00 10.00      A   
ATOM   1326  HN  SER A 132     -20.887 -13.164  -1.181  1.00 10.00      A   
ATOM   1327  CA  SER A 132     -19.618 -11.525  -0.786  1.00 10.00      A   
ATOM   1328  CB  SER A 132     -20.371 -10.353  -0.152  1.00 10.00      A   
ATOM   1329  OG  SER A 132     -20.966  -9.525  -1.138  1.00 10.00      A   
ATOM   1330  HG  SER A 132     -20.670  -9.806  -2.016  1.00 10.00      A   
ATOM   1331  C   SER A 132     -18.949 -12.358   0.301  1.00 10.00      A   
ATOM   1332  O   SER A 132     -19.519 -13.338   0.787  1.00 10.00      A   
ATOM   1333  N   ARG A 133     -17.734 -11.976   0.663  1.00 10.00      A   
ATOM   1334  HN  ARG A 133     -17.321 -11.205   0.209  1.00 10.00      A   
ATOM   1335  CA  ARG A 133     -16.989 -12.670   1.701  1.00 10.00      A   
ATOM   1336  CB  ARG A 133     -15.504 -12.298   1.637  1.00 10.00      A   
ATOM   1337  CG  ARG A 133     -14.642 -12.968   2.695  1.00 10.00      A   
ATOM   1338  CD  ARG A 133     -13.167 -12.658   2.491  1.00 10.00      A   
ATOM   1339  NE  ARG A 133     -12.876 -11.223   2.539  1.00 10.00      A   
ATOM   1340  HE  ARG A 133     -12.846 -10.740   1.676  1.00 10.00      A   
ATOM   1341  CZ  ARG A 133     -12.622 -10.547   3.658  1.00 10.00      A   
ATOM   1342  NH1 ARG A 133     -12.683 -11.160   4.833  1.00 10.00      A   
ATOM   1343 HH11 ARG A 133     -12.926 -12.170   4.881  1.00 10.00      A   
ATOM   1344 HH12 ARG A 133     -12.493 -10.629   5.715  1.00 10.00      A   
ATOM   1345  NH2 ARG A 133     -12.307  -9.259   3.599  1.00 10.00      A   
ATOM   1346 HH21 ARG A 133     -12.243  -8.771   2.667  1.00 10.00      A   
ATOM   1347 HH22 ARG A 133     -12.127  -8.720   4.469  1.00 10.00      A   
ATOM   1348  C   ARG A 133     -17.572 -12.349   3.076  1.00 10.00      A   
ATOM   1349  O   ARG A 133     -17.264 -11.320   3.673  1.00 10.00      A   
ATOM   1350  N   SER A 134     -18.429 -13.233   3.561  1.00 10.00      A   
ATOM   1351  HN  SER A 134     -18.639 -14.029   3.034  1.00 10.00      A   
ATOM   1352  CA  SER A 134     -19.071 -13.046   4.849  1.00 10.00      A   
ATOM   1353  CB  SER A 134     -20.313 -13.933   4.955  1.00 10.00      A   
ATOM   1354  OG  SER A 134     -21.134 -13.535   6.041  1.00 10.00      A   
ATOM   1355  HG  SER A 134     -22.031 -13.388   5.725  1.00 10.00      A   
ATOM   1356  C   SER A 134     -18.113 -13.329   6.007  1.00 10.00      A   
ATOM   1357  O   SER A 134     -17.065 -13.957   5.834  1.00 10.00      A   
ATOM   1358  N   ARG A 135     -18.488 -12.853   7.188  1.00 10.00      A   
ATOM   1359  HN  ARG A 135     -19.329 -12.354   7.249  1.00 10.00      A   
ATOM   1360  CA  ARG A 135     -17.694 -13.047   8.391  1.00 10.00      A   
ATOM   1361  CB  ARG A 135     -18.106 -12.024   9.456  1.00 10.00      A   
ATOM   1362  CG  ARG A 135     -19.566 -12.128   9.875  1.00 10.00      A   
ATOM   1363  CD  ARG A 135     -19.959 -11.030  10.846  1.00 10.00      A   
ATOM   1364  NE  ARG A 135     -21.374 -11.112  11.211  1.00 10.00      A   
ATOM   1365  HE  ARG A 135     -21.670 -11.925  11.677  1.00 10.00      A   
ATOM   1366  CZ  ARG A 135     -22.270 -10.160  10.941  1.00 10.00      A   
ATOM   1367  NH1 ARG A 135     -21.893  -9.044  10.331  1.00 10.00      A   
ATOM   1368 HH11 ARG A 135     -22.596  -8.300  10.119  1.00 10.00      A   
ATOM   1369 HH12 ARG A 135     -20.897  -8.899  10.070  1.00 10.00      A   
ATOM   1370  NH2 ARG A 135     -23.545 -10.320  11.286  1.00 10.00      A   
ATOM   1371 HH21 ARG A 135     -23.858 -11.190  11.772  1.00 10.00      A   
ATOM   1372 HH22 ARG A 135     -24.243  -9.573  11.069  1.00 10.00      A   
ATOM   1373  C   ARG A 135     -17.895 -14.456   8.936  1.00 10.00      A   
ATOM   1374  O   ARG A 135     -17.026 -15.001   9.615  1.00 10.00      A   
ATOM   1375  N   GLY A 136     -19.045 -15.038   8.621  1.00 10.00      A   
ATOM   1376  HN  GLY A 136     -19.690 -14.555   8.063  1.00 10.00      A   
ATOM   1377  CA  GLY A 136     -19.363 -16.366   9.090  1.00 10.00      A   
ATOM   1378  C   GLY A 136     -20.697 -16.390   9.803  1.00 10.00      A   
ATOM   1379  O   GLY A 136     -21.109 -15.387  10.396  1.00 10.00      A   
ATOM   1380  N   THR A 137     -21.384 -17.518   9.729  1.00 10.00      A   
ATOM   1381  HN  THR A 137     -21.015 -18.273   9.229  1.00 10.00      A   
ATOM   1382  CA  THR A 137     -22.679 -17.664  10.367  1.00 10.00      A   
ATOM   1383  CB  THR A 137     -23.473 -18.816   9.728  1.00 10.00      A   
ATOM   1384  OG1 THR A 137     -22.912 -19.118   8.441  1.00 10.00      A   
ATOM   1385  HG1 THR A 137     -22.622 -20.038   8.431  1.00 10.00      A   
ATOM   1386  CG2 THR A 137     -24.934 -18.426   9.562  1.00 10.00      A   
ATOM   1387  C   THR A 137     -22.518 -17.929  11.862  1.00 10.00      A   
ATOM   1388  O   THR A 137     -22.090 -19.012  12.270  1.00 10.00      A   
ATOM   1389  N   GLY A 138     -22.842 -16.928  12.671  1.00 10.00      A   
ATOM   1390  HN  GLY A 138     -23.144 -16.080  12.287  1.00 10.00      A   
ATOM   1391  CA  GLY A 138     -22.730 -17.069  14.109  1.00 10.00      A   
ATOM   1392  C   GLY A 138     -21.325 -16.781  14.593  1.00 10.00      A   
ATOM   1393  O   GLY A 138     -21.058 -15.719  15.159  1.00 10.00      A   
ATOM   1394  N   SER A 139     -20.424 -17.720  14.353  1.00 10.00      A   
ATOM   1395  HN  SER A 139     -20.698 -18.533  13.877  1.00 10.00      A   
ATOM   1396  CA  SER A 139     -19.038 -17.567  14.754  1.00 10.00      A   
ATOM   1397  CB  SER A 139     -18.454 -18.913  15.193  1.00 10.00      A   
ATOM   1398  OG  SER A 139     -18.976 -19.305  16.455  1.00 10.00      A   
ATOM   1399  HG  SER A 139     -18.826 -18.595  17.099  1.00 10.00      A   
ATOM   1400  C   SER A 139     -18.219 -16.964  13.617  1.00 10.00      A   
ATOM   1401  O   SER A 139     -18.666 -16.928  12.469  1.00 10.00      A   
ATOM   1402  N   PHE A 140     -17.031 -16.481  13.939  1.00 10.00      A   
ATOM   1403  HN  PHE A 140     -16.726 -16.537  14.866  1.00 10.00      A   
ATOM   1404  CA  PHE A 140     -16.164 -15.875  12.943  1.00 10.00      A   
ATOM   1405  CB  PHE A 140     -15.201 -14.878  13.591  1.00 10.00      A   
ATOM   1406  CG  PHE A 140     -15.854 -13.591  14.001  1.00 10.00      A   
ATOM   1407  CD1 PHE A 140     -16.066 -13.299  15.337  1.00 10.00      A   
ATOM   1408  CD2 PHE A 140     -16.259 -12.675  13.047  1.00 10.00      A   
ATOM   1409  CE1 PHE A 140     -16.668 -12.115  15.714  1.00 10.00      A   
ATOM   1410  CE2 PHE A 140     -16.862 -11.488  13.416  1.00 10.00      A   
ATOM   1411  CZ  PHE A 140     -17.067 -11.208  14.752  1.00 10.00      A   
ATOM   1412  C   PHE A 140     -15.391 -16.926  12.160  1.00 10.00      A   
ATOM   1413  O   PHE A 140     -14.522 -17.609  12.704  1.00 10.00      A   
ATOM   1414  N   PHE A 141     -15.727 -17.059  10.886  1.00 10.00      A   
ATOM   1415  HN  PHE A 141     -16.447 -16.498  10.520  1.00 10.00      A   
ATOM   1416  CA  PHE A 141     -15.056 -18.005  10.011  1.00 10.00      A   
ATOM   1417  CB  PHE A 141     -16.039 -18.605   9.002  1.00 10.00      A   
ATOM   1418  CG  PHE A 141     -16.931 -19.661   9.586  1.00 10.00      A   
ATOM   1419  CD1 PHE A 141     -18.070 -19.315  10.292  1.00 10.00      A   
ATOM   1420  CD2 PHE A 141     -16.627 -21.003   9.429  1.00 10.00      A   
ATOM   1421  CE1 PHE A 141     -18.890 -20.285  10.832  1.00 10.00      A   
ATOM   1422  CE2 PHE A 141     -17.444 -21.979   9.966  1.00 10.00      A   
ATOM   1423  CZ  PHE A 141     -18.577 -21.618  10.669  1.00 10.00      A   
ATOM   1424  C   PHE A 141     -13.921 -17.300   9.288  1.00 10.00      A   
ATOM   1425  O   PHE A 141     -12.872 -17.887   9.027  1.00 10.00      A   
ATOM   1426  N   SER A 142     -14.141 -16.031   8.980  1.00 10.00      A   
ATOM   1427  HN  SER A 142     -15.005 -15.625   9.213  1.00 10.00      A   
ATOM   1428  CA  SER A 142     -13.142 -15.221   8.305  1.00 10.00      A   
ATOM   1429  CB  SER A 142     -13.807 -14.362   7.224  1.00 10.00      A   
ATOM   1430  OG  SER A 142     -14.602 -15.159   6.360  1.00 10.00      A   
ATOM   1431  HG  SER A 142     -15.461 -14.734   6.224  1.00 10.00      A   
ATOM   1432  C   SER A 142     -12.429 -14.333   9.320  1.00 10.00      A   
ATOM   1433  O   SER A 142     -13.057 -13.471   9.941  1.00 10.00      A   
ATOM   1434  N   ALA A 143     -11.130 -14.567   9.500  1.00 10.00      A   
ATOM   1435  HN  ALA A 143     -10.702 -15.293   8.992  1.00 10.00      A   
ATOM   1436  CA  ALA A 143     -10.322 -13.794  10.443  1.00 10.00      A   
ATOM   1437  CB  ALA A 143      -8.862 -14.217  10.368  1.00 10.00      A   
ATOM   1438  C   ALA A 143     -10.454 -12.295  10.198  1.00 10.00      A   
ATOM   1439  O   ALA A 143     -10.781 -11.532  11.103  1.00 10.00      A   
ATOM   1440  N   PHE A 144     -10.212 -11.878   8.965  1.00 10.00      A   
ATOM   1441  HN  PHE A 144      -9.959 -12.531   8.280  1.00 10.00      A   
ATOM   1442  CA  PHE A 144     -10.317 -10.470   8.609  1.00 10.00      A   
ATOM   1443  CB  PHE A 144      -9.443 -10.153   7.393  1.00 10.00      A   
ATOM   1444  CG  PHE A 144      -8.002 -10.543   7.561  1.00 10.00      A   
ATOM   1445  CD1 PHE A 144      -7.536 -11.746   7.056  1.00 10.00      A   
ATOM   1446  CD2 PHE A 144      -7.115  -9.708   8.221  1.00 10.00      A   
ATOM   1447  CE1 PHE A 144      -6.211 -12.111   7.205  1.00 10.00      A   
ATOM   1448  CE2 PHE A 144      -5.789 -10.067   8.374  1.00 10.00      A   
ATOM   1449  CZ  PHE A 144      -5.336 -11.269   7.865  1.00 10.00      A   
ATOM   1450  C   PHE A 144     -11.775 -10.101   8.336  1.00 10.00      A   
ATOM   1451  O   PHE A 144     -12.174  -9.912   7.188  1.00 10.00      A   
ATOM   1452  N   SER A 145     -12.567 -10.030   9.396  1.00 10.00      A   
ATOM   1453  HN  SER A 145     -12.195 -10.224  10.286  1.00 10.00      A   
ATOM   1454  CA  SER A 145     -13.984  -9.704   9.278  1.00 10.00      A   
ATOM   1455  CB  SER A 145     -14.780 -10.538  10.277  1.00 10.00      A   
ATOM   1456  OG  SER A 145     -13.927 -11.024  11.302  1.00 10.00      A   
ATOM   1457  HG  SER A 145     -13.564 -11.880  11.037  1.00 10.00      A   
ATOM   1458  C   SER A 145     -14.254  -8.215   9.497  1.00 10.00      A   
ATOM   1459  O   SER A 145     -15.285  -7.694   9.075  1.00 10.00      A   
ATOM   1460  N   GLY A 146     -13.327  -7.536  10.160  1.00 10.00      A   
ATOM   1461  HN  GLY A 146     -12.524  -7.999  10.472  1.00 10.00      A   
ATOM   1462  CA  GLY A 146     -13.491  -6.116  10.417  1.00 10.00      A   
ATOM   1463  C   GLY A 146     -14.085  -5.838  11.785  1.00 10.00      A   
ATOM   1464  O   GLY A 146     -14.575  -4.738  12.048  1.00 10.00      A   
ATOM   1465  N   PHE A 147     -14.044  -6.839  12.655  1.00 10.00      A   
ATOM   1466  HN  PHE A 147     -13.640  -7.688  12.387  1.00 10.00      A   
ATOM   1467  CA  PHE A 147     -14.570  -6.706  14.006  1.00 10.00      A   
ATOM   1468  CB  PHE A 147     -15.739  -7.671  14.226  1.00 10.00      A   
ATOM   1469  CG  PHE A 147     -16.922  -7.398  13.344  1.00 10.00      A   
ATOM   1470  CD1 PHE A 147     -17.102  -8.103  12.165  1.00 10.00      A   
ATOM   1471  CD2 PHE A 147     -17.851  -6.432  13.691  1.00 10.00      A   
ATOM   1472  CE1 PHE A 147     -18.188  -7.850  11.350  1.00 10.00      A   
ATOM   1473  CE2 PHE A 147     -18.939  -6.174  12.882  1.00 10.00      A   
ATOM   1474  CZ  PHE A 147     -19.107  -6.884  11.709  1.00 10.00      A   
ATOM   1475  C   PHE A 147     -13.465  -6.986  15.014  1.00 10.00      A   
ATOM   1476  O   PHE A 147     -12.669  -7.899  14.817  1.00 10.00      A   
ATOM   1477  N   PRO A 148     -13.398  -6.206  16.104  1.00 10.00      A   
ATOM   1478  CA  PRO A 148     -12.373  -6.365  17.146  1.00 10.00      A   
ATOM   1479  CB  PRO A 148     -12.567  -5.133  18.043  1.00 10.00      A   
ATOM   1480  CG  PRO A 148     -13.455  -4.214  17.272  1.00 10.00      A   
ATOM   1481  CD  PRO A 148     -14.308  -5.093  16.410  1.00 10.00      A   
ATOM   1482  C   PRO A 148     -12.548  -7.651  17.958  1.00 10.00      A   
ATOM   1483  O   PRO A 148     -11.712  -7.991  18.796  1.00 10.00      A   
ATOM   1484  N   SER A 149     -13.640  -8.354  17.710  1.00 10.00      A   
ATOM   1485  HN  SER A 149     -14.287  -8.013  17.056  1.00 10.00      A   
ATOM   1486  CA  SER A 149     -13.930  -9.602  18.398  1.00 10.00      A   
ATOM   1487  CB  SER A 149     -15.368  -9.561  18.910  1.00 10.00      A   
ATOM   1488  OG  SER A 149     -16.046  -8.423  18.394  1.00 10.00      A   
ATOM   1489  HG  SER A 149     -15.699  -7.619  18.819  1.00 10.00      A   
ATOM   1490  C   SER A 149     -13.740 -10.789  17.453  1.00 10.00      A   
ATOM   1491  O   SER A 149     -14.233 -11.889  17.706  1.00 10.00      A   
ATOM   1492  N   PHE A 150     -13.003 -10.554  16.369  1.00 10.00      A   
ATOM   1493  HN  PHE A 150     -12.631  -9.656  16.240  1.00 10.00      A   
ATOM   1494  CA  PHE A 150     -12.743 -11.579  15.357  1.00 10.00      A   
ATOM   1495  CB  PHE A 150     -11.969 -10.978  14.173  1.00 10.00      A   
ATOM   1496  CG  PHE A 150     -10.520 -10.676  14.464  1.00 10.00      A   
ATOM   1497  CD1 PHE A 150      -9.520 -11.532  14.031  1.00 10.00      A   
ATOM   1498  CD2 PHE A 150     -10.157  -9.539  15.171  1.00 10.00      A   
ATOM   1499  CE1 PHE A 150      -8.191 -11.263  14.297  1.00 10.00      A   
ATOM   1500  CE2 PHE A 150      -8.831  -9.264  15.440  1.00 10.00      A   
ATOM   1501  CZ  PHE A 150      -7.847 -10.127  15.003  1.00 10.00      A   
ATOM   1502  C   PHE A 150     -11.986 -12.786  15.917  1.00 10.00      A   
ATOM   1503  O   PHE A 150     -12.142 -13.908  15.431  1.00 10.00      A   
ATOM   1504  N   GLY A 151     -11.175 -12.554  16.942  1.00 10.00      A   
ATOM   1505  HN  GLY A 151     -11.108 -11.646  17.307  1.00 10.00      A   
ATOM   1506  CA  GLY A 151     -10.395 -13.628  17.528  1.00 10.00      A   
ATOM   1507  C   GLY A 151     -11.119 -14.344  18.646  1.00 10.00      A   
ATOM   1508  O   GLY A 151     -10.488 -14.965  19.498  1.00 10.00      A   
ATOM   1509  N   SER A 152     -12.439 -14.254  18.652  1.00 10.00      A   
ATOM   1510  HN  SER A 152     -12.891 -13.741  17.948  1.00 10.00      A   
ATOM   1511  CA  SER A 152     -13.242 -14.901  19.674  1.00 10.00      A   
ATOM   1512  CB  SER A 152     -13.935 -13.842  20.531  1.00 10.00      A   
ATOM   1513  OG  SER A 152     -13.002 -12.858  20.945  1.00 10.00      A   
ATOM   1514  HG  SER A 152     -12.153 -13.032  20.524  1.00 10.00      A   
ATOM   1515  C   SER A 152     -14.269 -15.834  19.040  1.00 10.00      A   
ATOM   1516  O   SER A 152     -14.654 -15.652  17.881  1.00 10.00      A   
ATOM   1517  N   GLY A 153     -14.699 -16.837  19.799  1.00 10.00      A   
ATOM   1518  HN  GLY A 153     -14.347 -16.934  20.711  1.00 10.00      A   
ATOM   1519  CA  GLY A 153     -15.679 -17.784  19.304  1.00 10.00      A   
ATOM   1520  C   GLY A 153     -17.028 -17.134  19.092  1.00 10.00      A   
ATOM   1521  O   GLY A 153     -17.756 -17.477  18.159  1.00 10.00      A   
ATOM   1522  N   PHE A 154     -17.360 -16.193  19.962  1.00 10.00      A   
ATOM   1523  HN  PHE A 154     -16.732 -15.969  20.685  1.00 10.00      A   
ATOM   1524  CA  PHE A 154     -18.618 -15.473  19.866  1.00 10.00      A   
ATOM   1525  CB  PHE A 154     -19.446 -15.644  21.139  1.00 10.00      A   
ATOM   1526  CG  PHE A 154     -20.108 -16.987  21.255  1.00 10.00      A   
ATOM   1527  CD1 PHE A 154     -19.676 -17.908  22.195  1.00 10.00      A   
ATOM   1528  CD2 PHE A 154     -21.165 -17.326  20.425  1.00 10.00      A   
ATOM   1529  CE1 PHE A 154     -20.288 -19.142  22.307  1.00 10.00      A   
ATOM   1530  CE2 PHE A 154     -21.780 -18.558  20.531  1.00 10.00      A   
ATOM   1531  CZ  PHE A 154     -21.340 -19.468  21.474  1.00 10.00      A   
ATOM   1532  C   PHE A 154     -18.357 -14.001  19.599  1.00 10.00      A   
ATOM   1533  O   PHE A 154     -17.430 -13.417  20.157  1.00 10.00      A   
ATOM   1534  N   SER A 155     -19.188 -13.400  18.763  1.00 10.00      A   
ATOM   1535  HN  SER A 155     -19.927 -13.915  18.370  1.00 10.00      A   
ATOM   1536  CA  SER A 155     -19.047 -11.996  18.397  1.00 10.00      A   
ATOM   1537  CB  SER A 155     -19.830 -11.744  17.111  1.00 10.00      A   
ATOM   1538  OG  SER A 155     -20.535 -12.918  16.725  1.00 10.00      A   
ATOM   1539  HG  SER A 155     -20.116 -13.304  15.948  1.00 10.00      A   
ATOM   1540  C   SER A 155     -19.524 -11.055  19.505  1.00 10.00      A   
ATOM   1541  O   SER A 155     -19.651  -9.847  19.298  1.00 10.00      A   
ATOM   1542  N   SER A 156     -19.787 -11.611  20.679  1.00 10.00      A   
ATOM   1543  HN  SER A 156     -19.680 -12.579  20.784  1.00 10.00      A   
ATOM   1544  CA  SER A 156     -20.246 -10.827  21.813  1.00 10.00      A   
ATOM   1545  CB  SER A 156     -21.317 -11.607  22.573  1.00 10.00      A   
ATOM   1546  OG  SER A 156     -21.258 -12.991  22.254  1.00 10.00      A   
ATOM   1547  HG  SER A 156     -21.766 -13.152  21.447  1.00 10.00      A   
ATOM   1548  C   SER A 156     -19.090 -10.467  22.746  1.00 10.00      A   
ATOM   1549  O   SER A 156     -19.238  -9.642  23.651  1.00 10.00      A   
ATOM   1550  N   PHE A 157     -17.940 -11.085  22.519  1.00 10.00      A   
ATOM   1551  HN  PHE A 157     -17.873 -11.713  21.770  1.00 10.00      A   
ATOM   1552  CA  PHE A 157     -16.766 -10.839  23.345  1.00 10.00      A   
ATOM   1553  CB  PHE A 157     -16.105 -12.156  23.751  1.00 10.00      A   
ATOM   1554  CG  PHE A 157     -16.999 -13.033  24.578  1.00 10.00      A   
ATOM   1555  CD1 PHE A 157     -17.189 -12.775  25.925  1.00 10.00      A   
ATOM   1556  CD2 PHE A 157     -17.654 -14.113  24.008  1.00 10.00      A   
ATOM   1557  CE1 PHE A 157     -18.016 -13.577  26.688  1.00 10.00      A   
ATOM   1558  CE2 PHE A 157     -18.481 -14.918  24.766  1.00 10.00      A   
ATOM   1559  CZ  PHE A 157     -18.663 -14.650  26.108  1.00 10.00      A   
ATOM   1560  C   PHE A 157     -15.777  -9.934  22.626  1.00 10.00      A   
ATOM   1561  O   PHE A 157     -14.794 -10.398  22.046  1.00 10.00      A   
ATOM   1562  N   ASP A 158     -16.049  -8.640  22.667  1.00 10.00      A   
ATOM   1563  HN  ASP A 158     -16.839  -8.334  23.162  1.00 10.00      A   
ATOM   1564  CA  ASP A 158     -15.199  -7.658  22.008  1.00 10.00      A   
ATOM   1565  CB  ASP A 158     -16.001  -6.418  21.621  1.00 10.00      A   
ATOM   1566  CG  ASP A 158     -15.296  -5.594  20.566  1.00 10.00      A   
ATOM   1567  OD1 ASP A 158     -14.821  -4.480  20.888  1.00 10.00      A   
ATOM   1568  OD2 ASP A 158     -15.207  -6.066  19.418  1.00 10.00      A   
ATOM   1569  C   ASP A 158     -14.014  -7.264  22.878  1.00 10.00      A   
ATOM   1570  O   ASP A 158     -14.178  -6.858  24.033  1.00 10.00      A   
ATOM   1571  N   THR A 159     -12.823  -7.386  22.314  1.00 10.00      A   
ATOM   1572  HN  THR A 159     -12.767  -7.717  21.393  1.00 10.00      A   
ATOM   1573  CA  THR A 159     -11.597  -7.049  23.015  1.00 10.00      A   
ATOM   1574  CB  THR A 159     -10.724  -8.303  23.217  1.00 10.00      A   
ATOM   1575  OG1 THR A 159     -11.124  -9.310  22.270  1.00 10.00      A   
ATOM   1576  HG1 THR A 159     -11.908  -9.765  22.601  1.00 10.00      A   
ATOM   1577  CG2 THR A 159     -10.894  -8.845  24.628  1.00 10.00      A   
ATOM   1578  C   THR A 159     -10.803  -5.994  22.246  1.00 10.00      A   
ATOM   1579  O   THR A 159     -10.495  -4.923  22.775  1.00 10.00      A   
ATOM   1580  N   GLY A 160     -10.482  -6.294  20.995  1.00 10.00      A   
ATOM   1581  HN  GLY A 160     -10.752  -7.160  20.619  1.00 10.00      A   
ATOM   1582  CA  GLY A 160      -9.729  -5.366  20.182  1.00 10.00      A   
ATOM   1583  C   GLY A 160      -8.924  -6.074  19.116  1.00 10.00      A   
ATOM   1584  O   GLY A 160      -8.634  -7.264  19.243  1.00 10.00      A   
ATOM   1585  N   PHE A 161      -8.564  -5.341  18.068  1.00 10.00      A   
ATOM   1586  HN  PHE A 161      -8.837  -4.398  18.032  1.00 10.00      A   
ATOM   1587  CA  PHE A 161      -7.784  -5.898  16.963  1.00 10.00      A   
ATOM   1588  CB  PHE A 161      -7.692  -4.894  15.811  1.00 10.00      A   
ATOM   1589  CG  PHE A 161      -8.952  -4.761  15.001  1.00 10.00      A   
ATOM   1590  CD1 PHE A 161      -9.252  -5.679  14.009  1.00 10.00      A   
ATOM   1591  CD2 PHE A 161      -9.829  -3.712  15.224  1.00 10.00      A   
ATOM   1592  CE1 PHE A 161     -10.402  -5.556  13.255  1.00 10.00      A   
ATOM   1593  CE2 PHE A 161     -10.983  -3.583  14.474  1.00 10.00      A   
ATOM   1594  CZ  PHE A 161     -11.269  -4.506  13.487  1.00 10.00      A   
ATOM   1595  C   PHE A 161      -6.380  -6.290  17.413  1.00 10.00      A   
ATOM   1596  O   PHE A 161      -5.716  -7.107  16.780  1.00 10.00      A   
ATOM   1597  N   THR A 162      -5.940  -5.701  18.513  1.00 10.00      A   
ATOM   1598  HN  THR A 162      -6.527  -5.072  18.983  1.00 10.00      A   
ATOM   1599  CA  THR A 162      -4.622  -5.973  19.057  1.00 10.00      A   
ATOM   1600  CB  THR A 162      -3.621  -4.890  18.613  1.00 10.00      A   
ATOM   1601  OG1 THR A 162      -4.337  -3.709  18.217  1.00 10.00      A   
ATOM   1602  HG1 THR A 162      -5.226  -3.735  18.591  1.00 10.00      A   
ATOM   1603  CG2 THR A 162      -2.772  -5.381  17.450  1.00 10.00      A   
ATOM   1604  C   THR A 162      -4.686  -6.008  20.583  1.00 10.00      A   
ATOM   1605  O   THR A 162      -5.707  -5.642  21.171  1.00 10.00      A   
ATOM   1606  N   SER A 163      -3.599  -6.443  21.214  1.00 10.00      A   
ATOM   1607  HN  SER A 163      -2.827  -6.743  20.686  1.00 10.00      A   
ATOM   1608  CA  SER A 163      -3.526  -6.526  22.669  1.00 10.00      A   
ATOM   1609  CB  SER A 163      -2.152  -7.049  23.085  1.00 10.00      A   
ATOM   1610  OG  SER A 163      -1.538  -7.747  22.015  1.00 10.00      A   
ATOM   1611  HG  SER A 163      -1.884  -8.650  21.983  1.00 10.00      A   
ATOM   1612  C   SER A 163      -3.789  -5.175  23.334  1.00 10.00      A   
ATOM   1613  O   SER A 163      -4.322  -5.110  24.441  1.00 10.00      A   
ATOM   1614  N   PHE A 164      -3.430  -4.097  22.649  1.00 10.00      A   
ATOM   1615  HN  PHE A 164      -3.028  -4.205  21.762  1.00 10.00      A   
ATOM   1616  CA  PHE A 164      -3.621  -2.756  23.188  1.00 10.00      A   
ATOM   1617  CB  PHE A 164      -2.463  -1.842  22.781  1.00 10.00      A   
ATOM   1618  CG  PHE A 164      -1.140  -2.249  23.370  1.00 10.00      A   
ATOM   1619  CD1 PHE A 164      -0.245  -3.013  22.640  1.00 10.00      A   
ATOM   1620  CD2 PHE A 164      -0.794  -1.866  24.655  1.00 10.00      A   
ATOM   1621  CE1 PHE A 164       0.970  -3.390  23.181  1.00 10.00      A   
ATOM   1622  CE2 PHE A 164       0.419  -2.239  25.203  1.00 10.00      A   
ATOM   1623  CZ  PHE A 164       1.303  -3.001  24.465  1.00 10.00      A   
ATOM   1624  C   PHE A 164      -4.960  -2.156  22.759  1.00 10.00      A   
ATOM   1625  O   PHE A 164      -5.173  -0.948  22.866  1.00 10.00      A   
ATOM   1626  N   GLY A 165      -5.862  -3.004  22.282  1.00 10.00      A   
ATOM   1627  HN  GLY A 165      -5.640  -3.959  22.212  1.00 10.00      A   
ATOM   1628  CA  GLY A 165      -7.164  -2.534  21.853  1.00 10.00      A   
ATOM   1629  C   GLY A 165      -7.271  -2.465  20.346  1.00 10.00      A   
ATOM   1630  O   GLY A 165      -6.585  -3.200  19.636  1.00 10.00      A   
ATOM   1631  N   SER A 166      -8.125  -1.588  19.851  1.00 10.00      A   
ATOM   1632  HN  SER A 166      -8.652  -1.032  20.466  1.00 10.00      A   
ATOM   1633  CA  SER A 166      -8.312  -1.430  18.418  1.00 10.00      A   
ATOM   1634  CB  SER A 166      -9.800  -1.497  18.069  1.00 10.00      A   
ATOM   1635  OG  SER A 166     -10.356  -2.731  18.500  1.00 10.00      A   
ATOM   1636  HG  SER A 166     -11.236  -2.575  18.865  1.00 10.00      A   
ATOM   1637  C   SER A 166      -7.681  -0.129  17.926  1.00 10.00      A   
ATOM   1638  O   SER A 166      -8.325   0.682  17.258  1.00 10.00      A   
ATOM   1639  N   LEU A 167      -6.411   0.058  18.268  1.00 10.00      A   
ATOM   1640  HN  LEU A 167      -5.961  -0.621  18.810  1.00 10.00      A   
ATOM   1641  CA  LEU A 167      -5.673   1.250  17.869  1.00 10.00      A   
ATOM   1642  CB  LEU A 167      -4.417   1.402  18.725  1.00 10.00      A   
ATOM   1643  CG  LEU A 167      -4.638   1.627  20.218  1.00 10.00      A   
ATOM   1644  CD1 LEU A 167      -3.339   1.419  20.978  1.00 10.00      A   
ATOM   1645  CD2 LEU A 167      -5.188   3.021  20.472  1.00 10.00      A   
ATOM   1646  C   LEU A 167      -5.272   1.174  16.402  1.00 10.00      A   
ATOM   1647  O   LEU A 167      -5.310   2.171  15.682  1.00 10.00      A   
ATOM   1648  N   GLY A 168      -4.878  -0.013  15.966  1.00 10.00      A   
ATOM   1649  HN  GLY A 168      -4.856  -0.769  16.586  1.00 10.00      A   
ATOM   1650  CA  GLY A 168      -4.467  -0.196  14.592  1.00 10.00      A   
ATOM   1651  C   GLY A 168      -2.964  -0.129  14.447  1.00 10.00      A   
ATOM   1652  O   GLY A 168      -2.270  -1.113  14.691  1.00 10.00      A   
ATOM   1653  N   HIS A 169      -2.456   1.042  14.078  1.00 10.00      A   
ATOM   1654  HN  HIS A 169      -3.058   1.800  13.932  1.00 10.00      A   
ATOM   1655  CA  HIS A 169      -1.020   1.232  13.898  1.00 10.00      A   
ATOM   1656  CB  HIS A 169      -0.681   1.444  12.417  1.00 10.00      A   
ATOM   1657  CG  HIS A 169      -0.716   0.193  11.589  1.00 10.00      A   
ATOM   1658  ND1 HIS A 169      -0.646   0.177  10.213  1.00 10.00      A   
ATOM   1659  HD1 HIS A 169      -0.565   0.959   9.630  1.00 10.00      A   
ATOM   1660  CD2 HIS A 169      -0.812  -1.106  11.967  1.00 10.00      A   
ATOM   1661  CE1 HIS A 169      -0.702  -1.098   9.811  1.00 10.00      A   
ATOM   1662  NE2 HIS A 169      -0.802  -1.916  10.838  1.00 10.00      A   
ATOM   1663  C   HIS A 169      -0.520   2.411  14.722  1.00 10.00      A   
ATOM   1664  O   HIS A 169       0.570   2.932  14.483  1.00 10.00      A   
ATOM   1665  N   GLY A 170      -1.318   2.823  15.694  1.00 10.00      A   
ATOM   1666  HN  GLY A 170      -2.161   2.354  15.858  1.00 10.00      A   
ATOM   1667  CA  GLY A 170      -0.942   3.938  16.536  1.00 10.00      A   
ATOM   1668  C   GLY A 170      -0.932   3.558  17.999  1.00 10.00      A   
ATOM   1669  O   GLY A 170      -1.297   2.438  18.357  1.00 10.00      A   
ATOM   1670  N   GLY A 171      -0.516   4.483  18.847  1.00 10.00      A   
ATOM   1671  HN  GLY A 171      -0.234   5.357  18.505  1.00 10.00      A   
ATOM   1672  CA  GLY A 171      -0.469   4.218  20.269  1.00 10.00      A   
ATOM   1673  C   GLY A 171       0.707   3.341  20.645  1.00 10.00      A   
ATOM   1674  O   GLY A 171       1.785   3.844  20.971  1.00 10.00      A   
ATOM   1675  N   LEU A 172       0.504   2.031  20.584  1.00 10.00      A   
ATOM   1676  HN  LEU A 172      -0.374   1.698  20.299  1.00 10.00      A   
ATOM   1677  CA  LEU A 172       1.548   1.074  20.923  1.00 10.00      A   
ATOM   1678  CB  LEU A 172       1.569   0.820  22.434  1.00 10.00      A   
ATOM   1679  CG  LEU A 172       2.537   1.680  23.249  1.00 10.00      A   
ATOM   1680  CD1 LEU A 172       2.287   1.502  24.738  1.00 10.00      A   
ATOM   1681  CD2 LEU A 172       3.976   1.336  22.902  1.00 10.00      A   
ATOM   1682  C   LEU A 172       1.348  -0.243  20.180  1.00 10.00      A   
ATOM   1683  O   LEU A 172       1.867  -1.281  20.591  1.00 10.00      A   
ATOM   1684  N   THR A 173       0.598  -0.204  19.089  1.00 10.00      A   
ATOM   1685  HN  THR A 173       0.213   0.648  18.790  1.00 10.00      A   
ATOM   1686  CA  THR A 173       0.341  -1.410  18.319  1.00 10.00      A   
ATOM   1687  CB  THR A 173      -1.118  -1.471  17.834  1.00 10.00      A   
ATOM   1688  OG1 THR A 173      -1.451  -0.251  17.165  1.00 10.00      A   
ATOM   1689  HG1 THR A 173      -1.496  -0.416  16.215  1.00 10.00      A   
ATOM   1690  CG2 THR A 173      -2.055  -1.658  19.015  1.00 10.00      A   
ATOM   1691  C   THR A 173       1.303  -1.551  17.140  1.00 10.00      A   
ATOM   1692  O   THR A 173       1.707  -0.557  16.527  1.00 10.00      A   
ATOM   1693  N   SER A 174       1.680  -2.789  16.849  1.00 10.00      A   
ATOM   1694  HN  SER A 174       1.342  -3.528  17.398  1.00 10.00      A   
ATOM   1695  CA  SER A 174       2.591  -3.088  15.756  1.00 10.00      A   
ATOM   1696  CB  SER A 174       3.251  -4.448  15.996  1.00 10.00      A   
ATOM   1697  OG  SER A 174       3.648  -4.578  17.352  1.00 10.00      A   
ATOM   1698  HG  SER A 174       3.028  -5.159  17.816  1.00 10.00      A   
ATOM   1699  C   SER A 174       1.862  -3.079  14.413  1.00 10.00      A   
ATOM   1700  O   SER A 174       0.640  -3.231  14.357  1.00 10.00      A   
ATOM   1701  N   PHE A 175       2.625  -2.899  13.339  1.00 10.00      A   
ATOM   1702  HN  PHE A 175       3.588  -2.782  13.457  1.00 10.00      A   
ATOM   1703  CA  PHE A 175       2.069  -2.866  11.991  1.00 10.00      A   
ATOM   1704  CB  PHE A 175       3.081  -2.279  11.002  1.00 10.00      A   
ATOM   1705  CG  PHE A 175       3.207  -0.779  11.063  1.00 10.00      A   
ATOM   1706  CD1 PHE A 175       3.683  -0.151  12.203  1.00 10.00      A   
ATOM   1707  CD2 PHE A 175       2.852   0.002   9.975  1.00 10.00      A   
ATOM   1708  CE1 PHE A 175       3.802   1.224  12.258  1.00 10.00      A   
ATOM   1709  CE2 PHE A 175       2.967   1.378  10.022  1.00 10.00      A   
ATOM   1710  CZ  PHE A 175       3.443   1.990  11.166  1.00 10.00      A   
ATOM   1711  C   PHE A 175       1.617  -4.253  11.542  1.00 10.00      A   
ATOM   1712  O   PHE A 175       2.350  -4.977  10.860  1.00 10.00      A   
ATOM   1713  N   SER A 176       0.407  -4.611  11.931  1.00 10.00      A   
ATOM   1714  HN  SER A 176      -0.127  -3.977  12.458  1.00 10.00      A   
ATOM   1715  CA  SER A 176      -0.163  -5.904  11.598  1.00 10.00      A   
ATOM   1716  CB  SER A 176      -0.721  -6.555  12.866  1.00 10.00      A   
ATOM   1717  OG  SER A 176       0.120  -6.284  13.980  1.00 10.00      A   
ATOM   1718  HG  SER A 176       0.021  -5.360  14.238  1.00 10.00      A   
ATOM   1719  C   SER A 176      -1.258  -5.753  10.546  1.00 10.00      A   
ATOM   1720  O   SER A 176      -1.949  -4.735  10.500  1.00 10.00      A   
ATOM   1721  N   SER A 177      -1.408  -6.769   9.704  1.00 10.00      A   
ATOM   1722  HN  SER A 177      -0.831  -7.555   9.792  1.00 10.00      A   
ATOM   1723  CA  SER A 177      -2.411  -6.760   8.649  1.00 10.00      A   
ATOM   1724  CB  SER A 177      -2.128  -7.909   7.684  1.00 10.00      A   
ATOM   1725  OG  SER A 177      -1.198  -8.813   8.262  1.00 10.00      A   
ATOM   1726  HG  SER A 177      -1.648  -9.334   8.953  1.00 10.00      A   
ATOM   1727  C   SER A 177      -3.815  -6.887   9.232  1.00 10.00      A   
ATOM   1728  O   SER A 177      -4.805  -6.525   8.596  1.00 10.00      A   
ATOM   1729  N   THR A 178      -3.887  -7.378  10.461  1.00 10.00      A   
ATOM   1730  HN  THR A 178      -3.063  -7.637  10.920  1.00 10.00      A   
ATOM   1731  CA  THR A 178      -5.150  -7.552  11.158  1.00 10.00      A   
ATOM   1732  CB  THR A 178      -4.971  -8.578  12.295  1.00 10.00      A   
ATOM   1733  OG1 THR A 178      -3.573  -8.870  12.444  1.00 10.00      A   
ATOM   1734  HG1 THR A 178      -3.274  -9.424  11.700  1.00 10.00      A   
ATOM   1735  CG2 THR A 178      -5.717  -9.864  11.981  1.00 10.00      A   
ATOM   1736  C   THR A 178      -5.625  -6.223  11.753  1.00 10.00      A   
ATOM   1737  O   THR A 178      -6.171  -6.179  12.855  1.00 10.00      A   
ATOM   1738  N   SER A 179      -5.423  -5.140  11.010  1.00 10.00      A   
ATOM   1739  HN  SER A 179      -5.009  -5.238  10.125  1.00 10.00      A   
ATOM   1740  CA  SER A 179      -5.818  -3.819  11.462  1.00 10.00      A   
ATOM   1741  CB  SER A 179      -4.593  -3.048  11.965  1.00 10.00      A   
ATOM   1742  OG  SER A 179      -3.753  -2.663  10.887  1.00 10.00      A   
ATOM   1743  HG  SER A 179      -3.016  -3.293  10.813  1.00 10.00      A   
ATOM   1744  C   SER A 179      -6.491  -3.044  10.332  1.00 10.00      A   
ATOM   1745  O   SER A 179      -6.939  -3.625   9.341  1.00 10.00      A   
ATOM   1746  N   PHE A 180      -6.547  -1.728  10.481  1.00 10.00      A   
ATOM   1747  HN  PHE A 180      -6.170  -1.327  11.289  1.00 10.00      A   
ATOM   1748  CA  PHE A 180      -7.156  -0.865   9.482  1.00 10.00      A   
ATOM   1749  CB  PHE A 180      -7.652   0.429  10.135  1.00 10.00      A   
ATOM   1750  CG  PHE A 180      -8.262   0.226  11.493  1.00 10.00      A   
ATOM   1751  CD1 PHE A 180      -7.565   0.575  12.639  1.00 10.00      A   
ATOM   1752  CD2 PHE A 180      -9.528  -0.321  11.624  1.00 10.00      A   
ATOM   1753  CE1 PHE A 180      -8.120   0.383  13.889  1.00 10.00      A   
ATOM   1754  CE2 PHE A 180     -10.089  -0.515  12.870  1.00 10.00      A   
ATOM   1755  CZ  PHE A 180      -9.384  -0.163  14.005  1.00 10.00      A   
ATOM   1756  C   PHE A 180      -6.158  -0.534   8.377  1.00 10.00      A   
ATOM   1757  O   PHE A 180      -6.529   0.004   7.332  1.00 10.00      A   
ATOM   1758  N   GLY A 181      -4.892  -0.865   8.609  1.00 10.00      A   
ATOM   1759  HN  GLY A 181      -4.658  -1.322   9.448  1.00 10.00      A   
ATOM   1760  CA  GLY A 181      -3.860  -0.585   7.628  1.00 10.00      A   
ATOM   1761  C   GLY A 181      -3.103   0.692   7.942  1.00 10.00      A   
ATOM   1762  O   GLY A 181      -2.083   0.993   7.320  1.00 10.00      A   
ATOM   1763  N   GLY A 182      -3.598   1.436   8.923  1.00 10.00      A   
ATOM   1764  HN  GLY A 182      -4.404   1.134   9.386  1.00 10.00      A   
ATOM   1765  CA  GLY A 182      -2.959   2.677   9.312  1.00 10.00      A   
ATOM   1766  C   GLY A 182      -3.579   3.884   8.638  1.00 10.00      A   
ATOM   1767  O   GLY A 182      -2.876   4.715   8.071  1.00 10.00      A   
ATOM   1768  N   SER A 183      -4.901   3.973   8.692  1.00 10.00      A   
ATOM   1769  HN  SER A 183      -5.411   3.271   9.139  1.00 10.00      A   
ATOM   1770  CA  SER A 183      -5.618   5.085   8.090  1.00 10.00      A   
ATOM   1771  CB  SER A 183      -7.034   4.639   7.732  1.00 10.00      A   
ATOM   1772  OG  SER A 183      -7.490   3.640   8.638  1.00 10.00      A   
ATOM   1773  HG  SER A 183      -8.449   3.722   8.754  1.00 10.00      A   
ATOM   1774  C   SER A 183      -5.669   6.274   9.042  1.00 10.00      A   
ATOM   1775  O   SER A 183      -5.561   7.429   8.626  1.00 10.00      A   
ATOM   1776  N   GLY A 184      -5.831   5.981  10.327  1.00 10.00      A   
ATOM   1777  HN  GLY A 184      -5.894   5.044  10.601  1.00 10.00      A   
ATOM   1778  CA  GLY A 184      -5.906   7.032  11.320  1.00 10.00      A   
ATOM   1779  C   GLY A 184      -7.292   7.638  11.394  1.00 10.00      A   
ATOM   1780  O   GLY A 184      -7.471   8.744  11.897  1.00 10.00      A   
ATOM   1781  N   MET A 185      -8.278   6.902  10.896  1.00 10.00      A   
ATOM   1782  HN  MET A 185      -8.072   6.024  10.522  1.00 10.00      A   
ATOM   1783  CA  MET A 185      -9.659   7.364  10.897  1.00 10.00      A   
ATOM   1784  CB  MET A 185     -10.214   7.378   9.470  1.00 10.00      A   
ATOM   1785  CG  MET A 185      -9.483   8.314   8.521  1.00 10.00      A   
ATOM   1786  SD  MET A 185      -9.651  10.050   8.976  1.00 10.00      A   
ATOM   1787  CE  MET A 185     -11.397  10.318   8.676  1.00 10.00      A   
ATOM   1788  C   MET A 185     -10.516   6.469  11.782  1.00 10.00      A   
ATOM   1789  O   MET A 185     -11.642   6.116  11.425  1.00 10.00      A   
ATOM   1790  N   GLY A 186      -9.974   6.102  12.936  1.00 10.00      A   
ATOM   1791  HN  GLY A 186      -9.074   6.416  13.164  1.00 10.00      A   
ATOM   1792  CA  GLY A 186     -10.694   5.248  13.858  1.00 10.00      A   
ATOM   1793  C   GLY A 186     -10.837   3.837  13.330  1.00 10.00      A   
ATOM   1794  O   GLY A 186      -9.840   3.164  13.071  1.00 10.00      A   
ATOM   1795  N   ASN A 187     -12.074   3.398  13.145  1.00 10.00      A   
ATOM   1796  HN  ASN A 187     -12.830   3.992  13.343  1.00 10.00      A   
ATOM   1797  CA  ASN A 187     -12.340   2.054  12.646  1.00 10.00      A   
ATOM   1798  CB  ASN A 187     -13.551   1.435  13.353  1.00 10.00      A   
ATOM   1799  CG  ASN A 187     -13.302   1.128  14.817  1.00 10.00      A   
ATOM   1800  OD1 ASN A 187     -12.168   0.901  15.241  1.00 10.00      A   
ATOM   1801  ND2 ASN A 187     -14.365   1.117  15.605  1.00 10.00      A   
ATOM   1802 HD21 ASN A 187     -15.239   1.307  15.205  1.00 10.00      A   
ATOM   1803 HD22 ASN A 187     -14.237   0.920  16.556  1.00 10.00      A   
ATOM   1804  C   ASN A 187     -12.575   2.069  11.144  1.00 10.00      A   
ATOM   1805  O   ASN A 187     -12.851   1.036  10.535  1.00 10.00      A   
ATOM   1806  N   PHE A 188     -12.455   3.244  10.544  1.00 10.00      A   
ATOM   1807  HN  PHE A 188     -12.205   4.029  11.076  1.00 10.00      A   
ATOM   1808  CA  PHE A 188     -12.666   3.391   9.113  1.00 10.00      A   
ATOM   1809  CB  PHE A 188     -13.757   4.425   8.823  1.00 10.00      A   
ATOM   1810  CG  PHE A 188     -15.120   3.826   8.615  1.00 10.00      A   
ATOM   1811  CD1 PHE A 188     -15.981   3.635   9.683  1.00 10.00      A   
ATOM   1812  CD2 PHE A 188     -15.539   3.453   7.349  1.00 10.00      A   
ATOM   1813  CE1 PHE A 188     -17.232   3.082   9.493  1.00 10.00      A   
ATOM   1814  CE2 PHE A 188     -16.790   2.899   7.149  1.00 10.00      A   
ATOM   1815  CZ  PHE A 188     -17.638   2.714   8.224  1.00 10.00      A   
ATOM   1816  C   PHE A 188     -11.376   3.748   8.383  1.00 10.00      A   
ATOM   1817  O   PHE A 188     -10.306   3.862   8.988  1.00 10.00      A   
ATOM   1818  N   LYS A 189     -11.483   3.919   7.075  1.00 10.00      A   
ATOM   1819  HN  LYS A 189     -12.366   3.835   6.654  1.00 10.00      A   
ATOM   1820  CA  LYS A 189     -10.337   4.257   6.250  1.00 10.00      A   
ATOM   1821  CB  LYS A 189     -10.202   3.274   5.082  1.00 10.00      A   
ATOM   1822  CG  LYS A 189     -10.545   1.825   5.402  1.00 10.00      A   
ATOM   1823  CD  LYS A 189      -9.608   1.234   6.442  1.00 10.00      A   
ATOM   1824  CE  LYS A 189      -9.558  -0.281   6.338  1.00 10.00      A   
ATOM   1825  NZ  LYS A 189      -8.445  -0.733   5.462  1.00 10.00      A   
ATOM   1826  HZ1 LYS A 189      -7.532  -0.466   5.888  1.00 10.00      A   
ATOM   1827  HZ2 LYS A 189      -8.520  -0.290   4.523  1.00 10.00      A   
ATOM   1828  HZ3 LYS A 189      -8.470  -1.768   5.351  1.00 10.00      A   
ATOM   1829  C   LYS A 189     -10.501   5.662   5.694  1.00 10.00      A   
ATOM   1830  O   LYS A 189     -11.622   6.156   5.573  1.00 10.00      A   
ATOM   1831  N   SER A 190      -9.391   6.303   5.375  1.00 10.00      A   
ATOM   1832  HN  SER A 190      -8.526   5.872   5.525  1.00 10.00      A   
ATOM   1833  CA  SER A 190      -9.416   7.640   4.813  1.00 10.00      A   
ATOM   1834  CB  SER A 190      -8.016   8.246   4.898  1.00 10.00      A   
ATOM   1835  OG  SER A 190      -7.218   7.525   5.825  1.00 10.00      A   
ATOM   1836  HG  SER A 190      -6.288   7.752   5.688  1.00 10.00      A   
ATOM   1837  C   SER A 190      -9.878   7.572   3.361  1.00 10.00      A   
ATOM   1838  O   SER A 190      -9.206   6.981   2.516  1.00 10.00      A   
ATOM   1839  N   ILE A 191     -11.037   8.148   3.083  1.00 10.00      A   
ATOM   1840  HN  ILE A 191     -11.533   8.597   3.797  1.00 10.00      A   
ATOM   1841  CA  ILE A 191     -11.584   8.137   1.735  1.00 10.00      A   
ATOM   1842  CB  ILE A 191     -13.034   7.604   1.711  1.00 10.00      A   
ATOM   1843  CG1 ILE A 191     -13.158   6.333   2.561  1.00 10.00      A   
ATOM   1844  CG2 ILE A 191     -13.476   7.332   0.277  1.00 10.00      A   
ATOM   1845  CD1 ILE A 191     -14.580   5.860   2.761  1.00 10.00      A   
ATOM   1846  C   ILE A 191     -11.562   9.536   1.140  1.00 10.00      A   
ATOM   1847  O   ILE A 191     -12.288  10.422   1.588  1.00 10.00      A   
ATOM   1848  N   SER A 192     -10.710   9.739   0.150  1.00 10.00      A   
ATOM   1849  HN  SER A 192     -10.136   8.997  -0.149  1.00 10.00      A   
ATOM   1850  CA  SER A 192     -10.605  11.025  -0.517  1.00 10.00      A   
ATOM   1851  CB  SER A 192      -9.135  11.353  -0.808  1.00 10.00      A   
ATOM   1852  OG  SER A 192      -8.970  12.715  -1.171  1.00 10.00      A   
ATOM   1853  HG  SER A 192      -8.888  13.251  -0.373  1.00 10.00      A   
ATOM   1854  C   SER A 192     -11.410  10.986  -1.811  1.00 10.00      A   
ATOM   1855  O   SER A 192     -11.883   9.925  -2.217  1.00 10.00      A   
ATOM   1856  N   THR A 193     -11.581  12.132  -2.450  1.00 10.00      A   
ATOM   1857  HN  THR A 193     -11.192  12.955  -2.083  1.00 10.00      A   
ATOM   1858  CA  THR A 193     -12.328  12.188  -3.694  1.00 10.00      A   
ATOM   1859  CB  THR A 193     -13.843  11.913  -3.491  1.00 10.00      A   
ATOM   1860  OG1 THR A 193     -14.485  11.699  -4.758  1.00 10.00      A   
ATOM   1861  HG1 THR A 193     -13.850  11.313  -5.379  1.00 10.00      A   
ATOM   1862  CG2 THR A 193     -14.529  13.055  -2.754  1.00 10.00      A   
ATOM   1863  C   THR A 193     -12.104  13.508  -4.426  1.00 10.00      A   
ATOM   1864  O   THR A 193     -12.078  14.578  -3.815  1.00 10.00      A   
ATOM   1865  N   SER A 194     -11.917  13.412  -5.732  1.00 10.00      A   
ATOM   1866  HN  SER A 194     -11.927  12.520  -6.148  1.00 10.00      A   
ATOM   1867  CA  SER A 194     -11.704  14.574  -6.576  1.00 10.00      A   
ATOM   1868  CB  SER A 194     -10.216  14.747  -6.886  1.00 10.00      A   
ATOM   1869  OG  SER A 194      -9.442  14.713  -5.696  1.00 10.00      A   
ATOM   1870  HG  SER A 194      -8.604  14.273  -5.875  1.00 10.00      A   
ATOM   1871  C   SER A 194     -12.503  14.410  -7.865  1.00 10.00      A   
ATOM   1872  O   SER A 194     -12.165  13.587  -8.720  1.00 10.00      A   
ATOM   1873  N   THR A 195     -13.574  15.176  -7.982  1.00 10.00      A   
ATOM   1874  HN  THR A 195     -13.785  15.813  -7.264  1.00 10.00      A   
ATOM   1875  CA  THR A 195     -14.445  15.117  -9.140  1.00 10.00      A   
ATOM   1876  CB  THR A 195     -15.754  15.885  -8.868  1.00 10.00      A   
ATOM   1877  OG1 THR A 195     -16.186  15.625  -7.522  1.00 10.00      A   
ATOM   1878  HG1 THR A 195     -16.787  14.873  -7.518  1.00 10.00      A   
ATOM   1879  CG2 THR A 195     -16.842  15.448  -9.839  1.00 10.00      A   
ATOM   1880  C   THR A 195     -13.769  15.690 -10.386  1.00 10.00      A   
ATOM   1881  O   THR A 195     -13.243  16.805 -10.366  1.00 10.00      A   
ATOM   1882  N   LYS A 196     -13.774  14.908 -11.456  1.00 10.00      A   
ATOM   1883  HN  LYS A 196     -14.189  14.016 -11.392  1.00 10.00      A   
ATOM   1884  CA  LYS A 196     -13.189  15.315 -12.724  1.00 10.00      A   
ATOM   1885  CB  LYS A 196     -12.033  14.383 -13.111  1.00 10.00      A   
ATOM   1886  CG  LYS A 196     -10.776  14.557 -12.270  1.00 10.00      A   
ATOM   1887  CD  LYS A 196      -9.706  13.533 -12.629  1.00 10.00      A   
ATOM   1888  CE  LYS A 196      -9.202  13.713 -14.054  1.00 10.00      A   
ATOM   1889  NZ  LYS A 196      -8.005  12.871 -14.328  1.00 10.00      A   
ATOM   1890  HZ1 LYS A 196      -7.885  12.740 -15.354  1.00 10.00      A   
ATOM   1891  HZ2 LYS A 196      -8.112  11.938 -13.884  1.00 10.00      A   
ATOM   1892  HZ3 LYS A 196      -7.149  13.325 -13.946  1.00 10.00      A   
ATOM   1893  C   LYS A 196     -14.265  15.284 -13.803  1.00 10.00      A   
ATOM   1894  O   LYS A 196     -15.207  14.497 -13.718  1.00 10.00      A   
ATOM   1895  N   MET A 197     -14.140  16.142 -14.802  1.00 10.00      A   
ATOM   1896  HN  MET A 197     -13.378  16.757 -14.819  1.00 10.00      A   
ATOM   1897  CA  MET A 197     -15.117  16.189 -15.878  1.00 10.00      A   
ATOM   1898  CB  MET A 197     -15.962  17.461 -15.788  1.00 10.00      A   
ATOM   1899  CG  MET A 197     -17.440  17.237 -16.057  1.00 10.00      A   
ATOM   1900  SD  MET A 197     -18.448  18.682 -15.669  1.00 10.00      A   
ATOM   1901  CE  MET A 197     -20.094  17.979 -15.754  1.00 10.00      A   
ATOM   1902  C   MET A 197     -14.434  16.091 -17.234  1.00 10.00      A   
ATOM   1903  O   MET A 197     -13.628  16.949 -17.601  1.00 10.00      A   
ATOM   1904  N   VAL A 198     -14.750  15.034 -17.967  1.00 10.00      A   
ATOM   1905  HN  VAL A 198     -15.396  14.383 -17.614  1.00 10.00      A   
ATOM   1906  CA  VAL A 198     -14.171  14.809 -19.283  1.00 10.00      A   
ATOM   1907  CB  VAL A 198     -13.280  13.547 -19.306  1.00 10.00      A   
ATOM   1908  CG1 VAL A 198     -12.618  13.378 -20.666  1.00 10.00      A   
ATOM   1909  CG2 VAL A 198     -12.230  13.606 -18.204  1.00 10.00      A   
ATOM   1910  C   VAL A 198     -15.272  14.663 -20.327  1.00 10.00      A   
ATOM   1911  O   VAL A 198     -16.101  13.758 -20.238  1.00 10.00      A   
ATOM   1912  N   ASN A 199     -15.285  15.580 -21.290  1.00 10.00      A   
ATOM   1913  HN  ASN A 199     -14.614  16.292 -21.268  1.00 10.00      A   
ATOM   1914  CA  ASN A 199     -16.270  15.578 -22.375  1.00 10.00      A   
ATOM   1915  CB  ASN A 199     -16.111  14.337 -23.263  1.00 10.00      A   
ATOM   1916  CG  ASN A 199     -16.480  14.595 -24.715  1.00 10.00      A   
ATOM   1917  OD1 ASN A 199     -17.389  15.365 -25.017  1.00 10.00      A   
ATOM   1918  ND2 ASN A 199     -15.763  13.959 -25.626  1.00 10.00      A   
ATOM   1919 HD21 ASN A 199     -15.044  13.367 -25.321  1.00 10.00      A   
ATOM   1920 HD22 ASN A 199     -15.982  14.100 -26.571  1.00 10.00      A   
ATOM   1921  C   ASN A 199     -17.697  15.687 -21.841  1.00 10.00      A   
ATOM   1922  O   ASN A 199     -18.643  15.168 -22.435  1.00 10.00      A   
ATOM   1923  N   GLY A 200     -17.847  16.363 -20.710  1.00 10.00      A   
ATOM   1924  HN  GLY A 200     -17.059  16.759 -20.280  1.00 10.00      A   
ATOM   1925  CA  GLY A 200     -19.156  16.535 -20.115  1.00 10.00      A   
ATOM   1926  C   GLY A 200     -19.516  15.433 -19.136  1.00 10.00      A   
ATOM   1927  O   GLY A 200     -20.484  15.559 -18.385  1.00 10.00      A   
ATOM   1928  N   ARG A 201     -18.746  14.353 -19.137  1.00 10.00      A   
ATOM   1929  HN  ARG A 201     -17.980  14.306 -19.753  1.00 10.00      A   
ATOM   1930  CA  ARG A 201     -19.007  13.237 -18.236  1.00 10.00      A   
ATOM   1931  CB  ARG A 201     -18.503  11.918 -18.824  1.00 10.00      A   
ATOM   1932  CG  ARG A 201     -19.412  11.347 -19.899  1.00 10.00      A   
ATOM   1933  CD  ARG A 201     -18.943   9.980 -20.373  1.00 10.00      A   
ATOM   1934  NE  ARG A 201     -18.816   9.014 -19.278  1.00 10.00      A   
ATOM   1935  HE  ARG A 201     -17.905   8.738 -19.031  1.00 10.00      A   
ATOM   1936  CZ  ARG A 201     -19.847   8.478 -18.619  1.00 10.00      A   
ATOM   1937  NH1 ARG A 201     -21.096   8.824 -18.915  1.00 10.00      A   
ATOM   1938 HH11 ARG A 201     -21.900   8.408 -18.379  1.00 10.00      A   
ATOM   1939 HH12 ARG A 201     -21.286   9.502 -19.686  1.00 10.00      A   
ATOM   1940  NH2 ARG A 201     -19.626   7.585 -17.664  1.00 10.00      A   
ATOM   1941 HH21 ARG A 201     -20.433   7.159 -17.139  1.00 10.00      A   
ATOM   1942 HH22 ARG A 201     -18.643   7.289 -17.432  1.00 10.00      A   
ATOM   1943  C   ARG A 201     -18.409  13.486 -16.858  1.00 10.00      A   
ATOM   1944  O   ARG A 201     -17.235  13.840 -16.734  1.00 10.00      A   
ATOM   1945  N   LYS A 202     -19.229  13.307 -15.833  1.00 10.00      A   
ATOM   1946  HN  LYS A 202     -20.151  13.014 -16.003  1.00 10.00      A   
ATOM   1947  CA  LYS A 202     -18.802  13.518 -14.459  1.00 10.00      A   
ATOM   1948  CB  LYS A 202     -19.994  13.952 -13.597  1.00 10.00      A   
ATOM   1949  CG  LYS A 202     -19.624  14.350 -12.175  1.00 10.00      A   
ATOM   1950  CD  LYS A 202     -20.854  14.484 -11.287  1.00 10.00      A   
ATOM   1951  CE  LYS A 202     -21.416  13.124 -10.895  1.00 10.00      A   
ATOM   1952  NZ  LYS A 202     -22.455  13.235  -9.834  1.00 10.00      A   
ATOM   1953  HZ1 LYS A 202     -22.047  13.649  -8.970  1.00 10.00      A   
ATOM   1954  HZ2 LYS A 202     -22.838  12.296  -9.605  1.00 10.00      A   
ATOM   1955  HZ3 LYS A 202     -23.237  13.839 -10.155  1.00 10.00      A   
ATOM   1956  C   LYS A 202     -18.178  12.254 -13.881  1.00 10.00      A   
ATOM   1957  O   LYS A 202     -18.840  11.222 -13.760  1.00 10.00      A   
ATOM   1958  N   ILE A 203     -16.900  12.339 -13.539  1.00 10.00      A   
ATOM   1959  HN  ILE A 203     -16.422  13.189 -13.676  1.00 10.00      A   
ATOM   1960  CA  ILE A 203     -16.180  11.216 -12.958  1.00 10.00      A   
ATOM   1961  CB  ILE A 203     -14.957  10.815 -13.813  1.00 10.00      A   
ATOM   1962  CG1 ILE A 203     -15.372  10.579 -15.268  1.00 10.00      A   
ATOM   1963  CG2 ILE A 203     -14.291   9.571 -13.240  1.00 10.00      A   
ATOM   1964  CD1 ILE A 203     -14.209  10.434 -16.225  1.00 10.00      A   
ATOM   1965  C   ILE A 203     -15.708  11.589 -11.556  1.00 10.00      A   
ATOM   1966  O   ILE A 203     -14.746  12.341 -11.393  1.00 10.00      A   
ATOM   1967  N   THR A 204     -16.397  11.085 -10.550  1.00 10.00      A   
ATOM   1968  HN  THR A 204     -17.158  10.491 -10.737  1.00 10.00      A   
ATOM   1969  CA  THR A 204     -16.047  11.380  -9.171  1.00 10.00      A   
ATOM   1970  CB  THR A 204     -17.285  11.344  -8.258  1.00 10.00      A   
ATOM   1971  OG1 THR A 204     -18.449  11.708  -9.012  1.00 10.00      A   
ATOM   1972  HG1 THR A 204     -19.166  11.084  -8.803  1.00 10.00      A   
ATOM   1973  CG2 THR A 204     -17.121  12.312  -7.095  1.00 10.00      A   
ATOM   1974  C   THR A 204     -14.998  10.402  -8.651  1.00 10.00      A   
ATOM   1975  O   THR A 204     -15.314   9.466  -7.916  1.00 10.00      A   
ATOM   1976  N   THR A 205     -13.755  10.615  -9.057  1.00 10.00      A   
ATOM   1977  HN  THR A 205     -13.573  11.358  -9.672  1.00 10.00      A   
ATOM   1978  CA  THR A 205     -12.650   9.769  -8.640  1.00 10.00      A   
ATOM   1979  CB  THR A 205     -11.343  10.239  -9.296  1.00 10.00      A   
ATOM   1980  OG1 THR A 205     -11.626  11.341 -10.172  1.00 10.00      A   
ATOM   1981  HG1 THR A 205     -11.696  12.154  -9.651  1.00 10.00      A   
ATOM   1982  CG2 THR A 205     -10.714   9.109 -10.095  1.00 10.00      A   
ATOM   1983  C   THR A 205     -12.485   9.785  -7.121  1.00 10.00      A   
ATOM   1984  O   THR A 205     -12.504  10.846  -6.494  1.00 10.00      A   
ATOM   1985  N   LYS A 206     -12.353   8.606  -6.538  1.00 10.00      A   
ATOM   1986  HN  LYS A 206     -12.365   7.793  -7.095  1.00 10.00      A   
ATOM   1987  CA  LYS A 206     -12.183   8.467  -5.100  1.00 10.00      A   
ATOM   1988  CB  LYS A 206     -13.187   7.452  -4.547  1.00 10.00      A   
ATOM   1989  CG  LYS A 206     -14.321   8.047  -3.726  1.00 10.00      A   
ATOM   1990  CD  LYS A 206     -15.439   8.583  -4.606  1.00 10.00      A   
ATOM   1991  CE  LYS A 206     -16.656   8.956  -3.771  1.00 10.00      A   
ATOM   1992  NZ  LYS A 206     -17.579   9.869  -4.499  1.00 10.00      A   
ATOM   1993  HZ1 LYS A 206     -18.281  10.265  -3.842  1.00 10.00      A   
ATOM   1994  HZ2 LYS A 206     -18.086   9.348  -5.256  1.00 10.00      A   
ATOM   1995  HZ3 LYS A 206     -17.045  10.648  -4.930  1.00 10.00      A   
ATOM   1996  C   LYS A 206     -10.757   8.022  -4.780  1.00 10.00      A   
ATOM   1997  O   LYS A 206      -9.939   7.856  -5.687  1.00 10.00      A   
ATOM   1998  N   ARG A 207     -10.475   7.829  -3.499  1.00 10.00      A   
ATOM   1999  HN  ARG A 207     -11.184   7.964  -2.833  1.00 10.00      A   
ATOM   2000  CA  ARG A 207      -9.154   7.407  -3.045  1.00 10.00      A   
ATOM   2001  CB  ARG A 207      -8.168   8.583  -3.104  1.00 10.00      A   
ATOM   2002  CG  ARG A 207      -7.107   8.469  -4.189  1.00 10.00      A   
ATOM   2003  CD  ARG A 207      -5.852   7.773  -3.681  1.00 10.00      A   
ATOM   2004  NE  ARG A 207      -4.843   7.630  -4.734  1.00 10.00      A   
ATOM   2005  HE  ARG A 207      -5.170   7.427  -5.635  1.00 10.00      A   
ATOM   2006  CZ  ARG A 207      -3.527   7.756  -4.537  1.00 10.00      A   
ATOM   2007  NH1 ARG A 207      -3.053   8.026  -3.332  1.00 10.00      A   
ATOM   2008 HH11 ARG A 207      -2.026   8.129  -3.181  1.00 10.00      A   
ATOM   2009 HH12 ARG A 207      -3.707   8.128  -2.510  1.00 10.00      A   
ATOM   2010  NH2 ARG A 207      -2.683   7.604  -5.552  1.00 10.00      A   
ATOM   2011 HH21 ARG A 207      -1.652   7.706  -5.399  1.00 10.00      A   
ATOM   2012 HH22 ARG A 207      -3.040   7.378  -6.500  1.00 10.00      A   
ATOM   2013  C   ARG A 207      -9.232   6.875  -1.616  1.00 10.00      A   
ATOM   2014  O   ARG A 207      -9.051   7.628  -0.656  1.00 10.00      A   
ATOM   2015  N   ILE A 208      -9.539   5.592  -1.477  1.00 10.00      A   
ATOM   2016  HN  ILE A 208      -9.732   5.055  -2.282  1.00 10.00      A   
ATOM   2017  CA  ILE A 208      -9.636   4.966  -0.161  1.00 10.00      A   
ATOM   2018  CB  ILE A 208     -10.811   3.955  -0.085  1.00 10.00      A   
ATOM   2019  CG1 ILE A 208     -11.096   3.554   1.368  1.00 10.00      A   
ATOM   2020  CG2 ILE A 208     -10.538   2.723  -0.941  1.00 10.00      A   
ATOM   2021  CD1 ILE A 208     -12.334   2.697   1.537  1.00 10.00      A   
ATOM   2022  C   ILE A 208      -8.322   4.277   0.231  1.00 10.00      A   
ATOM   2023  O   ILE A 208      -7.599   3.758  -0.622  1.00 10.00      A   
ATOM   2024  N   VAL A 209      -8.005   4.302   1.522  1.00 10.00      A   
ATOM   2025  HN  VAL A 209      -8.599   4.765   2.147  1.00 10.00      A   
ATOM   2026  CA  VAL A 209      -6.792   3.673   2.029  1.00 10.00      A   
ATOM   2027  CB  VAL A 209      -6.236   4.415   3.263  1.00 10.00      A   
ATOM   2028  CG1 VAL A 209      -4.965   3.745   3.767  1.00 10.00      A   
ATOM   2029  CG2 VAL A 209      -5.973   5.876   2.937  1.00 10.00      A   
ATOM   2030  C   VAL A 209      -7.060   2.214   2.396  1.00 10.00      A   
ATOM   2031  O   VAL A 209      -7.936   1.914   3.213  1.00 10.00      A   
ATOM   2032  N   GLU A 210      -6.295   1.312   1.808  1.00 10.00      A   
ATOM   2033  HN  GLU A 210      -5.588   1.610   1.189  1.00 10.00      A   
ATOM   2034  CA  GLU A 210      -6.459  -0.105   2.063  1.00 10.00      A   
ATOM   2035  CB  GLU A 210      -7.289  -0.745   0.945  1.00 10.00      A   
ATOM   2036  CG  GLU A 210      -7.375  -2.261   1.002  1.00 10.00      A   
ATOM   2037  CD  GLU A 210      -6.707  -2.911  -0.192  1.00 10.00      A   
ATOM   2038  OE1 GLU A 210      -7.255  -2.815  -1.309  1.00 10.00      A   
ATOM   2039  OE2 GLU A 210      -5.617  -3.497  -0.024  1.00 10.00      A   
ATOM   2040  C   GLU A 210      -5.109  -0.802   2.210  1.00 10.00      A   
ATOM   2041  O   GLU A 210      -4.285  -0.787   1.295  1.00 10.00      A   
ATOM   2042  N   ASN A 211      -4.894  -1.390   3.385  1.00 10.00      A   
ATOM   2043  HN  ASN A 211      -5.590  -1.340   4.068  1.00 10.00      A   
ATOM   2044  CA  ASN A 211      -3.663  -2.123   3.687  1.00 10.00      A   
ATOM   2045  CB  ASN A 211      -3.600  -3.427   2.882  1.00 10.00      A   
ATOM   2046  CG  ASN A 211      -4.670  -4.412   3.309  1.00 10.00      A   
ATOM   2047  OD1 ASN A 211      -4.929  -4.585   4.501  1.00 10.00      A   
ATOM   2048  ND2 ASN A 211      -5.336  -5.027   2.344  1.00 10.00      A   
ATOM   2049 HD21 ASN A 211      -5.109  -4.809   1.408  1.00 10.00      A   
ATOM   2050 HD22 ASN A 211      -6.031  -5.669   2.596  1.00 10.00      A   
ATOM   2051  C   ASN A 211      -2.408  -1.278   3.478  1.00 10.00      A   
ATOM   2052  O   ASN A 211      -1.409  -1.743   2.927  1.00 10.00      A   
ATOM   2053  N   GLY A 212      -2.463  -0.030   3.919  1.00 10.00      A   
ATOM   2054  HN  GLY A 212      -3.286   0.298   4.331  1.00 10.00      A   
ATOM   2055  CA  GLY A 212      -1.323   0.855   3.783  1.00 10.00      A   
ATOM   2056  C   GLY A 212      -1.336   1.614   2.473  1.00 10.00      A   
ATOM   2057  O   GLY A 212      -1.086   2.819   2.445  1.00 10.00      A   
ATOM   2058  N   GLN A 213      -1.635   0.907   1.391  1.00 10.00      A   
ATOM   2059  HN  GLN A 213      -1.841  -0.048   1.488  1.00 10.00      A   
ATOM   2060  CA  GLN A 213      -1.686   1.515   0.070  1.00 10.00      A   
ATOM   2061  CB  GLN A 213      -1.501   0.454  -1.022  1.00 10.00      A   
ATOM   2062  CG  GLN A 213      -0.342  -0.507  -0.806  1.00 10.00      A   
ATOM   2063  CD  GLN A 213      -0.374  -1.671  -1.781  1.00 10.00      A   
ATOM   2064  OE1 GLN A 213      -1.438  -2.064  -2.257  1.00 10.00      A   
ATOM   2065  NE2 GLN A 213       0.788  -2.222  -2.095  1.00 10.00      A   
ATOM   2066 HE21 GLN A 213       1.599  -1.848  -1.689  1.00 10.00      A   
ATOM   2067 HE22 GLN A 213       0.791  -2.991  -2.712  1.00 10.00      A   
ATOM   2068  C   GLN A 213      -3.026   2.214  -0.129  1.00 10.00      A   
ATOM   2069  O   GLN A 213      -3.922   2.114   0.711  1.00 10.00      A   
ATOM   2070  N   GLU A 214      -3.163   2.920  -1.236  1.00 10.00      A   
ATOM   2071  HN  GLU A 214      -2.415   2.980  -1.864  1.00 10.00      A   
ATOM   2072  CA  GLU A 214      -4.399   3.618  -1.538  1.00 10.00      A   
ATOM   2073  CB  GLU A 214      -4.168   5.125  -1.586  1.00 10.00      A   
ATOM   2074  CG  GLU A 214      -4.023   5.751  -0.210  1.00 10.00      A   
ATOM   2075  CD  GLU A 214      -3.448   7.146  -0.250  1.00 10.00      A   
ATOM   2076  OE1 GLU A 214      -2.382   7.372   0.365  1.00 10.00      A   
ATOM   2077  OE2 GLU A 214      -4.053   8.027  -0.897  1.00 10.00      A   
ATOM   2078  C   GLU A 214      -5.002   3.113  -2.837  1.00 10.00      A   
ATOM   2079  O   GLU A 214      -4.302   2.550  -3.685  1.00 10.00      A   
ATOM   2080  N   ARG A 215      -6.304   3.285  -2.974  1.00 10.00      A   
ATOM   2081  HN  ARG A 215      -6.809   3.721  -2.247  1.00 10.00      A   
ATOM   2082  CA  ARG A 215      -7.016   2.848  -4.161  1.00 10.00      A   
ATOM   2083  CB  ARG A 215      -8.165   1.912  -3.774  1.00 10.00      A   
ATOM   2084  CG  ARG A 215      -7.731   0.710  -2.950  1.00 10.00      A   
ATOM   2085  CD  ARG A 215      -6.609  -0.041  -3.642  1.00 10.00      A   
ATOM   2086  NE  ARG A 215      -5.989  -1.040  -2.779  1.00 10.00      A   
ATOM   2087  HE  ARG A 215      -6.598  -1.675  -2.304  1.00 10.00      A   
ATOM   2088  CZ  ARG A 215      -4.675  -1.179  -2.621  1.00 10.00      A   
ATOM   2089  NH1 ARG A 215      -3.838  -0.290  -3.149  1.00 10.00      A   
ATOM   2090 HH11 ARG A 215      -4.205   0.539  -3.666  1.00 10.00      A   
ATOM   2091 HH12 ARG A 215      -2.809  -0.419  -3.042  1.00 10.00      A   
ATOM   2092  NH2 ARG A 215      -4.194  -2.171  -1.885  1.00 10.00      A   
ATOM   2093 HH21 ARG A 215      -3.162  -2.297  -1.780  1.00 10.00      A   
ATOM   2094 HH22 ARG A 215      -4.852  -2.824  -1.378  1.00 10.00      A   
ATOM   2095  C   ARG A 215      -7.554   4.044  -4.927  1.00 10.00      A   
ATOM   2096  O   ARG A 215      -7.513   5.170  -4.438  1.00 10.00      A   
ATOM   2097  N   VAL A 216      -8.017   3.802  -6.142  1.00 10.00      A   
ATOM   2098  HN  VAL A 216      -7.983   2.886  -6.493  1.00 10.00      A   
ATOM   2099  CA  VAL A 216      -8.579   4.857  -6.971  1.00 10.00      A   
ATOM   2100  CB  VAL A 216      -7.655   5.232  -8.153  1.00 10.00      A   
ATOM   2101  CG1 VAL A 216      -8.189   6.451  -8.893  1.00 10.00      A   
ATOM   2102  CG2 VAL A 216      -6.231   5.477  -7.677  1.00 10.00      A   
ATOM   2103  C   VAL A 216      -9.935   4.419  -7.509  1.00 10.00      A   
ATOM   2104  O   VAL A 216     -10.035   3.883  -8.618  1.00 10.00      A   
ATOM   2105  N   GLU A 217     -10.961   4.597  -6.695  1.00 10.00      A   
ATOM   2106  HN  GLU A 217     -10.798   4.971  -5.795  1.00 10.00      A   
ATOM   2107  CA  GLU A 217     -12.318   4.237  -7.072  1.00 10.00      A   
ATOM   2108  CB  GLU A 217     -13.245   4.289  -5.854  1.00 10.00      A   
ATOM   2109  CG  GLU A 217     -12.729   3.540  -4.631  1.00 10.00      A   
ATOM   2110  CD  GLU A 217     -11.861   4.401  -3.732  1.00 10.00      A   
ATOM   2111  OE1 GLU A 217     -12.399   4.998  -2.781  1.00 10.00      A   
ATOM   2112  OE2 GLU A 217     -10.640   4.483  -3.981  1.00 10.00      A   
ATOM   2113  C   GLU A 217     -12.825   5.172  -8.166  1.00 10.00      A   
ATOM   2114  O   GLU A 217     -12.766   6.393  -8.030  1.00 10.00      A   
ATOM   2115  N   VAL A 218     -13.310   4.600  -9.256  1.00 10.00      A   
ATOM   2116  HN  VAL A 218     -13.336   3.620  -9.315  1.00 10.00      A   
ATOM   2117  CA  VAL A 218     -13.810   5.391 -10.369  1.00 10.00      A   
ATOM   2118  CB  VAL A 218     -13.299   4.855 -11.722  1.00 10.00      A   
ATOM   2119  CG1 VAL A 218     -13.775   5.735 -12.869  1.00 10.00      A   
ATOM   2120  CG2 VAL A 218     -11.780   4.755 -11.717  1.00 10.00      A   
ATOM   2121  C   VAL A 218     -15.332   5.425 -10.378  1.00 10.00      A   
ATOM   2122  O   VAL A 218     -15.985   4.452 -10.764  1.00 10.00      A   
ATOM   2123  N   GLU A 219     -15.887   6.540  -9.931  1.00 10.00      A   
ATOM   2124  HN  GLU A 219     -15.309   7.267  -9.619  1.00 10.00      A   
ATOM   2125  CA  GLU A 219     -17.326   6.722  -9.894  1.00 10.00      A   
ATOM   2126  CB  GLU A 219     -17.708   7.551  -8.670  1.00 10.00      A   
ATOM   2127  CG  GLU A 219     -19.200   7.760  -8.488  1.00 10.00      A   
ATOM   2128  CD  GLU A 219     -19.507   8.930  -7.580  1.00 10.00      A   
ATOM   2129  OE1 GLU A 219     -19.121   8.884  -6.392  1.00 10.00      A   
ATOM   2130  OE2 GLU A 219     -20.126   9.908  -8.051  1.00 10.00      A   
ATOM   2131  C   GLU A 219     -17.775   7.431 -11.166  1.00 10.00      A   
ATOM   2132  O   GLU A 219     -17.463   8.603 -11.372  1.00 10.00      A   
ATOM   2133  N   GLU A 220     -18.501   6.723 -12.016  1.00 10.00      A   
ATOM   2134  HN  GLU A 220     -18.751   5.800 -11.784  1.00 10.00      A   
ATOM   2135  CA  GLU A 220     -18.963   7.293 -13.273  1.00 10.00      A   
ATOM   2136  CB  GLU A 220     -18.434   6.485 -14.453  1.00 10.00      A   
ATOM   2137  CG  GLU A 220     -16.973   6.723 -14.782  1.00 10.00      A   
ATOM   2138  CD  GLU A 220     -16.610   6.148 -16.131  1.00 10.00      A   
ATOM   2139  OE1 GLU A 220     -15.765   5.235 -16.189  1.00 10.00      A   
ATOM   2140  OE2 GLU A 220     -17.202   6.588 -17.141  1.00 10.00      A   
ATOM   2141  C   GLU A 220     -20.478   7.341 -13.341  1.00 10.00      A   
ATOM   2142  O   GLU A 220     -21.155   6.423 -12.870  1.00 10.00      A   
ATOM   2143  N   ASP A 221     -20.995   8.431 -13.914  1.00 10.00      A   
ATOM   2144  HN  ASP A 221     -20.380   9.132 -14.223  1.00 10.00      A   
ATOM   2145  CA  ASP A 221     -22.441   8.644 -14.089  1.00 10.00      A   
ATOM   2146  CB  ASP A 221     -23.120   7.471 -14.820  1.00 10.00      A   
ATOM   2147  CG  ASP A 221     -22.534   7.194 -16.195  1.00 10.00      A   
ATOM   2148  OD1 ASP A 221     -22.959   7.836 -17.180  1.00 10.00      A   
ATOM   2149  OD2 ASP A 221     -21.639   6.329 -16.302  1.00 10.00      A   
ATOM   2150  C   ASP A 221     -23.144   8.942 -12.766  1.00 10.00      A   
ATOM   2151  O   ASP A 221     -24.113   9.701 -12.722  1.00 10.00      A   
ATOM   2152  N   GLY A 222     -22.651   8.345 -11.692  1.00 10.00      A   
ATOM   2153  HN  GLY A 222     -21.879   7.744 -11.793  1.00 10.00      A   
ATOM   2154  CA  GLY A 222     -23.233   8.557 -10.386  1.00 10.00      A   
ATOM   2155  C   GLY A 222     -22.908   7.427  -9.433  1.00 10.00      A   
ATOM   2156  O   GLY A 222     -23.024   7.579  -8.218  1.00 10.00      A   
ATOM   2157  N   GLN A 223     -22.489   6.296  -9.983  1.00 10.00      A   
ATOM   2158  HN  GLN A 223     -22.396   6.243 -10.958  1.00 10.00      A   
ATOM   2159  CA  GLN A 223     -22.153   5.130  -9.181  1.00 10.00      A   
ATOM   2160  CB  GLN A 223     -23.163   4.009  -9.455  1.00 10.00      A   
ATOM   2161  CG  GLN A 223     -22.932   2.739  -8.651  1.00 10.00      A   
ATOM   2162  CD  GLN A 223     -23.910   1.635  -9.004  1.00 10.00      A   
ATOM   2163  OE1 GLN A 223     -25.060   1.892  -9.359  1.00 10.00      A   
ATOM   2164  NE2 GLN A 223     -23.458   0.396  -8.911  1.00 10.00      A   
ATOM   2165 HE21 GLN A 223     -22.530   0.262  -8.624  1.00 10.00      A   
ATOM   2166 HE22 GLN A 223     -24.070  -0.340  -9.132  1.00 10.00      A   
ATOM   2167  C   GLN A 223     -20.738   4.651  -9.494  1.00 10.00      A   
ATOM   2168  O   GLN A 223     -20.262   4.793 -10.621  1.00 10.00      A   
ATOM   2169  N   LEU A 224     -20.063   4.104  -8.488  1.00 10.00      A   
ATOM   2170  HN  LEU A 224     -20.487   4.043  -7.609  1.00 10.00      A   
ATOM   2171  CA  LEU A 224     -18.710   3.591  -8.658  1.00 10.00      A   
ATOM   2172  CB  LEU A 224     -18.124   3.168  -7.306  1.00 10.00      A   
ATOM   2173  CG  LEU A 224     -17.680   4.290  -6.358  1.00 10.00      A   
ATOM   2174  CD1 LEU A 224     -18.877   4.974  -5.710  1.00 10.00      A   
ATOM   2175  CD2 LEU A 224     -16.737   3.745  -5.297  1.00 10.00      A   
ATOM   2176  C   LEU A 224     -18.728   2.406  -9.615  1.00 10.00      A   
ATOM   2177  O   LEU A 224     -19.562   1.510  -9.484  1.00 10.00      A   
ATOM   2178  N   LYS A 225     -17.822   2.409 -10.578  1.00 10.00      A   
ATOM   2179  HN  LYS A 225     -17.178   3.149 -10.630  1.00 10.00      A   
ATOM   2180  CA  LYS A 225     -17.759   1.339 -11.561  1.00 10.00      A   
ATOM   2181  CB  LYS A 225     -18.016   1.895 -12.965  1.00 10.00      A   
ATOM   2182  CG  LYS A 225     -19.439   2.392 -13.183  1.00 10.00      A   
ATOM   2183  CD  LYS A 225     -19.633   2.918 -14.595  1.00 10.00      A   
ATOM   2184  CE  LYS A 225     -21.102   3.160 -14.907  1.00 10.00      A   
ATOM   2185  NZ  LYS A 225     -21.296   3.656 -16.297  1.00 10.00      A   
ATOM   2186  HZ1 LYS A 225     -21.315   4.703 -16.307  1.00 10.00      A   
ATOM   2187  HZ2 LYS A 225     -22.190   3.300 -16.686  1.00 10.00      A   
ATOM   2188  HZ3 LYS A 225     -20.514   3.331 -16.903  1.00 10.00      A   
ATOM   2189  C   LYS A 225     -16.426   0.595 -11.513  1.00 10.00      A   
ATOM   2190  O   LYS A 225     -16.380  -0.599 -11.209  1.00 10.00      A   
ATOM   2191  N   SER A 226     -15.345   1.300 -11.802  1.00 10.00      A   
ATOM   2192  HN  SER A 226     -15.434   2.253 -12.005  1.00 10.00      A   
ATOM   2193  CA  SER A 226     -14.023   0.694 -11.810  1.00 10.00      A   
ATOM   2194  CB  SER A 226     -13.209   1.254 -12.976  1.00 10.00      A   
ATOM   2195  OG  SER A 226     -14.002   1.322 -14.150  1.00 10.00      A   
ATOM   2196  HG  SER A 226     -14.762   0.733 -14.055  1.00 10.00      A   
ATOM   2197  C   SER A 226     -13.293   0.930 -10.493  1.00 10.00      A   
ATOM   2198  O   SER A 226     -13.516   1.938  -9.820  1.00 10.00      A   
ATOM   2199  N   LEU A 227     -12.432  -0.009 -10.124  1.00 10.00      A   
ATOM   2200  HN  LEU A 227     -12.310  -0.798 -10.695  1.00 10.00      A   
ATOM   2201  CA  LEU A 227     -11.660   0.096  -8.896  1.00 10.00      A   
ATOM   2202  CB  LEU A 227     -12.131  -0.944  -7.872  1.00 10.00      A   
ATOM   2203  CG  LEU A 227     -11.391  -0.960  -6.530  1.00 10.00      A   
ATOM   2204  CD1 LEU A 227     -11.551   0.370  -5.810  1.00 10.00      A   
ATOM   2205  CD2 LEU A 227     -11.881  -2.107  -5.660  1.00 10.00      A   
ATOM   2206  C   LEU A 227     -10.175  -0.081  -9.192  1.00 10.00      A   
ATOM   2207  O   LEU A 227      -9.698  -1.199  -9.382  1.00 10.00      A   
ATOM   2208  N   THR A 228      -9.454   1.029  -9.253  1.00 10.00      A   
ATOM   2209  HN  THR A 228      -9.891   1.895  -9.104  1.00 10.00      A   
ATOM   2210  CA  THR A 228      -8.026   0.997  -9.532  1.00 10.00      A   
ATOM   2211  CB  THR A 228      -7.537   2.361 -10.054  1.00 10.00      A   
ATOM   2212  OG1 THR A 228      -8.598   2.990 -10.789  1.00 10.00      A   
ATOM   2213  HG1 THR A 228      -9.136   3.517 -10.184  1.00 10.00      A   
ATOM   2214  CG2 THR A 228      -6.338   2.182 -10.973  1.00 10.00      A   
ATOM   2215  C   THR A 228      -7.243   0.614  -8.278  1.00 10.00      A   
ATOM   2216  O   THR A 228      -7.155   1.388  -7.323  1.00 10.00      A   
ATOM   2217  N   ILE A 229      -6.698  -0.592  -8.282  1.00 10.00      A   
ATOM   2218  HN  ILE A 229      -6.808  -1.161  -9.071  1.00 10.00      A   
ATOM   2219  CA  ILE A 229      -5.939  -1.093  -7.150  1.00 10.00      A   
ATOM   2220  CB  ILE A 229      -6.383  -2.527  -6.783  1.00 10.00      A   
ATOM   2221  CG1 ILE A 229      -7.895  -2.564  -6.528  1.00 10.00      A   
ATOM   2222  CG2 ILE A 229      -5.625  -3.038  -5.565  1.00 10.00      A   
ATOM   2223  CD1 ILE A 229      -8.468  -3.960  -6.405  1.00 10.00      A   
ATOM   2224  C   ILE A 229      -4.444  -1.086  -7.453  1.00 10.00      A   
ATOM   2225  O   ILE A 229      -4.022  -1.447  -8.552  1.00 10.00      A   
ATOM   2226  N   ASN A 230      -3.652  -0.653  -6.480  1.00 10.00      A   
ATOM   2227  HN  ASN A 230      -4.051  -0.367  -5.636  1.00 10.00      A   
ATOM   2228  CA  ASN A 230      -2.205  -0.609  -6.630  1.00 10.00      A   
ATOM   2229  CB  ASN A 230      -1.571   0.199  -5.493  1.00 10.00      A   
ATOM   2230  CG  ASN A 230      -0.053   0.237  -5.563  1.00 10.00      A   
ATOM   2231  OD1 ASN A 230       0.527   1.111  -6.199  1.00 10.00      A   
ATOM   2232  ND2 ASN A 230       0.599  -0.708  -4.903  1.00 10.00      A   
ATOM   2233 HD21 ASN A 230       0.075  -1.378  -4.409  1.00 10.00      A   
ATOM   2234 HD22 ASN A 230       1.579  -0.703  -4.935  1.00 10.00      A   
ATOM   2235  C   ASN A 230      -1.650  -2.025  -6.638  1.00 10.00      A   
ATOM   2236  O   ASN A 230      -1.686  -2.718  -5.621  1.00 10.00      A   
ATOM   2237  N   GLY A 231      -1.156  -2.452  -7.787  1.00 10.00      A   
ATOM   2238  HN  GLY A 231      -1.160  -1.855  -8.562  1.00 10.00      A   
ATOM   2239  CA  GLY A 231      -0.613  -3.787  -7.904  1.00 10.00      A   
ATOM   2240  C   GLY A 231      -1.574  -4.722  -8.603  1.00 10.00      A   
ATOM   2241  O   GLY A 231      -1.641  -5.907  -8.284  1.00 10.00      A   
ATOM   2242  N   LYS A 232      -2.324  -4.182  -9.563  1.00 10.00      A   
ATOM   2243  HN  LYS A 232      -2.234  -3.227  -9.758  1.00 10.00      A   
ATOM   2244  CA  LYS A 232      -3.294  -4.969 -10.319  1.00 10.00      A   
ATOM   2245  CB  LYS A 232      -4.075  -4.102 -11.308  1.00 10.00      A   
ATOM   2246  CG  LYS A 232      -5.363  -3.527 -10.738  1.00 10.00      A   
ATOM   2247  CD  LYS A 232      -6.335  -3.130 -11.838  1.00 10.00      A   
ATOM   2248  CE  LYS A 232      -6.807  -4.342 -12.629  1.00 10.00      A   
ATOM   2249  NZ  LYS A 232      -7.879  -3.995 -13.599  1.00 10.00      A   
ATOM   2250  HZ1 LYS A 232      -7.582  -3.191 -14.192  1.00 10.00      A   
ATOM   2251  HZ2 LYS A 232      -8.749  -3.736 -13.096  1.00 10.00      A   
ATOM   2252  HZ3 LYS A 232      -8.080  -4.808 -14.215  1.00 10.00      A   
ATOM   2253  C   LYS A 232      -2.647  -6.149 -11.034  1.00 10.00      A   
ATOM   2254  O   LYS A 232      -3.280  -7.184 -11.214  1.00 10.00      A   
ATOM   2255  N   GLU A 233      -1.388  -5.991 -11.430  1.00 10.00      A   
ATOM   2256  HN  GLU A 233      -0.938  -5.143 -11.255  1.00 10.00      A   
ATOM   2257  CA  GLU A 233      -0.660  -7.055 -12.114  1.00 10.00      A   
ATOM   2258  CB  GLU A 233       0.739  -6.569 -12.514  1.00 10.00      A   
ATOM   2259  CG  GLU A 233       1.636  -7.615 -13.157  1.00 10.00      A   
ATOM   2260  CD  GLU A 233       2.386  -8.454 -12.139  1.00 10.00      A   
ATOM   2261  OE1 GLU A 233       2.659  -7.945 -11.030  1.00 10.00      A   
ATOM   2262  OE2 GLU A 233       2.696  -9.624 -12.447  1.00 10.00      A   
ATOM   2263  C   GLU A 233      -0.592  -8.298 -11.228  1.00 10.00      A   
ATOM   2264  O   GLU A 233      -0.907  -9.404 -11.672  1.00 10.00      A   
ATOM   2265  N   GLN A 234      -0.197  -8.102  -9.971  1.00 10.00      A   
ATOM   2266  HN  GLN A 234       0.052  -7.197  -9.684  1.00 10.00      A   
ATOM   2267  CA  GLN A 234      -0.107  -9.198  -9.014  1.00 10.00      A   
ATOM   2268  CB  GLN A 234       0.437  -8.703  -7.671  1.00 10.00      A   
ATOM   2269  CG  GLN A 234       1.938  -8.879  -7.505  1.00 10.00      A   
ATOM   2270  CD  GLN A 234       2.431  -8.493  -6.123  1.00 10.00      A   
ATOM   2271  OE1 GLN A 234       1.925  -7.554  -5.505  1.00 10.00      A   
ATOM   2272  NE2 GLN A 234       3.417  -9.224  -5.623  1.00 10.00      A   
ATOM   2273 HE21 GLN A 234       3.773  -9.971  -6.171  1.00 10.00      A   
ATOM   2274 HE22 GLN A 234       3.751  -9.001  -4.733  1.00 10.00      A   
ATOM   2275  C   GLN A 234      -1.475  -9.838  -8.821  1.00 10.00      A   
ATOM   2276  O   GLN A 234      -1.602 -11.061  -8.750  1.00 10.00      A   
ATOM   2277  N   LEU A 235      -2.501  -8.996  -8.770  1.00 10.00      A   
ATOM   2278  HN  LEU A 235      -2.329  -8.033  -8.846  1.00 10.00      A   
ATOM   2279  CA  LEU A 235      -3.868  -9.460  -8.598  1.00 10.00      A   
ATOM   2280  CB  LEU A 235      -4.814  -8.281  -8.364  1.00 10.00      A   
ATOM   2281  CG  LEU A 235      -4.549  -7.440  -7.113  1.00 10.00      A   
ATOM   2282  CD1 LEU A 235      -5.564  -6.316  -7.010  1.00 10.00      A   
ATOM   2283  CD2 LEU A 235      -4.582  -8.308  -5.863  1.00 10.00      A   
ATOM   2284  C   LEU A 235      -4.320 -10.272  -9.805  1.00 10.00      A   
ATOM   2285  O   LEU A 235      -5.034 -11.258  -9.660  1.00 10.00      A   
ATOM   2286  N   LEU A 236      -3.893  -9.857 -10.995  1.00 10.00      A   
ATOM   2287  HN  LEU A 236      -3.330  -9.051 -11.048  1.00 10.00      A   
ATOM   2288  CA  LEU A 236      -4.249 -10.559 -12.226  1.00 10.00      A   
ATOM   2289  CB  LEU A 236      -3.807  -9.765 -13.458  1.00 10.00      A   
ATOM   2290  CG  LEU A 236      -4.546  -8.447 -13.711  1.00 10.00      A   
ATOM   2291  CD1 LEU A 236      -4.053  -7.787 -14.988  1.00 10.00      A   
ATOM   2292  CD2 LEU A 236      -6.049  -8.668 -13.764  1.00 10.00      A   
ATOM   2293  C   LEU A 236      -3.635 -11.952 -12.244  1.00 10.00      A   
ATOM   2294  O   LEU A 236      -4.211 -12.892 -12.794  1.00 10.00      A   
ATOM   2295  N   ARG A 237      -2.467 -12.085 -11.630  1.00 10.00      A   
ATOM   2296  HN  ARG A 237      -2.046 -11.297 -11.222  1.00 10.00      A   
ATOM   2297  CA  ARG A 237      -1.794 -13.371 -11.563  1.00 10.00      A   
ATOM   2298  CB  ARG A 237      -0.321 -13.216 -11.195  1.00 10.00      A   
ATOM   2299  CG  ARG A 237       0.583 -12.990 -12.396  1.00 10.00      A   
ATOM   2300  CD  ARG A 237       2.049 -13.142 -12.024  1.00 10.00      A   
ATOM   2301  NE  ARG A 237       2.545 -11.991 -11.279  1.00 10.00      A   
ATOM   2302  HE  ARG A 237       2.449 -11.097 -11.707  1.00 10.00      A   
ATOM   2303  CZ  ARG A 237       3.114 -12.065 -10.080  1.00 10.00      A   
ATOM   2304  NH1 ARG A 237       3.265 -13.242  -9.480  1.00 10.00      A   
ATOM   2305 HH11 ARG A 237       3.727 -13.298  -8.530  1.00 10.00      A   
ATOM   2306 HH12 ARG A 237       2.933 -14.112  -9.938  1.00 10.00      A   
ATOM   2307  NH2 ARG A 237       3.535 -10.962  -9.482  1.00 10.00      A   
ATOM   2308 HH21 ARG A 237       3.428 -10.034  -9.953  1.00 10.00      A   
ATOM   2309 HH22 ARG A 237       3.974 -11.017  -8.524  1.00 10.00      A   
ATOM   2310  C   ARG A 237      -2.511 -14.309 -10.600  1.00 10.00      A   
ATOM   2311  O   ARG A 237      -2.475 -15.524 -10.768  1.00 10.00      A   
ATOM   2312  N   LEU A 238      -3.157 -13.734  -9.591  1.00 10.00      A   
ATOM   2313  HN  LEU A 238      -3.111 -12.758  -9.489  1.00 10.00      A   
ATOM   2314  CA  LEU A 238      -3.918 -14.517  -8.620  1.00 10.00      A   
ATOM   2315  CB  LEU A 238      -4.047 -13.756  -7.298  1.00 10.00      A   
ATOM   2316  CG  LEU A 238      -2.738 -13.435  -6.575  1.00 10.00      A   
ATOM   2317  CD1 LEU A 238      -3.001 -12.595  -5.335  1.00 10.00      A   
ATOM   2318  CD2 LEU A 238      -1.993 -14.712  -6.215  1.00 10.00      A   
ATOM   2319  C   LEU A 238      -5.301 -14.816  -9.191  1.00 10.00      A   
ATOM   2320  O   LEU A 238      -5.895 -15.864  -8.926  1.00 10.00      A   
ATOM   2321  N   ASP A 239      -5.794 -13.875  -9.993  1.00 10.00      A   
ATOM   2322  HN  ASP A 239      -5.269 -13.056 -10.133  1.00 10.00      A   
ATOM   2323  CA  ASP A 239      -7.093 -13.994 -10.652  1.00 10.00      A   
ATOM   2324  CB  ASP A 239      -7.379 -12.702 -11.433  1.00 10.00      A   
ATOM   2325  CG  ASP A 239      -8.847 -12.315 -11.472  1.00 10.00      A   
ATOM   2326  OD1 ASP A 239      -9.598 -12.888 -12.278  1.00 10.00      A   
ATOM   2327  OD2 ASP A 239      -9.248 -11.412 -10.706  1.00 10.00      A   
ATOM   2328  C   ASP A 239      -7.064 -15.173 -11.619  1.00 10.00      A   
ATOM   2329  O   ASP A 239      -8.069 -15.843 -11.845  1.00 10.00      A   
ATOM   2330  N   ASN A 240      -5.886 -15.423 -12.175  1.00 10.00      A   
ATOM   2331  HN  ASN A 240      -5.122 -14.856 -11.938  1.00 10.00      A   
ATOM   2332  CA  ASN A 240      -5.692 -16.515 -13.120  1.00 10.00      A   
ATOM   2333  CB  ASN A 240      -5.195 -15.980 -14.469  1.00 10.00      A   
ATOM   2334  CG  ASN A 240      -6.210 -15.093 -15.163  1.00 10.00      A   
ATOM   2335  OD1 ASN A 240      -7.083 -15.573 -15.886  1.00 10.00      A   
ATOM   2336  ND2 ASN A 240      -6.103 -13.791 -14.945  1.00 10.00      A   
ATOM   2337 HD21 ASN A 240      -5.387 -13.478 -14.352  1.00 10.00      A   
ATOM   2338 HD22 ASN A 240      -6.741 -13.191 -15.387  1.00 10.00      A   
ATOM   2339  C   ASN A 240      -4.707 -17.538 -12.562  1.00 10.00      A   
ATOM   2340  O   ASN A 240      -3.983 -18.200 -13.311  1.00 10.00      A   
ATOM   2341  N   LYS A 241      -4.684 -17.658 -11.241  1.00 10.00      A   
ATOM   2342  HN  LYS A 241      -5.288 -17.106 -10.702  1.00 10.00      A   
ATOM   2343  CB  LYS A 241      -3.693 -18.233  -9.076  1.00 10.00      A   
ATOM   2344  CG  LYS A 241      -2.826 -19.163  -8.239  1.00 10.00      A   
ATOM   2345  CD  LYS A 241      -2.760 -18.681  -6.798  1.00 10.00      A   
ATOM   2346  CE  LYS A 241      -2.275 -19.769  -5.853  1.00 10.00      A   
ATOM   2347  NZ  LYS A 241      -2.497 -19.399  -4.429  1.00 10.00      A   
ATOM   2348  HZ1 LYS A 241      -3.522 -19.271  -4.248  1.00 10.00      A   
ATOM   2349  HZ2 LYS A 241      -2.009 -18.515  -4.201  1.00 10.00      A   
ATOM   2350  HZ3 LYS A 241      -2.144 -20.155  -3.795  1.00 10.00      A   
ATOM   2351  CA  LYS A 241      -3.798 -18.595 -10.563  1.00 10.00      A   
ATOM   2352  C   LYS A 241      -4.314 -20.017 -10.729  1.00 10.00      A   
ATOM   2353  O   LYS A 241      -3.486 -20.937 -10.905  1.00 10.00      A   
ATOM   2354  OXT LYS A 241      -5.547 -20.202 -10.703  1.00 10.00      A   
ATOM   2355  CB  MET B   1      30.848   7.370 -11.737  1.00 10.00      B   
ATOM   2356  CG  MET B   1      30.341   8.309 -10.652  1.00 10.00      B   
ATOM   2357  SD  MET B   1      30.127  10.005 -11.228  1.00 10.00      B   
ATOM   2358  CE  MET B   1      29.330  10.738  -9.801  1.00 10.00      B   
ATOM   2359  C   MET B   1      33.226   8.140 -11.509  1.00 10.00      B   
ATOM   2360  O   MET B   1      33.976   7.234 -11.149  1.00 10.00      B   
ATOM   2361  N   MET B   1      32.524   6.870 -13.496  1.00 10.00      B   
ATOM   2362  HT1 MET B   1      31.708   6.533 -14.044  1.00 10.00      B   
ATOM   2363  HT2 MET B   1      32.978   6.058 -13.030  1.00 10.00      B   
ATOM   2364  HT3 MET B   1      33.206   7.308 -14.144  1.00 10.00      B   
ATOM   2365  CA  MET B   1      32.092   7.860 -12.482  1.00 10.00      B   
ATOM   2366  N   VAL B   2      33.361   9.397 -11.104  1.00 10.00      B   
ATOM   2367  HN  VAL B   2      32.744  10.078 -11.446  1.00 10.00      B   
ATOM   2368  CA  VAL B   2      34.410   9.791 -10.173  1.00 10.00      B   
ATOM   2369  CB  VAL B   2      34.741  11.297 -10.287  1.00 10.00      B   
ATOM   2370  CG1 VAL B   2      36.021  11.626  -9.536  1.00 10.00      B   
ATOM   2371  CG2 VAL B   2      34.859  11.717 -11.745  1.00 10.00      B   
ATOM   2372  C   VAL B   2      34.014   9.457  -8.735  1.00 10.00      B   
ATOM   2373  O   VAL B   2      34.806   8.889  -7.985  1.00 10.00      B   
ATOM   2374  N   ASP B   3      32.780   9.820  -8.368  1.00 10.00      B   
ATOM   2375  HN  ASP B   3      32.201  10.257  -9.026  1.00 10.00      B   
ATOM   2376  CA  ASP B   3      32.247   9.572  -7.019  1.00 10.00      B   
ATOM   2377  CB  ASP B   3      32.093   8.072  -6.739  1.00 10.00      B   
ATOM   2378  CG  ASP B   3      30.641   7.638  -6.689  1.00 10.00      B   
ATOM   2379  OD1 ASP B   3      30.257   6.928  -5.736  1.00 10.00      B   
ATOM   2380  OD2 ASP B   3      29.879   8.011  -7.604  1.00 10.00      B   
ATOM   2381  C   ASP B   3      33.086  10.246  -5.933  1.00 10.00      B   
ATOM   2382  O   ASP B   3      33.003   9.898  -4.758  1.00 10.00      B   
ATOM   2383  N   TYR B   4      33.866  11.240  -6.341  1.00 10.00      B   
ATOM   2384  HN  TYR B   4      33.861  11.476  -7.289  1.00 10.00      B   
ATOM   2385  CA  TYR B   4      34.741  11.979  -5.439  1.00 10.00      B   
ATOM   2386  CB  TYR B   4      35.484  13.059  -6.234  1.00 10.00      B   
ATOM   2387  CG  TYR B   4      36.597  13.764  -5.487  1.00 10.00      B   
ATOM   2388  CD1 TYR B   4      37.931  13.464  -5.736  1.00 10.00      B   
ATOM   2389  CD2 TYR B   4      36.314  14.742  -4.547  1.00 10.00      B   
ATOM   2390  CE1 TYR B   4      38.950  14.119  -5.065  1.00 10.00      B   
ATOM   2391  CE2 TYR B   4      37.321  15.397  -3.872  1.00 10.00      B   
ATOM   2392  CZ  TYR B   4      38.637  15.086  -4.133  1.00 10.00      B   
ATOM   2393  OH  TYR B   4      39.638  15.746  -3.458  1.00 10.00      B   
ATOM   2394  HH  TYR B   4      40.304  16.047  -4.082  1.00 10.00      B   
ATOM   2395  C   TYR B   4      33.959  12.614  -4.290  1.00 10.00      B   
ATOM   2396  O   TYR B   4      34.256  12.377  -3.124  1.00 10.00      B   
ATOM   2397  N   TYR B   5      32.952  13.409  -4.635  1.00 10.00      B   
ATOM   2398  HN  TYR B   5      32.749  13.538  -5.583  1.00 10.00      B   
ATOM   2399  CA  TYR B   5      32.136  14.101  -3.636  1.00 10.00      B   
ATOM   2400  CB  TYR B   5      31.238  15.141  -4.322  1.00 10.00      B   
ATOM   2401  CG  TYR B   5      30.207  15.780  -3.418  1.00 10.00      B   
ATOM   2402  CD1 TYR B   5      30.580  16.675  -2.421  1.00 10.00      B   
ATOM   2403  CD2 TYR B   5      28.859  15.486  -3.563  1.00 10.00      B   
ATOM   2404  CE1 TYR B   5      29.638  17.251  -1.591  1.00 10.00      B   
ATOM   2405  CE2 TYR B   5      27.911  16.059  -2.740  1.00 10.00      B   
ATOM   2406  CZ  TYR B   5      28.304  16.940  -1.757  1.00 10.00      B   
ATOM   2407  OH  TYR B   5      27.358  17.506  -0.932  1.00 10.00      B   
ATOM   2408  HH  TYR B   5      26.749  16.822  -0.634  1.00 10.00      B   
ATOM   2409  C   TYR B   5      31.307  13.132  -2.792  1.00 10.00      B   
ATOM   2410  O   TYR B   5      30.917  13.451  -1.669  1.00 10.00      B   
ATOM   2411  N   GLU B   6      31.052  11.946  -3.318  1.00 10.00      B   
ATOM   2412  HN  GLU B   6      31.412  11.723  -4.199  1.00 10.00      B   
ATOM   2413  CA  GLU B   6      30.260  10.961  -2.599  1.00 10.00      B   
ATOM   2414  CB  GLU B   6      29.608   9.973  -3.564  1.00 10.00      B   
ATOM   2415  CG  GLU B   6      28.426  10.553  -4.321  1.00 10.00      B   
ATOM   2416  CD  GLU B   6      27.376  11.121  -3.390  1.00 10.00      B   
ATOM   2417  OE1 GLU B   6      27.383  12.347  -3.158  1.00 10.00      B   
ATOM   2418  OE2 GLU B   6      26.548  10.343  -2.871  1.00 10.00      B   
ATOM   2419  C   GLU B   6      31.081  10.229  -1.542  1.00 10.00      B   
ATOM   2420  O   GLU B   6      30.696  10.174  -0.373  1.00 10.00      B   
ATOM   2421  N   VAL B   7      32.219   9.689  -1.951  1.00 10.00      B   
ATOM   2422  HN  VAL B   7      32.487   9.791  -2.889  1.00 10.00      B   
ATOM   2423  CA  VAL B   7      33.078   8.946  -1.037  1.00 10.00      B   
ATOM   2424  CB  VAL B   7      34.035   7.992  -1.788  1.00 10.00      B   
ATOM   2425  CG1 VAL B   7      34.728   7.052  -0.813  1.00 10.00      B   
ATOM   2426  CG2 VAL B   7      33.286   7.200  -2.850  1.00 10.00      B   
ATOM   2427  C   VAL B   7      33.884   9.870  -0.120  1.00 10.00      B   
ATOM   2428  O   VAL B   7      34.116   9.551   1.049  1.00 10.00      B   
ATOM   2429  N   LEU B   8      34.297  11.017  -0.644  1.00 10.00      B   
ATOM   2430  HN  LEU B   8      34.053  11.239  -1.569  1.00 10.00      B   
ATOM   2431  CA  LEU B   8      35.085  11.965   0.132  1.00 10.00      B   
ATOM   2432  CB  LEU B   8      36.254  12.504  -0.696  1.00 10.00      B   
ATOM   2433  CG  LEU B   8      37.142  11.464  -1.383  1.00 10.00      B   
ATOM   2434  CD1 LEU B   8      38.330  12.137  -2.050  1.00 10.00      B   
ATOM   2435  CD2 LEU B   8      37.609  10.406  -0.393  1.00 10.00      B   
ATOM   2436  C   LEU B   8      34.222  13.116   0.636  1.00 10.00      B   
ATOM   2437  O   LEU B   8      33.003  13.114   0.459  1.00 10.00      B   
ATOM   2438  N   GLY B   9      34.855  14.101   1.265  1.00 10.00      B   
ATOM   2439  HN  GLY B   9      35.831  14.050   1.383  1.00 10.00      B   
ATOM   2440  CA  GLY B   9      34.121  15.242   1.785  1.00 10.00      B   
ATOM   2441  C   GLY B   9      34.522  16.544   1.121  1.00 10.00      B   
ATOM   2442  O   GLY B   9      34.573  17.589   1.771  1.00 10.00      B   
ATOM   2443  N   VAL B  10      34.810  16.481  -0.172  1.00 10.00      B   
ATOM   2444  HN  VAL B  10      34.740  15.619  -0.635  1.00 10.00      B   
ATOM   2445  CA  VAL B  10      35.209  17.662  -0.933  1.00 10.00      B   
ATOM   2446  CB  VAL B  10      36.737  17.899  -0.916  1.00 10.00      B   
ATOM   2447  CG1 VAL B  10      37.106  18.930   0.140  1.00 10.00      B   
ATOM   2448  CG2 VAL B  10      37.498  16.599  -0.689  1.00 10.00      B   
ATOM   2449  C   VAL B  10      34.726  17.572  -2.377  1.00 10.00      B   
ATOM   2450  O   VAL B  10      34.262  16.521  -2.819  1.00 10.00      B   
ATOM   2451  N   GLN B  11      34.834  18.677  -3.103  1.00 10.00      B   
ATOM   2452  HN  GLN B  11      35.208  19.486  -2.690  1.00 10.00      B   
ATOM   2453  CA  GLN B  11      34.412  18.728  -4.496  1.00 10.00      B   
ATOM   2454  CB  GLN B  11      34.036  20.161  -4.900  1.00 10.00      B   
ATOM   2455  CG  GLN B  11      35.183  21.164  -4.837  1.00 10.00      B   
ATOM   2456  CD  GLN B  11      35.287  21.872  -3.497  1.00 10.00      B   
ATOM   2457  OE1 GLN B  11      34.934  21.320  -2.454  1.00 10.00      B   
ATOM   2458  NE2 GLN B  11      35.782  23.096  -3.515  1.00 10.00      B   
ATOM   2459 HE21 GLN B  11      36.054  23.475  -4.381  1.00 10.00      B   
ATOM   2460 HE22 GLN B  11      35.851  23.582  -2.665  1.00 10.00      B   
ATOM   2461  C   GLN B  11      35.505  18.186  -5.410  1.00 10.00      B   
ATOM   2462  O   GLN B  11      36.682  18.194  -5.053  1.00 10.00      B   
ATOM   2463  N   ARG B  12      35.114  17.747  -6.606  1.00 10.00      B   
ATOM   2464  HN  ARG B  12      34.161  17.797  -6.841  1.00 10.00      B   
ATOM   2465  CA  ARG B  12      36.055  17.183  -7.577  1.00 10.00      B   
ATOM   2466  CB  ARG B  12      35.296  16.551  -8.752  1.00 10.00      B   
ATOM   2467  CG  ARG B  12      34.801  17.561  -9.782  1.00 10.00      B   
ATOM   2468  CD  ARG B  12      34.106  16.885 -10.952  1.00 10.00      B   
ATOM   2469  NE  ARG B  12      32.651  16.979 -10.850  1.00 10.00      B   
ATOM   2470  HE  ARG B  12      32.257  16.903  -9.951  1.00 10.00      B   
ATOM   2471  CZ  ARG B  12      31.838  17.163 -11.890  1.00 10.00      B   
ATOM   2472  NH1 ARG B  12      32.336  17.270 -13.118  1.00 10.00      B   
ATOM   2473 HH11 ARG B  12      33.364  17.200 -13.279  1.00 10.00      B   
ATOM   2474 HH12 ARG B  12      31.700  17.433 -13.931  1.00 10.00      B   
ATOM   2475  NH2 ARG B  12      30.528  17.236 -11.700  1.00 10.00      B   
ATOM   2476 HH21 ARG B  12      30.131  17.150 -10.739  1.00 10.00      B   
ATOM   2477 HH22 ARG B  12      29.884  17.370 -12.511  1.00 10.00      B   
ATOM   2478  C   ARG B  12      37.040  18.225  -8.111  1.00 10.00      B   
ATOM   2479  O   ARG B  12      37.985  17.888  -8.822  1.00 10.00      B   
ATOM   2480  N   HIS B  13      36.820  19.484  -7.762  1.00 10.00      B   
ATOM   2481  HN  HIS B  13      36.065  19.693  -7.175  1.00 10.00      B   
ATOM   2482  CA  HIS B  13      37.679  20.565  -8.231  1.00 10.00      B   
ATOM   2483  CB  HIS B  13      36.877  21.862  -8.382  1.00 10.00      B   
ATOM   2484  CG  HIS B  13      35.725  21.750  -9.335  1.00 10.00      B   
ATOM   2485  ND1 HIS B  13      35.888  21.957 -10.681  1.00 10.00      B   
ATOM   2486  CD2 HIS B  13      34.430  21.435  -9.085  1.00 10.00      B   
ATOM   2487  CE1 HIS B  13      34.698  21.763 -11.223  1.00 10.00      B   
ATOM   2488  NE2 HIS B  13      33.785  21.445 -10.297  1.00 10.00      B   
ATOM   2489  HE2 HIS B  13      32.810  21.413 -10.431  1.00 10.00      B   
ATOM   2490  C   HIS B  13      38.882  20.778  -7.318  1.00 10.00      B   
ATOM   2491  O   HIS B  13      39.681  21.692  -7.532  1.00 10.00      B   
ATOM   2492  N   ALA B  14      39.012  19.930  -6.306  1.00 10.00      B   
ATOM   2493  HN  ALA B  14      38.352  19.212  -6.194  1.00 10.00      B   
ATOM   2494  CA  ALA B  14      40.121  20.026  -5.368  1.00 10.00      B   
ATOM   2495  CB  ALA B  14      39.757  19.353  -4.054  1.00 10.00      B   
ATOM   2496  C   ALA B  14      41.377  19.395  -5.962  1.00 10.00      B   
ATOM   2497  O   ALA B  14      41.299  18.385  -6.662  1.00 10.00      B   
ATOM   2498  N   SER B  15      42.525  19.998  -5.684  1.00 10.00      B   
ATOM   2499  HN  SER B  15      42.519  20.796  -5.114  1.00 10.00      B   
ATOM   2500  CA  SER B  15      43.799  19.506  -6.188  1.00 10.00      B   
ATOM   2501  CB  SER B  15      44.850  20.614  -6.061  1.00 10.00      B   
ATOM   2502  OG  SER B  15      44.238  21.895  -6.012  1.00 10.00      B   
ATOM   2503  HG  SER B  15      43.882  22.048  -5.120  1.00 10.00      B   
ATOM   2504  C   SER B  15      44.244  18.273  -5.396  1.00 10.00      B   
ATOM   2505  O   SER B  15      43.735  18.022  -4.304  1.00 10.00      B   
ATOM   2506  N   PRO B  16      45.203  17.490  -5.932  1.00 10.00      B   
ATOM   2507  CA  PRO B  16      45.715  16.278  -5.266  1.00 10.00      B   
ATOM   2508  CB  PRO B  16      46.925  15.896  -6.118  1.00 10.00      B   
ATOM   2509  CG  PRO B  16      46.599  16.423  -7.470  1.00 10.00      B   
ATOM   2510  CD  PRO B  16      45.852  17.706  -7.241  1.00 10.00      B   
ATOM   2511  C   PRO B  16      46.146  16.535  -3.820  1.00 10.00      B   
ATOM   2512  O   PRO B  16      45.958  15.688  -2.946  1.00 10.00      B   
ATOM   2513  N   GLU B  17      46.723  17.708  -3.574  1.00 10.00      B   
ATOM   2514  HN  GLU B  17      46.862  18.336  -4.313  1.00 10.00      B   
ATOM   2515  CA  GLU B  17      47.168  18.076  -2.233  1.00 10.00      B   
ATOM   2516  CB  GLU B  17      48.100  19.286  -2.294  1.00 10.00      B   
ATOM   2517  CG  GLU B  17      47.455  20.528  -2.886  1.00 10.00      B   
ATOM   2518  CD  GLU B  17      48.362  21.736  -2.837  1.00 10.00      B   
ATOM   2519  OE1 GLU B  17      48.068  22.675  -2.070  1.00 10.00      B   
ATOM   2520  OE2 GLU B  17      49.371  21.748  -3.564  1.00 10.00      B   
ATOM   2521  C   GLU B  17      45.977  18.387  -1.330  1.00 10.00      B   
ATOM   2522  O   GLU B  17      46.023  18.150  -0.124  1.00 10.00      B   
ATOM   2523  N   ASP B  18      44.908  18.908  -1.927  1.00 10.00      B   
ATOM   2524  HN  ASP B  18      44.924  19.046  -2.898  1.00 10.00      B   
ATOM   2525  CA  ASP B  18      43.703  19.258  -1.181  1.00 10.00      B   
ATOM   2526  CB  ASP B  18      42.736  20.073  -2.045  1.00 10.00      B   
ATOM   2527  CG  ASP B  18      43.293  21.425  -2.439  1.00 10.00      B   
ATOM   2528  OD1 ASP B  18      43.875  22.112  -1.571  1.00 10.00      B   
ATOM   2529  OD2 ASP B  18      43.148  21.817  -3.616  1.00 10.00      B   
ATOM   2530  C   ASP B  18      43.023  18.002  -0.670  1.00 10.00      B   
ATOM   2531  O   ASP B  18      42.353  18.018   0.363  1.00 10.00      B   
ATOM   2532  N   ILE B  19      43.212  16.912  -1.404  1.00 10.00      B   
ATOM   2533  HN  ILE B  19      43.736  16.982  -2.229  1.00 10.00      B   
ATOM   2534  CA  ILE B  19      42.652  15.622  -1.033  1.00 10.00      B   
ATOM   2535  CB  ILE B  19      43.017  14.543  -2.082  1.00 10.00      B   
ATOM   2536  CG1 ILE B  19      42.654  15.015  -3.495  1.00 10.00      B   
ATOM   2537  CG2 ILE B  19      42.330  13.222  -1.770  1.00 10.00      B   
ATOM   2538  CD1 ILE B  19      42.992  14.020  -4.587  1.00 10.00      B   
ATOM   2539  C   ILE B  19      43.206  15.206   0.330  1.00 10.00      B   
ATOM   2540  O   ILE B  19      42.475  14.742   1.205  1.00 10.00      B   
ATOM   2541  N   LYS B  20      44.501  15.420   0.512  1.00 10.00      B   
ATOM   2542  HN  LYS B  20      45.022  15.824  -0.209  1.00 10.00      B   
ATOM   2543  CA  LYS B  20      45.168  15.074   1.756  1.00 10.00      B   
ATOM   2544  CB  LYS B  20      46.682  15.069   1.559  1.00 10.00      B   
ATOM   2545  CG  LYS B  20      47.122  14.298   0.326  1.00 10.00      B   
ATOM   2546  CD  LYS B  20      48.527  13.742   0.476  1.00 10.00      B   
ATOM   2547  CE  LYS B  20      48.832  12.753  -0.636  1.00 10.00      B   
ATOM   2548  NZ  LYS B  20      50.060  11.966  -0.368  1.00 10.00      B   
ATOM   2549  HZ1 LYS B  20      50.026  11.065  -0.886  1.00 10.00      B   
ATOM   2550  HZ2 LYS B  20      50.147  11.766   0.649  1.00 10.00      B   
ATOM   2551  HZ3 LYS B  20      50.898  12.497  -0.677  1.00 10.00      B   
ATOM   2552  C   LYS B  20      44.760  16.028   2.877  1.00 10.00      B   
ATOM   2553  O   LYS B  20      44.685  15.636   4.043  1.00 10.00      B   
ATOM   2554  N   LYS B  21      44.481  17.277   2.516  1.00 10.00      B   
ATOM   2555  HN  LYS B  21      44.565  17.533   1.572  1.00 10.00      B   
ATOM   2556  CA  LYS B  21      44.056  18.272   3.495  1.00 10.00      B   
ATOM   2557  CB  LYS B  21      43.991  19.666   2.871  1.00 10.00      B   
ATOM   2558  CG  LYS B  21      45.321  20.185   2.355  1.00 10.00      B   
ATOM   2559  CD  LYS B  21      45.139  21.455   1.543  1.00 10.00      B   
ATOM   2560  CE  LYS B  21      46.394  21.790   0.757  1.00 10.00      B   
ATOM   2561  NZ  LYS B  21      46.137  22.816  -0.286  1.00 10.00      B   
ATOM   2562  HZ1 LYS B  21      46.046  23.756   0.148  1.00 10.00      B   
ATOM   2563  HZ2 LYS B  21      45.250  22.598  -0.798  1.00 10.00      B   
ATOM   2564  HZ3 LYS B  21      46.926  22.837  -0.974  1.00 10.00      B   
ATOM   2565  C   LYS B  21      42.691  17.891   4.056  1.00 10.00      B   
ATOM   2566  O   LYS B  21      42.463  17.954   5.264  1.00 10.00      B   
ATOM   2567  N   ALA B  22      41.794  17.481   3.165  1.00 10.00      B   
ATOM   2568  HN  ALA B  22      42.042  17.456   2.213  1.00 10.00      B   
ATOM   2569  CA  ALA B  22      40.456  17.068   3.558  1.00 10.00      B   
ATOM   2570  CB  ALA B  22      39.594  16.828   2.331  1.00 10.00      B   
ATOM   2571  C   ALA B  22      40.531  15.811   4.412  1.00 10.00      B   
ATOM   2572  O   ALA B  22      39.725  15.612   5.322  1.00 10.00      B   
ATOM   2573  N   TYR B  23      41.510  14.968   4.106  1.00 10.00      B   
ATOM   2574  HN  TYR B  23      42.098  15.179   3.349  1.00 10.00      B   
ATOM   2575  CA  TYR B  23      41.727  13.737   4.851  1.00 10.00      B   
ATOM   2576  CB  TYR B  23      42.850  12.925   4.198  1.00 10.00      B   
ATOM   2577  CG  TYR B  23      43.316  11.725   4.994  1.00 10.00      B   
ATOM   2578  CD1 TYR B  23      42.452  10.676   5.281  1.00 10.00      B   
ATOM   2579  CD2 TYR B  23      44.626  11.637   5.448  1.00 10.00      B   
ATOM   2580  CE1 TYR B  23      42.881   9.576   5.998  1.00 10.00      B   
ATOM   2581  CE2 TYR B  23      45.062  10.542   6.167  1.00 10.00      B   
ATOM   2582  CZ  TYR B  23      44.185   9.515   6.438  1.00 10.00      B   
ATOM   2583  OH  TYR B  23      44.614   8.418   7.144  1.00 10.00      B   
ATOM   2584  HH  TYR B  23      45.158   8.705   7.883  1.00 10.00      B   
ATOM   2585  C   TYR B  23      42.080  14.069   6.296  1.00 10.00      B   
ATOM   2586  O   TYR B  23      41.538  13.484   7.232  1.00 10.00      B   
ATOM   2587  N   ARG B  24      42.981  15.034   6.464  1.00 10.00      B   
ATOM   2588  HN  ARG B  24      43.372  15.464   5.672  1.00 10.00      B   
ATOM   2589  CA  ARG B  24      43.403  15.465   7.789  1.00 10.00      B   
ATOM   2590  CB  ARG B  24      44.595  16.419   7.691  1.00 10.00      B   
ATOM   2591  CG  ARG B  24      45.874  15.760   7.203  1.00 10.00      B   
ATOM   2592  CD  ARG B  24      47.024  16.751   7.167  1.00 10.00      B   
ATOM   2593  NE  ARG B  24      48.275  16.132   6.730  1.00 10.00      B   
ATOM   2594  HE  ARG B  24      48.207  15.332   6.160  1.00 10.00      B   
ATOM   2595  CZ  ARG B  24      49.484  16.594   7.049  1.00 10.00      B   
ATOM   2596  NH1 ARG B  24      49.602  17.657   7.838  1.00 10.00      B   
ATOM   2597 HH11 ARG B  24      48.751  18.125   8.215  1.00 10.00      B   
ATOM   2598 HH12 ARG B  24      50.544  18.029   8.086  1.00 10.00      B   
ATOM   2599  NH2 ARG B  24      50.571  15.983   6.591  1.00 10.00      B   
ATOM   2600 HH21 ARG B  24      50.483  15.138   5.982  1.00 10.00      B   
ATOM   2601 HH22 ARG B  24      51.518  16.339   6.839  1.00 10.00      B   
ATOM   2602  C   ARG B  24      42.245  16.126   8.532  1.00 10.00      B   
ATOM   2603  O   ARG B  24      42.107  15.979   9.745  1.00 10.00      B   
ATOM   2604  N   LYS B  25      41.409  16.847   7.793  1.00 10.00      B   
ATOM   2605  HN  LYS B  25      41.575  16.941   6.828  1.00 10.00      B   
ATOM   2606  CA  LYS B  25      40.256  17.511   8.386  1.00 10.00      B   
ATOM   2607  CB  LYS B  25      39.577  18.443   7.382  1.00 10.00      B   
ATOM   2608  CG  LYS B  25      40.330  19.738   7.133  1.00 10.00      B   
ATOM   2609  CD  LYS B  25      39.419  20.797   6.538  1.00 10.00      B   
ATOM   2610  CE  LYS B  25      40.151  22.112   6.341  1.00 10.00      B   
ATOM   2611  NZ  LYS B  25      39.212  23.234   6.074  1.00 10.00      B   
ATOM   2612  HZ1 LYS B  25      38.587  23.383   6.896  1.00 10.00      B   
ATOM   2613  HZ2 LYS B  25      38.626  23.022   5.243  1.00 10.00      B   
ATOM   2614  HZ3 LYS B  25      39.745  24.108   5.894  1.00 10.00      B   
ATOM   2615  C   LYS B  25      39.259  16.486   8.912  1.00 10.00      B   
ATOM   2616  O   LYS B  25      38.767  16.603  10.034  1.00 10.00      B   
ATOM   2617  N   LEU B  26      38.974  15.473   8.100  1.00 10.00      B   
ATOM   2618  HN  LEU B  26      39.398  15.433   7.214  1.00 10.00      B   
ATOM   2619  CA  LEU B  26      38.046  14.423   8.496  1.00 10.00      B   
ATOM   2620  CB  LEU B  26      37.684  13.519   7.314  1.00 10.00      B   
ATOM   2621  CG  LEU B  26      36.735  14.123   6.271  1.00 10.00      B   
ATOM   2622  CD1 LEU B  26      36.229  13.048   5.323  1.00 10.00      B   
ATOM   2623  CD2 LEU B  26      35.569  14.834   6.943  1.00 10.00      B   
ATOM   2624  C   LEU B  26      38.616  13.614   9.654  1.00 10.00      B   
ATOM   2625  O   LEU B  26      37.877  13.126  10.507  1.00 10.00      B   
ATOM   2626  N   ALA B  27      39.938  13.494   9.687  1.00 10.00      B   
ATOM   2627  HN  ALA B  27      40.472  13.897   8.968  1.00 10.00      B   
ATOM   2628  CA  ALA B  27      40.615  12.769  10.753  1.00 10.00      B   
ATOM   2629  CB  ALA B  27      42.098  12.628  10.442  1.00 10.00      B   
ATOM   2630  C   ALA B  27      40.409  13.493  12.082  1.00 10.00      B   
ATOM   2631  O   ALA B  27      40.381  12.877  13.146  1.00 10.00      B   
ATOM   2632  N   LEU B  28      40.263  14.810  12.002  1.00 10.00      B   
ATOM   2633  HN  LEU B  28      40.317  15.241  11.122  1.00 10.00      B   
ATOM   2634  CA  LEU B  28      40.036  15.634  13.179  1.00 10.00      B   
ATOM   2635  CB  LEU B  28      40.513  17.066  12.930  1.00 10.00      B   
ATOM   2636  CG  LEU B  28      41.933  17.391  13.391  1.00 10.00      B   
ATOM   2637  CD1 LEU B  28      42.323  18.798  12.965  1.00 10.00      B   
ATOM   2638  CD2 LEU B  28      42.044  17.241  14.899  1.00 10.00      B   
ATOM   2639  C   LEU B  28      38.559  15.632  13.547  1.00 10.00      B   
ATOM   2640  O   LEU B  28      38.193  15.832  14.705  1.00 10.00      B   
ATOM   2641  N   LYS B  29      37.715  15.416  12.546  1.00 10.00      B   
ATOM   2642  HN  LYS B  29      38.074  15.285  11.643  1.00 10.00      B   
ATOM   2643  CA  LYS B  29      36.274  15.369  12.747  1.00 10.00      B   
ATOM   2644  CB  LYS B  29      35.557  15.381  11.394  1.00 10.00      B   
ATOM   2645  CG  LYS B  29      35.564  16.723  10.688  1.00 10.00      B   
ATOM   2646  CD  LYS B  29      34.345  17.544  11.065  1.00 10.00      B   
ATOM   2647  CE  LYS B  29      34.239  18.797  10.215  1.00 10.00      B   
ATOM   2648  NZ  LYS B  29      32.923  19.460  10.381  1.00 10.00      B   
ATOM   2649  HZ1 LYS B  29      32.893  20.338   9.825  1.00 10.00      B   
ATOM   2650  HZ2 LYS B  29      32.760  19.690  11.381  1.00 10.00      B   
ATOM   2651  HZ3 LYS B  29      32.162  18.832  10.055  1.00 10.00      B   
ATOM   2652  C   LYS B  29      35.899  14.102  13.497  1.00 10.00      B   
ATOM   2653  O   LYS B  29      35.129  14.134  14.456  1.00 10.00      B   
ATOM   2654  N   TRP B  30      36.470  12.990  13.057  1.00 10.00      B   
ATOM   2655  HN  TRP B  30      37.094  13.042  12.301  1.00 10.00      B   
ATOM   2656  CA  TRP B  30      36.206  11.693  13.662  1.00 10.00      B   
ATOM   2657  CB  TRP B  30      36.065  10.625  12.571  1.00 10.00      B   
ATOM   2658  CG  TRP B  30      35.073  10.976  11.497  1.00 10.00      B   
ATOM   2659  CD1 TRP B  30      35.343  11.222  10.182  1.00 10.00      B   
ATOM   2660  CD2 TRP B  30      33.653  11.122  11.647  1.00 10.00      B   
ATOM   2661  NE1 TRP B  30      34.183  11.512   9.503  1.00 10.00      B   
ATOM   2662  HE1 TRP B  30      34.120  11.724   8.548  1.00 10.00      B   
ATOM   2663  CE2 TRP B  30      33.132  11.460  10.381  1.00 10.00      B   
ATOM   2664  CE3 TRP B  30      32.773  11.005  12.728  1.00 10.00      B   
ATOM   2665  CZ2 TRP B  30      31.771  11.672  10.167  1.00 10.00      B   
ATOM   2666  CZ3 TRP B  30      31.425  11.218  12.512  1.00 10.00      B   
ATOM   2667  CH2 TRP B  30      30.937  11.549  11.244  1.00 10.00      B   
ATOM   2668  C   TRP B  30      37.325  11.315  14.629  1.00 10.00      B   
ATOM   2669  O   TRP B  30      37.584  10.134  14.867  1.00 10.00      B   
ATOM   2670  N   HIS B  31      37.982  12.327  15.184  1.00 10.00      B   
ATOM   2671  HN  HIS B  31      37.722  13.243  14.957  1.00 10.00      B   
ATOM   2672  CA  HIS B  31      39.073  12.116  16.126  1.00 10.00      B   
ATOM   2673  CB  HIS B  31      39.766  13.448  16.431  1.00 10.00      B   
ATOM   2674  CG  HIS B  31      41.077  13.301  17.136  1.00 10.00      B   
ATOM   2675  ND1 HIS B  31      41.154  13.278  18.507  1.00 10.00      B   
ATOM   2676  CD2 HIS B  31      42.322  13.160  16.616  1.00 10.00      B   
ATOM   2677  CE1 HIS B  31      42.435  13.123  18.793  1.00 10.00      B   
ATOM   2678  NE2 HIS B  31      43.179  13.049  17.682  1.00 10.00      B   
ATOM   2679  HE2 HIS B  31      44.115  12.750  17.634  1.00 10.00      B   
ATOM   2680  C   HIS B  31      38.552  11.490  17.416  1.00 10.00      B   
ATOM   2681  O   HIS B  31      37.528  11.918  17.943  1.00 10.00      B   
ATOM   2682  N   PRO B  32      39.253  10.470  17.941  1.00 10.00      B   
ATOM   2683  CA  PRO B  32      38.861   9.771  19.175  1.00 10.00      B   
ATOM   2684  CB  PRO B  32      40.087   8.913  19.495  1.00 10.00      B   
ATOM   2685  CG  PRO B  32      40.713   8.657  18.169  1.00 10.00      B   
ATOM   2686  CD  PRO B  32      40.479   9.896  17.352  1.00 10.00      B   
ATOM   2687  C   PRO B  32      38.550  10.706  20.352  1.00 10.00      B   
ATOM   2688  O   PRO B  32      37.682  10.406  21.174  1.00 10.00      B   
ATOM   2689  N   ASP B  33      39.244  11.838  20.429  1.00 10.00      B   
ATOM   2690  HN  ASP B  33      39.917  12.040  19.741  1.00 10.00      B   
ATOM   2691  CA  ASP B  33      39.029  12.787  21.521  1.00 10.00      B   
ATOM   2692  CB  ASP B  33      40.336  13.460  21.937  1.00 10.00      B   
ATOM   2693  CG  ASP B  33      40.688  13.194  23.386  1.00 10.00      B   
ATOM   2694  OD1 ASP B  33      39.784  12.834  24.174  1.00 10.00      B   
ATOM   2695  OD2 ASP B  33      41.875  13.324  23.741  1.00 10.00      B   
ATOM   2696  C   ASP B  33      37.979  13.838  21.182  1.00 10.00      B   
ATOM   2697  O   ASP B  33      37.590  14.635  22.034  1.00 10.00      B   
ATOM   2698  N   LYS B  34      37.531  13.845  19.936  1.00 10.00      B   
ATOM   2699  HN  LYS B  34      37.882  13.188  19.295  1.00 10.00      B   
ATOM   2700  CA  LYS B  34      36.520  14.794  19.489  1.00 10.00      B   
ATOM   2701  CB  LYS B  34      37.044  15.627  18.315  1.00 10.00      B   
ATOM   2702  CG  LYS B  34      38.000  16.742  18.713  1.00 10.00      B   
ATOM   2703  CD  LYS B  34      37.305  17.782  19.580  1.00 10.00      B   
ATOM   2704  CE  LYS B  34      38.231  18.939  19.920  1.00 10.00      B   
ATOM   2705  NZ  LYS B  34      37.555  19.959  20.768  1.00 10.00      B   
ATOM   2706  HZ1 LYS B  34      38.154  20.803  20.860  1.00 10.00      B   
ATOM   2707  HZ2 LYS B  34      37.376  19.573  21.715  1.00 10.00      B   
ATOM   2708  HZ3 LYS B  34      36.646  20.237  20.342  1.00 10.00      B   
ATOM   2709  C   LYS B  34      35.252  14.055  19.085  1.00 10.00      B   
ATOM   2710  O   LYS B  34      34.337  14.630  18.495  1.00 10.00      B   
ATOM   2711  N   ASN B  35      35.212  12.774  19.411  1.00 10.00      B   
ATOM   2712  HN  ASN B  35      35.975  12.384  19.884  1.00 10.00      B   
ATOM   2713  CA  ASN B  35      34.071  11.930  19.090  1.00 10.00      B   
ATOM   2714  CB  ASN B  35      34.533  10.497  18.812  1.00 10.00      B   
ATOM   2715  CG  ASN B  35      34.884  10.270  17.358  1.00 10.00      B   
ATOM   2716  OD1 ASN B  35      34.266  10.844  16.463  1.00 10.00      B   
ATOM   2717  ND2 ASN B  35      35.878   9.431  17.114  1.00 10.00      B   
ATOM   2718 HD21 ASN B  35      36.323   9.005  17.874  1.00 10.00      B   
ATOM   2719 HD22 ASN B  35      36.143   9.286  16.179  1.00 10.00      B   
ATOM   2720  C   ASN B  35      33.063  11.936  20.225  1.00 10.00      B   
ATOM   2721  O   ASN B  35      33.434  12.110  21.389  1.00 10.00      B   
ATOM   2722  N   PRO B  36      31.770  11.764  19.904  1.00 10.00      B   
ATOM   2723  CA  PRO B  36      30.702  11.735  20.904  1.00 10.00      B   
ATOM   2724  CB  PRO B  36      29.418  11.918  20.073  1.00 10.00      B   
ATOM   2725  CG  PRO B  36      29.870  12.197  18.674  1.00 10.00      B   
ATOM   2726  CD  PRO B  36      31.237  11.596  18.548  1.00 10.00      B   
ATOM   2727  C   PRO B  36      30.674  10.395  21.643  1.00 10.00      B   
ATOM   2728  O   PRO B  36      31.723   9.834  21.974  1.00 10.00      B   
ATOM   2729  N   GLU B  37      29.480   9.876  21.898  1.00 10.00      B   
ATOM   2730  HN  GLU B  37      28.672  10.352  21.604  1.00 10.00      B   
ATOM   2731  CA  GLU B  37      29.348   8.607  22.601  1.00 10.00      B   
ATOM   2732  CB  GLU B  37      28.020   8.522  23.362  1.00 10.00      B   
ATOM   2733  CG  GLU B  37      27.870   9.556  24.472  1.00 10.00      B   
ATOM   2734  CD  GLU B  37      29.193   9.935  25.112  1.00 10.00      B   
ATOM   2735  OE1 GLU B  37      29.923   9.032  25.576  1.00 10.00      B   
ATOM   2736  OE2 GLU B  37      29.513  11.141  25.150  1.00 10.00      B   
ATOM   2737  C   GLU B  37      29.514   7.435  21.642  1.00 10.00      B   
ATOM   2738  O   GLU B  37      29.951   6.355  22.032  1.00 10.00      B   
ATOM   2739  N   ASN B  38      29.175   7.660  20.383  1.00 10.00      B   
ATOM   2740  HN  ASN B  38      28.830   8.543  20.129  1.00 10.00      B   
ATOM   2741  CA  ASN B  38      29.301   6.628  19.367  1.00 10.00      B   
ATOM   2742  CB  ASN B  38      28.049   6.587  18.485  1.00 10.00      B   
ATOM   2743  CG  ASN B  38      28.186   5.699  17.260  1.00 10.00      B   
ATOM   2744  OD1 ASN B  38      28.912   4.701  17.261  1.00 10.00      B   
ATOM   2745  ND2 ASN B  38      27.490   6.069  16.196  1.00 10.00      B   
ATOM   2746 HD21 ASN B  38      26.943   6.881  16.263  1.00 10.00      B   
ATOM   2747 HD22 ASN B  38      27.546   5.515  15.390  1.00 10.00      B   
ATOM   2748  C   ASN B  38      30.549   6.864  18.528  1.00 10.00      B   
ATOM   2749  O   ASN B  38      30.532   7.628  17.564  1.00 10.00      B   
ATOM   2750  N   LYS B  39      31.637   6.221  18.914  1.00 10.00      B   
ATOM   2751  HN  LYS B  39      31.597   5.640  19.706  1.00 10.00      B   
ATOM   2752  CA  LYS B  39      32.895   6.363  18.200  1.00 10.00      B   
ATOM   2753  CB  LYS B  39      34.079   6.289  19.168  1.00 10.00      B   
ATOM   2754  CG  LYS B  39      33.970   7.230  20.360  1.00 10.00      B   
ATOM   2755  CD  LYS B  39      35.275   7.285  21.137  1.00 10.00      B   
ATOM   2756  CE  LYS B  39      35.119   8.059  22.436  1.00 10.00      B   
ATOM   2757  NZ  LYS B  39      34.323   7.306  23.438  1.00 10.00      B   
ATOM   2758  HZ1 LYS B  39      34.136   7.903  24.269  1.00 10.00      B   
ATOM   2759  HZ2 LYS B  39      34.842   6.460  23.749  1.00 10.00      B   
ATOM   2760  HZ3 LYS B  39      33.414   7.008  23.030  1.00 10.00      B   
ATOM   2761  C   LYS B  39      33.024   5.299  17.116  1.00 10.00      B   
ATOM   2762  O   LYS B  39      33.893   5.383  16.248  1.00 10.00      B   
ATOM   2763  N   GLU B  40      32.135   4.310  17.155  1.00 10.00      B   
ATOM   2764  HN  GLU B  40      31.447   4.310  17.855  1.00 10.00      B   
ATOM   2765  CA  GLU B  40      32.155   3.230  16.180  1.00 10.00      B   
ATOM   2766  CB  GLU B  40      31.181   2.126  16.574  1.00 10.00      B   
ATOM   2767  CG  GLU B  40      31.552   1.434  17.872  1.00 10.00      B   
ATOM   2768  CD  GLU B  40      30.699   0.220  18.154  1.00 10.00      B   
ATOM   2769  OE1 GLU B  40      31.020  -0.525  19.102  1.00 10.00      B   
ATOM   2770  OE2 GLU B  40      29.701   0.008  17.438  1.00 10.00      B   
ATOM   2771  C   GLU B  40      31.844   3.749  14.785  1.00 10.00      B   
ATOM   2772  O   GLU B  40      32.470   3.338  13.809  1.00 10.00      B   
ATOM   2773  N   GLU B  41      30.878   4.661  14.696  1.00 10.00      B   
ATOM   2774  HN  GLU B  41      30.404   4.938  15.511  1.00 10.00      B   
ATOM   2775  CA  GLU B  41      30.507   5.250  13.412  1.00 10.00      B   
ATOM   2776  CB  GLU B  41      29.328   6.217  13.564  1.00 10.00      B   
ATOM   2777  CG  GLU B  41      28.506   6.394  12.293  1.00 10.00      B   
ATOM   2778  CD  GLU B  41      27.743   7.705  12.249  1.00 10.00      B   
ATOM   2779  OE1 GLU B  41      26.696   7.818  12.926  1.00 10.00      B   
ATOM   2780  OE2 GLU B  41      28.186   8.620  11.522  1.00 10.00      B   
ATOM   2781  C   GLU B  41      31.704   5.990  12.831  1.00 10.00      B   
ATOM   2782  O   GLU B  41      31.961   5.936  11.628  1.00 10.00      B   
ATOM   2783  N   ALA B  42      32.439   6.663  13.712  1.00 10.00      B   
ATOM   2784  HN  ALA B  42      32.175   6.650  14.655  1.00 10.00      B   
ATOM   2785  CA  ALA B  42      33.621   7.418  13.324  1.00 10.00      B   
ATOM   2786  CB  ALA B  42      34.137   8.218  14.505  1.00 10.00      B   
ATOM   2787  C   ALA B  42      34.706   6.488  12.803  1.00 10.00      B   
ATOM   2788  O   ALA B  42      35.345   6.779  11.795  1.00 10.00      B   
ATOM   2789  N   GLU B  43      34.903   5.368  13.497  1.00 10.00      B   
ATOM   2790  HN  GLU B  43      34.375   5.211  14.312  1.00 10.00      B   
ATOM   2791  CA  GLU B  43      35.896   4.376  13.101  1.00 10.00      B   
ATOM   2792  CB  GLU B  43      35.868   3.188  14.067  1.00 10.00      B   
ATOM   2793  CG  GLU B  43      37.105   3.065  14.941  1.00 10.00      B   
ATOM   2794  CD  GLU B  43      38.304   2.543  14.178  1.00 10.00      B   
ATOM   2795  OE1 GLU B  43      39.232   3.332  13.905  1.00 10.00      B   
ATOM   2796  OE2 GLU B  43      38.326   1.340  13.853  1.00 10.00      B   
ATOM   2797  C   GLU B  43      35.643   3.898  11.674  1.00 10.00      B   
ATOM   2798  O   GLU B  43      36.575   3.748  10.881  1.00 10.00      B   
ATOM   2799  N   ARG B  44      34.370   3.682  11.352  1.00 10.00      B   
ATOM   2800  HN  ARG B  44      33.675   3.828  12.030  1.00 10.00      B   
ATOM   2801  CA  ARG B  44      33.982   3.233  10.020  1.00 10.00      B   
ATOM   2802  CB  ARG B  44      32.482   2.926   9.968  1.00 10.00      B   
ATOM   2803  CG  ARG B  44      32.015   1.886  10.972  1.00 10.00      B   
ATOM   2804  CD  ARG B  44      30.510   1.690  10.894  1.00 10.00      B   
ATOM   2805  NE  ARG B  44      29.939   1.301  12.184  1.00 10.00      B   
ATOM   2806  HE  ARG B  44      30.360   0.541  12.652  1.00 10.00      B   
ATOM   2807  CZ  ARG B  44      28.904   1.920  12.755  1.00 10.00      B   
ATOM   2808  NH1 ARG B  44      28.297   2.920  12.125  1.00 10.00      B   
ATOM   2809 HH11 ARG B  44      28.617   3.219  11.180  1.00 10.00      B   
ATOM   2810 HH12 ARG B  44      27.498   3.415  12.581  1.00 10.00      B   
ATOM   2811  NH2 ARG B  44      28.460   1.528  13.944  1.00 10.00      B   
ATOM   2812 HH21 ARG B  44      28.911   0.723  14.437  1.00 10.00      B   
ATOM   2813 HH22 ARG B  44      27.663   2.025  14.395  1.00 10.00      B   
ATOM   2814  C   ARG B  44      34.322   4.295   8.980  1.00 10.00      B   
ATOM   2815  O   ARG B  44      34.862   3.992   7.918  1.00 10.00      B   
ATOM   2816  N   LYS B  45      34.017   5.547   9.303  1.00 10.00      B   
ATOM   2817  HN  LYS B  45      33.608   5.730  10.177  1.00 10.00      B   
ATOM   2818  CA  LYS B  45      34.287   6.657   8.396  1.00 10.00      B   
ATOM   2819  CB  LYS B  45      33.619   7.949   8.887  1.00 10.00      B   
ATOM   2820  CG  LYS B  45      32.142   7.818   9.243  1.00 10.00      B   
ATOM   2821  CD  LYS B  45      31.285   7.497   8.028  1.00 10.00      B   
ATOM   2822  CE  LYS B  45      29.819   7.324   8.412  1.00 10.00      B   
ATOM   2823  NZ  LYS B  45      29.228   8.575   8.962  1.00 10.00      B   
ATOM   2824  HZ1 LYS B  45      28.234   8.661   8.669  1.00 10.00      B   
ATOM   2825  HZ2 LYS B  45      29.748   9.406   8.612  1.00 10.00      B   
ATOM   2826  HZ3 LYS B  45      29.265   8.568  10.006  1.00 10.00      B   
ATOM   2827  C   LYS B  45      35.791   6.873   8.239  1.00 10.00      B   
ATOM   2828  O   LYS B  45      36.282   7.088   7.132  1.00 10.00      B   
ATOM   2829  N   PHE B  46      36.511   6.801   9.355  1.00 10.00      B   
ATOM   2830  HN  PHE B  46      36.051   6.620  10.207  1.00 10.00      B   
ATOM   2831  CA  PHE B  46      37.957   6.990   9.362  1.00 10.00      B   
ATOM   2832  CB  PHE B  46      38.504   6.894  10.792  1.00 10.00      B   
ATOM   2833  CG  PHE B  46      39.837   7.566  10.998  1.00 10.00      B   
ATOM   2834  CD1 PHE B  46      39.925   8.749  11.713  1.00 10.00      B   
ATOM   2835  CD2 PHE B  46      41.001   7.016  10.481  1.00 10.00      B   
ATOM   2836  CE1 PHE B  46      41.146   9.368  11.912  1.00 10.00      B   
ATOM   2837  CE2 PHE B  46      42.224   7.630  10.675  1.00 10.00      B   
ATOM   2838  CZ  PHE B  46      42.297   8.809  11.391  1.00 10.00      B   
ATOM   2839  C   PHE B  46      38.650   5.969   8.466  1.00 10.00      B   
ATOM   2840  O   PHE B  46      39.452   6.331   7.611  1.00 10.00      B   
ATOM   2841  N   LYS B  47      38.329   4.696   8.657  1.00 10.00      B   
ATOM   2842  HN  LYS B  47      37.670   4.466   9.350  1.00 10.00      B   
ATOM   2843  CA  LYS B  47      38.930   3.631   7.862  1.00 10.00      B   
ATOM   2844  CB  LYS B  47      38.518   2.262   8.400  1.00 10.00      B   
ATOM   2845  CG  LYS B  47      39.455   1.725   9.468  1.00 10.00      B   
ATOM   2846  CD  LYS B  47      38.799   0.626  10.283  1.00 10.00      B   
ATOM   2847  CE  LYS B  47      39.799  -0.022  11.225  1.00 10.00      B   
ATOM   2848  NZ  LYS B  47      39.132  -0.682  12.374  1.00 10.00      B   
ATOM   2849  HZ1 LYS B  47      39.829  -1.205  12.939  1.00 10.00      B   
ATOM   2850  HZ2 LYS B  47      38.406  -1.344  12.039  1.00 10.00      B   
ATOM   2851  HZ3 LYS B  47      38.678   0.039  12.985  1.00 10.00      B   
ATOM   2852  C   LYS B  47      38.566   3.768   6.387  1.00 10.00      B   
ATOM   2853  O   LYS B  47      39.392   3.515   5.506  1.00 10.00      B   
ATOM   2854  N   GLN B  48      37.332   4.185   6.127  1.00 10.00      B   
ATOM   2855  HN  GLN B  48      36.721   4.365   6.875  1.00 10.00      B   
ATOM   2856  CA  GLN B  48      36.855   4.373   4.762  1.00 10.00      B   
ATOM   2857  CB  GLN B  48      35.364   4.732   4.760  1.00 10.00      B   
ATOM   2858  CG  GLN B  48      34.790   5.044   3.382  1.00 10.00      B   
ATOM   2859  CD  GLN B  48      34.788   3.840   2.459  1.00 10.00      B   
ATOM   2860  OE1 GLN B  48      34.641   2.705   2.903  1.00 10.00      B   
ATOM   2861  NE2 GLN B  48      34.950   4.079   1.166  1.00 10.00      B   
ATOM   2862 HE21 GLN B  48      35.057   5.009   0.874  1.00 10.00      B   
ATOM   2863 HE22 GLN B  48      34.965   3.315   0.555  1.00 10.00      B   
ATOM   2864  C   GLN B  48      37.652   5.466   4.059  1.00 10.00      B   
ATOM   2865  O   GLN B  48      38.181   5.259   2.965  1.00 10.00      B   
ATOM   2866  N   VAL B  49      37.755   6.625   4.703  1.00 10.00      B   
ATOM   2867  HN  VAL B  49      37.334   6.723   5.587  1.00 10.00      B   
ATOM   2868  CA  VAL B  49      38.475   7.755   4.127  1.00 10.00      B   
ATOM   2869  CB  VAL B  49      38.152   9.097   4.824  1.00 10.00      B   
ATOM   2870  CG1 VAL B  49      36.659   9.386   4.769  1.00 10.00      B   
ATOM   2871  CG2 VAL B  49      38.666   9.127   6.256  1.00 10.00      B   
ATOM   2872  C   VAL B  49      39.983   7.523   4.079  1.00 10.00      B   
ATOM   2873  O   VAL B  49      40.661   8.032   3.188  1.00 10.00      B   
ATOM   2874  N   ALA B  50      40.501   6.740   5.024  1.00 10.00      B   
ATOM   2875  HN  ALA B  50      39.907   6.358   5.709  1.00 10.00      B   
ATOM   2876  CA  ALA B  50      41.930   6.443   5.080  1.00 10.00      B   
ATOM   2877  CB  ALA B  50      42.254   5.577   6.287  1.00 10.00      B   
ATOM   2878  C   ALA B  50      42.396   5.771   3.796  1.00 10.00      B   
ATOM   2879  O   ALA B  50      43.499   6.032   3.307  1.00 10.00      B   
ATOM   2880  N   GLU B  51      41.554   4.901   3.260  1.00 10.00      B   
ATOM   2881  HN  GLU B  51      40.701   4.720   3.712  1.00 10.00      B   
ATOM   2882  CA  GLU B  51      41.865   4.199   2.028  1.00 10.00      B   
ATOM   2883  CB  GLU B  51      41.204   2.820   2.021  1.00 10.00      B   
ATOM   2884  CG  GLU B  51      41.821   1.824   2.990  1.00 10.00      B   
ATOM   2885  CD  GLU B  51      43.163   1.308   2.516  1.00 10.00      B   
ATOM   2886  OE1 GLU B  51      44.204   1.800   2.999  1.00 10.00      B   
ATOM   2887  OE2 GLU B  51      43.185   0.407   1.656  1.00 10.00      B   
ATOM   2888  C   GLU B  51      41.395   5.005   0.820  1.00 10.00      B   
ATOM   2889  O   GLU B  51      42.147   5.213  -0.126  1.00 10.00      B   
ATOM   2890  N   ALA B  52      40.157   5.488   0.882  1.00 10.00      B   
ATOM   2891  HN  ALA B  52      39.624   5.323   1.693  1.00 10.00      B   
ATOM   2892  CA  ALA B  52      39.558   6.254  -0.212  1.00 10.00      B   
ATOM   2893  CB  ALA B  52      38.140   6.671   0.145  1.00 10.00      B   
ATOM   2894  C   ALA B  52      40.388   7.469  -0.620  1.00 10.00      B   
ATOM   2895  O   ALA B  52      40.645   7.677  -1.807  1.00 10.00      B   
ATOM   2896  N   TYR B  53      40.818   8.258   0.361  1.00 10.00      B   
ATOM   2897  HN  TYR B  53      40.608   8.028   1.294  1.00 10.00      B   
ATOM   2898  CA  TYR B  53      41.607   9.456   0.082  1.00 10.00      B   
ATOM   2899  CB  TYR B  53      41.831  10.286   1.349  1.00 10.00      B   
ATOM   2900  CG  TYR B  53      40.710  11.262   1.651  1.00 10.00      B   
ATOM   2901  CD1 TYR B  53      39.854  11.066   2.724  1.00 10.00      B   
ATOM   2902  CD2 TYR B  53      40.512  12.385   0.861  1.00 10.00      B   
ATOM   2903  CE1 TYR B  53      38.831  11.958   2.997  1.00 10.00      B   
ATOM   2904  CE2 TYR B  53      39.494  13.283   1.125  1.00 10.00      B   
ATOM   2905  CZ  TYR B  53      38.657  13.066   2.195  1.00 10.00      B   
ATOM   2906  OH  TYR B  53      37.637  13.958   2.462  1.00 10.00      B   
ATOM   2907  HH  TYR B  53      37.703  14.255   3.377  1.00 10.00      B   
ATOM   2908  C   TYR B  53      42.936   9.119  -0.588  1.00 10.00      B   
ATOM   2909  O   TYR B  53      43.451   9.900  -1.386  1.00 10.00      B   
ATOM   2910  N   GLU B  54      43.481   7.952  -0.275  1.00 10.00      B   
ATOM   2911  HN  GLU B  54      43.020   7.357   0.352  1.00 10.00      B   
ATOM   2912  CA  GLU B  54      44.745   7.531  -0.860  1.00 10.00      B   
ATOM   2913  CB  GLU B  54      45.481   6.551   0.055  1.00 10.00      B   
ATOM   2914  CG  GLU B  54      46.876   6.199  -0.434  1.00 10.00      B   
ATOM   2915  CD  GLU B  54      47.740   5.563   0.632  1.00 10.00      B   
ATOM   2916  OE1 GLU B  54      47.742   4.318   0.737  1.00 10.00      B   
ATOM   2917  OE2 GLU B  54      48.438   6.305   1.356  1.00 10.00      B   
ATOM   2918  C   GLU B  54      44.524   6.925  -2.243  1.00 10.00      B   
ATOM   2919  O   GLU B  54      45.293   7.174  -3.170  1.00 10.00      B   
ATOM   2920  N   VAL B  55      43.463   6.144  -2.376  1.00 10.00      B   
ATOM   2921  HN  VAL B  55      42.887   5.979  -1.596  1.00 10.00      B   
ATOM   2922  CA  VAL B  55      43.135   5.508  -3.645  1.00 10.00      B   
ATOM   2923  CB  VAL B  55      41.932   4.548  -3.506  1.00 10.00      B   
ATOM   2924  CG1 VAL B  55      41.439   4.081  -4.869  1.00 10.00      B   
ATOM   2925  CG2 VAL B  55      42.304   3.353  -2.643  1.00 10.00      B   
ATOM   2926  C   VAL B  55      42.839   6.551  -4.718  1.00 10.00      B   
ATOM   2927  O   VAL B  55      43.264   6.419  -5.862  1.00 10.00      B   
ATOM   2928  N   LEU B  56      42.126   7.600  -4.337  1.00 10.00      B   
ATOM   2929  HN  LEU B  56      41.824   7.665  -3.404  1.00 10.00      B   
ATOM   2930  CA  LEU B  56      41.766   8.649  -5.277  1.00 10.00      B   
ATOM   2931  CB  LEU B  56      40.531   9.419  -4.803  1.00 10.00      B   
ATOM   2932  CG  LEU B  56      39.212   8.634  -4.799  1.00 10.00      B   
ATOM   2933  CD1 LEU B  56      38.045   9.546  -4.457  1.00 10.00      B   
ATOM   2934  CD2 LEU B  56      38.979   7.953  -6.138  1.00 10.00      B   
ATOM   2935  C   LEU B  56      42.924   9.596  -5.597  1.00 10.00      B   
ATOM   2936  O   LEU B  56      42.880  10.305  -6.603  1.00 10.00      B   
ATOM   2937  N   SER B  57      43.961   9.605  -4.762  1.00 10.00      B   
ATOM   2938  HN  SER B  57      43.961   9.014  -3.981  1.00 10.00      B   
ATOM   2939  CA  SER B  57      45.107  10.479  -4.998  1.00 10.00      B   
ATOM   2940  CB  SER B  57      45.645  11.059  -3.686  1.00 10.00      B   
ATOM   2941  OG  SER B  57      45.775  10.059  -2.689  1.00 10.00      B   
ATOM   2942  HG  SER B  57      44.963  10.027  -2.160  1.00 10.00      B   
ATOM   2943  C   SER B  57      46.212   9.757  -5.773  1.00 10.00      B   
ATOM   2944  O   SER B  57      47.047  10.391  -6.423  1.00 10.00      B   
ATOM   2945  N   ASP B  58      46.216   8.430  -5.700  1.00 10.00      B   
ATOM   2946  HN  ASP B  58      45.528   7.976  -5.164  1.00 10.00      B   
ATOM   2947  CA  ASP B  58      47.212   7.628  -6.398  1.00 10.00      B   
ATOM   2948  CB  ASP B  58      47.713   6.494  -5.500  1.00 10.00      B   
ATOM   2949  CG  ASP B  58      48.897   5.753  -6.088  1.00 10.00      B   
ATOM   2950  OD1 ASP B  58      50.047   6.063  -5.706  1.00 10.00      B   
ATOM   2951  OD2 ASP B  58      48.684   4.857  -6.924  1.00 10.00      B   
ATOM   2952  C   ASP B  58      46.620   7.069  -7.687  1.00 10.00      B   
ATOM   2953  O   ASP B  58      45.639   6.330  -7.659  1.00 10.00      B   
ATOM   2954  N   ALA B  59      47.222   7.425  -8.816  1.00 10.00      B   
ATOM   2955  HN  ALA B  59      48.018   8.000  -8.770  1.00 10.00      B   
ATOM   2956  CA  ALA B  59      46.739   6.986 -10.125  1.00 10.00      B   
ATOM   2957  CB  ALA B  59      47.516   7.667 -11.239  1.00 10.00      B   
ATOM   2958  C   ALA B  59      46.772   5.468 -10.296  1.00 10.00      B   
ATOM   2959  O   ALA B  59      45.950   4.902 -11.021  1.00 10.00      B   
ATOM   2960  N   LYS B  60      47.711   4.810  -9.632  1.00 10.00      B   
ATOM   2961  HN  LYS B  60      48.324   5.303  -9.043  1.00 10.00      B   
ATOM   2962  CA  LYS B  60      47.832   3.362  -9.731  1.00 10.00      B   
ATOM   2963  CB  LYS B  60      49.203   2.895  -9.241  1.00 10.00      B   
ATOM   2964  CG  LYS B  60      49.520   1.445  -9.559  1.00 10.00      B   
ATOM   2965  CD  LYS B  60      50.832   1.025  -8.922  1.00 10.00      B   
ATOM   2966  CE  LYS B  60      51.174  -0.414  -9.259  1.00 10.00      B   
ATOM   2967  NZ  LYS B  60      52.259  -0.939  -8.393  1.00 10.00      B   
ATOM   2968  HZ1 LYS B  60      52.568  -1.872  -8.732  1.00 10.00      B   
ATOM   2969  HZ2 LYS B  60      51.919  -1.036  -7.415  1.00 10.00      B   
ATOM   2970  HZ3 LYS B  60      53.072  -0.289  -8.403  1.00 10.00      B   
ATOM   2971  C   LYS B  60      46.719   2.690  -8.939  1.00 10.00      B   
ATOM   2972  O   LYS B  60      46.049   1.780  -9.435  1.00 10.00      B   
ATOM   2973  N   LYS B  61      46.520   3.153  -7.711  1.00 10.00      B   
ATOM   2974  HN  LYS B  61      47.109   3.868  -7.369  1.00 10.00      B   
ATOM   2975  CA  LYS B  61      45.470   2.621  -6.849  1.00 10.00      B   
ATOM   2976  CB  LYS B  61      45.550   3.247  -5.455  1.00 10.00      B   
ATOM   2977  CG  LYS B  61      46.828   2.925  -4.697  1.00 10.00      B   
ATOM   2978  CD  LYS B  61      46.861   3.625  -3.346  1.00 10.00      B   
ATOM   2979  CE  LYS B  61      48.150   3.321  -2.598  1.00 10.00      B   
ATOM   2980  NZ  LYS B  61      47.904   2.526  -1.366  1.00 10.00      B   
ATOM   2981  HZ1 LYS B  61      47.662   3.156  -0.570  1.00 10.00      B   
ATOM   2982  HZ2 LYS B  61      48.752   1.981  -1.116  1.00 10.00      B   
ATOM   2983  HZ3 LYS B  61      47.116   1.864  -1.521  1.00 10.00      B   
ATOM   2984  C   LYS B  61      44.100   2.893  -7.461  1.00 10.00      B   
ATOM   2985  O   LYS B  61      43.216   2.036  -7.452  1.00 10.00      B   
ATOM   2986  N   ARG B  62      43.944   4.091  -8.014  1.00 10.00      B   
ATOM   2987  HN  ARG B  62      44.692   4.728  -7.987  1.00 10.00      B   
ATOM   2988  CA  ARG B  62      42.694   4.497  -8.641  1.00 10.00      B   
ATOM   2989  CB  ARG B  62      42.757   5.974  -9.033  1.00 10.00      B   
ATOM   2990  CG  ARG B  62      41.425   6.698  -8.936  1.00 10.00      B   
ATOM   2991  CD  ARG B  62      41.618   8.207  -8.927  1.00 10.00      B   
ATOM   2992  NE  ARG B  62      42.048   8.717 -10.228  1.00 10.00      B   
ATOM   2993  HE  ARG B  62      41.880   8.145 -11.011  1.00 10.00      B   
ATOM   2994  CZ  ARG B  62      42.631   9.901 -10.416  1.00 10.00      B   
ATOM   2995  NH1 ARG B  62      42.903  10.688  -9.379  1.00 10.00      B   
ATOM   2996 HH11 ARG B  62      43.353  11.619  -9.529  1.00 10.00      B   
ATOM   2997 HH12 ARG B  62      42.674  10.379  -8.404  1.00 10.00      B   
ATOM   2998  NH2 ARG B  62      42.954  10.287 -11.645  1.00 10.00      B   
ATOM   2999 HH21 ARG B  62      43.399  11.216 -11.806  1.00 10.00      B   
ATOM   3000 HH22 ARG B  62      42.766   9.656 -12.457  1.00 10.00      B   
ATOM   3001  C   ARG B  62      42.390   3.639  -9.864  1.00 10.00      B   
ATOM   3002  O   ARG B  62      41.233   3.471 -10.245  1.00 10.00      B   
ATOM   3003  N   ASP B  63      43.434   3.099 -10.474  1.00 10.00      B   
ATOM   3004  HN  ASP B  63      44.333   3.276 -10.126  1.00 10.00      B   
ATOM   3005  CA  ASP B  63      43.279   2.254 -11.647  1.00 10.00      B   
ATOM   3006  CB  ASP B  63      44.591   2.160 -12.431  1.00 10.00      B   
ATOM   3007  CG  ASP B  63      44.507   1.172 -13.578  1.00 10.00      B   
ATOM   3008  OD1 ASP B  63      45.040   0.050 -13.447  1.00 10.00      B   
ATOM   3009  OD2 ASP B  63      43.899   1.511 -14.615  1.00 10.00      B   
ATOM   3010  C   ASP B  63      42.815   0.859 -11.256  1.00 10.00      B   
ATOM   3011  O   ASP B  63      41.798   0.368 -11.755  1.00 10.00      B   
ATOM   3012  N   ILE B  64      43.553   0.230 -10.350  1.00 10.00      B   
ATOM   3013  HN  ILE B  64      44.346   0.680  -9.980  1.00 10.00      B   
ATOM   3014  CA  ILE B  64      43.228  -1.119  -9.902  1.00 10.00      B   
ATOM   3015  CB  ILE B  64      44.336  -1.738  -9.023  1.00 10.00      B   
ATOM   3016  CG1 ILE B  64      44.658  -0.840  -7.825  1.00 10.00      B   
ATOM   3017  CG2 ILE B  64      45.581  -1.989  -9.860  1.00 10.00      B   
ATOM   3018  CD1 ILE B  64      45.591  -1.468  -6.811  1.00 10.00      B   
ATOM   3019  C   ILE B  64      41.876  -1.199  -9.196  1.00 10.00      B   
ATOM   3020  O   ILE B  64      41.114  -2.140  -9.414  1.00 10.00      B   
ATOM   3021  N   TYR B  65      41.567  -0.207  -8.369  1.00 10.00      B   
ATOM   3022  HN  TYR B  65      42.203   0.531  -8.242  1.00 10.00      B   
ATOM   3023  CA  TYR B  65      40.302  -0.197  -7.643  1.00 10.00      B   
ATOM   3024  CB  TYR B  65      40.290   0.864  -6.545  1.00 10.00      B   
ATOM   3025  CG  TYR B  65      40.866   0.369  -5.238  1.00 10.00      B   
ATOM   3026  CD1 TYR B  65      42.241   0.276  -5.048  1.00 10.00      B   
ATOM   3027  CD2 TYR B  65      40.035  -0.015  -4.196  1.00 10.00      B   
ATOM   3028  CE1 TYR B  65      42.769  -0.183  -3.858  1.00 10.00      B   
ATOM   3029  CE2 TYR B  65      40.555  -0.475  -3.001  1.00 10.00      B   
ATOM   3030  CZ  TYR B  65      41.922  -0.558  -2.837  1.00 10.00      B   
ATOM   3031  OH  TYR B  65      42.445  -1.015  -1.649  1.00 10.00      B   
ATOM   3032  HH  TYR B  65      43.098  -0.380  -1.324  1.00 10.00      B   
ATOM   3033  C   TYR B  65      39.110  -0.048  -8.582  1.00 10.00      B   
ATOM   3034  O   TYR B  65      38.054  -0.633  -8.348  1.00 10.00      B   
ATOM   3035  N   ASP B  66      39.289   0.720  -9.652  1.00 10.00      B   
ATOM   3036  HN  ASP B  66      40.153   1.167  -9.785  1.00 10.00      B   
ATOM   3037  CA  ASP B  66      38.224   0.916 -10.635  1.00 10.00      B   
ATOM   3038  CB  ASP B  66      38.633   1.977 -11.661  1.00 10.00      B   
ATOM   3039  CG  ASP B  66      37.616   2.160 -12.772  1.00 10.00      B   
ATOM   3040  OD1 ASP B  66      37.820   1.596 -13.870  1.00 10.00      B   
ATOM   3041  OD2 ASP B  66      36.624   2.890 -12.564  1.00 10.00      B   
ATOM   3042  C   ASP B  66      37.931  -0.403 -11.339  1.00 10.00      B   
ATOM   3043  O   ASP B  66      36.778  -0.744 -11.611  1.00 10.00      B   
ATOM   3044  N   LYS B  67      38.994  -1.151 -11.604  1.00 10.00      B   
ATOM   3045  HN  LYS B  67      39.880  -0.823 -11.342  1.00 10.00      B   
ATOM   3046  CA  LYS B  67      38.886  -2.442 -12.266  1.00 10.00      B   
ATOM   3047  CB  LYS B  67      40.276  -2.913 -12.706  1.00 10.00      B   
ATOM   3048  CG  LYS B  67      40.341  -4.355 -13.177  1.00 10.00      B   
ATOM   3049  CD  LYS B  67      41.781  -4.803 -13.346  1.00 10.00      B   
ATOM   3050  CE  LYS B  67      41.860  -6.289 -13.635  1.00 10.00      B   
ATOM   3051  NZ  LYS B  67      43.263  -6.750 -13.795  1.00 10.00      B   
ATOM   3052  HZ1 LYS B  67      43.280  -7.758 -14.044  1.00 10.00      B   
ATOM   3053  HZ2 LYS B  67      43.790  -6.617 -12.907  1.00 10.00      B   
ATOM   3054  HZ3 LYS B  67      43.735  -6.211 -14.546  1.00 10.00      B   
ATOM   3055  C   LYS B  67      38.247  -3.471 -11.336  1.00 10.00      B   
ATOM   3056  O   LYS B  67      37.310  -4.175 -11.716  1.00 10.00      B   
ATOM   3057  N   TYR B  68      38.740  -3.536 -10.106  1.00 10.00      B   
ATOM   3058  HN  TYR B  68      39.474  -2.932  -9.851  1.00 10.00      B   
ATOM   3059  CA  TYR B  68      38.224  -4.483  -9.125  1.00 10.00      B   
ATOM   3060  CB  TYR B  68      39.131  -4.545  -7.896  1.00 10.00      B   
ATOM   3061  CG  TYR B  68      40.489  -5.147  -8.179  1.00 10.00      B   
ATOM   3062  CD1 TYR B  68      40.629  -6.183  -9.092  1.00 10.00      B   
ATOM   3063  CD2 TYR B  68      41.630  -4.676  -7.542  1.00 10.00      B   
ATOM   3064  CE1 TYR B  68      41.863  -6.739  -9.358  1.00 10.00      B   
ATOM   3065  CE2 TYR B  68      42.871  -5.228  -7.802  1.00 10.00      B   
ATOM   3066  CZ  TYR B  68      42.982  -6.257  -8.715  1.00 10.00      B   
ATOM   3067  OH  TYR B  68      44.212  -6.809  -8.986  1.00 10.00      B   
ATOM   3068  HH  TYR B  68      44.709  -6.906  -8.165  1.00 10.00      B   
ATOM   3069  C   TYR B  68      36.787  -4.171  -8.731  1.00 10.00      B   
ATOM   3070  O   TYR B  68      36.025  -5.073  -8.380  1.00 10.00      B   
ATOM   3071  N   GLY B  69      36.421  -2.897  -8.801  1.00 10.00      B   
ATOM   3072  HN  GLY B  69      37.077  -2.222  -9.083  1.00 10.00      B   
ATOM   3073  CA  GLY B  69      35.075  -2.487  -8.457  1.00 10.00      B   
ATOM   3074  C   GLY B  69      34.052  -2.976  -9.464  1.00 10.00      B   
ATOM   3075  O   GLY B  69      32.891  -3.186  -9.124  1.00 10.00      B   
ATOM   3076  N   LYS B  70      34.487  -3.159 -10.703  1.00 10.00      B   
ATOM   3077  HN  LYS B  70      35.426  -2.963 -10.916  1.00 10.00      B   
ATOM   3078  CA  LYS B  70      33.601  -3.631 -11.762  1.00 10.00      B   
ATOM   3079  CB  LYS B  70      34.018  -3.040 -13.112  1.00 10.00      B   
ATOM   3080  CG  LYS B  70      33.756  -1.546 -13.237  1.00 10.00      B   
ATOM   3081  CD  LYS B  70      34.666  -0.899 -14.272  1.00 10.00      B   
ATOM   3082  CE  LYS B  70      34.389   0.593 -14.394  1.00 10.00      B   
ATOM   3083  NZ  LYS B  70      35.460   1.307 -15.141  1.00 10.00      B   
ATOM   3084  HZ1 LYS B  70      36.327   1.370 -14.558  1.00 10.00      B   
ATOM   3085  HZ2 LYS B  70      35.151   2.270 -15.379  1.00 10.00      B   
ATOM   3086  HZ3 LYS B  70      35.686   0.803 -16.022  1.00 10.00      B   
ATOM   3087  C   LYS B  70      33.585  -5.156 -11.824  1.00 10.00      B   
ATOM   3088  O   LYS B  70      32.606  -5.764 -12.262  1.00 10.00      B   
ATOM   3089  N   GLU B  71      34.671  -5.770 -11.377  1.00 10.00      B   
ATOM   3090  HN  GLU B  71      35.422  -5.230 -11.049  1.00 10.00      B   
ATOM   3091  CA  GLU B  71      34.784  -7.223 -11.380  1.00 10.00      B   
ATOM   3092  CB  GLU B  71      36.235  -7.656 -11.598  1.00 10.00      B   
ATOM   3093  CG  GLU B  71      36.579  -7.930 -13.053  1.00 10.00      B   
ATOM   3094  CD  GLU B  71      36.088  -9.285 -13.523  1.00 10.00      B   
ATOM   3095  OE1 GLU B  71      36.936 -10.143 -13.840  1.00 10.00      B   
ATOM   3096  OE2 GLU B  71      34.857  -9.502 -13.571  1.00 10.00      B   
ATOM   3097  C   GLU B  71      34.227  -7.838 -10.099  1.00 10.00      B   
ATOM   3098  O   GLU B  71      33.836  -9.007 -10.081  1.00 10.00      B   
ATOM   3099  N   GLY B  72      34.199  -7.049  -9.032  1.00 10.00      B   
ATOM   3100  HN  GLY B  72      34.531  -6.129  -9.106  1.00 10.00      B   
ATOM   3101  CA  GLY B  72      33.684  -7.528  -7.764  1.00 10.00      B   
ATOM   3102  C   GLY B  72      34.758  -8.160  -6.901  1.00 10.00      B   
ATOM   3103  O   GLY B  72      34.466  -9.000  -6.055  1.00 10.00      B   
ATOM   3104  N   LEU B  73      36.002  -7.747  -7.102  1.00 10.00      B   
ATOM   3105  HN  LEU B  73      36.176  -7.052  -7.771  1.00 10.00      B   
ATOM   3106  CA  LEU B  73      37.116  -8.293  -6.338  1.00 10.00      B   
ATOM   3107  CB  LEU B  73      38.340  -8.511  -7.232  1.00 10.00      B   
ATOM   3108  CG  LEU B  73      38.201  -9.602  -8.296  1.00 10.00      B   
ATOM   3109  CD1 LEU B  73      39.450  -9.681  -9.156  1.00 10.00      B   
ATOM   3110  CD2 LEU B  73      37.911 -10.948  -7.647  1.00 10.00      B   
ATOM   3111  C   LEU B  73      37.460  -7.413  -5.140  1.00 10.00      B   
ATOM   3112  O   LEU B  73      38.459  -6.694  -5.147  1.00 10.00      B   
ATOM   3113  N   ASN B  74      36.616  -7.478  -4.115  1.00 10.00      B   
ATOM   3114  HN  ASN B  74      35.842  -8.079  -4.178  1.00 10.00      B   
ATOM   3115  CA  ASN B  74      36.812  -6.704  -2.890  1.00 10.00      B   
ATOM   3116  CB  ASN B  74      36.689  -5.199  -3.151  1.00 10.00      B   
ATOM   3117  CG  ASN B  74      37.046  -4.362  -1.934  1.00 10.00      B   
ATOM   3118  OD1 ASN B  74      37.959  -4.692  -1.178  1.00 10.00      B   
ATOM   3119  ND2 ASN B  74      36.321  -3.274  -1.730  1.00 10.00      B   
ATOM   3120 HD21 ASN B  74      35.602  -3.071  -2.366  1.00 10.00      B   
ATOM   3121 HD22 ASN B  74      36.531  -2.713  -0.953  1.00 10.00      B   
ATOM   3122  C   ASN B  74      35.800  -7.125  -1.828  1.00 10.00      B   
ATOM   3123  O   ASN B  74      36.163  -7.660  -0.783  1.00 10.00      B   
ATOM   3124  N   GLY B  75      34.525  -6.880  -2.106  1.00 10.00      B   
ATOM   3125  HN  GLY B  75      34.294  -6.437  -2.947  1.00 10.00      B   
ATOM   3126  CA  GLY B  75      33.477  -7.247  -1.172  1.00 10.00      B   
ATOM   3127  C   GLY B  75      32.679  -8.439  -1.655  1.00 10.00      B   
ATOM   3128  O   GLY B  75      32.226  -9.260  -0.857  1.00 10.00      B   
ATOM   3129  N   GLY B  76      32.510  -8.532  -2.965  1.00 10.00      B   
ATOM   3130  HN  GLY B  76      32.884  -7.844  -3.548  1.00 10.00      B   
ATOM   3131  CA  GLY B  76      31.767  -9.630  -3.545  1.00 10.00      B   
ATOM   3132  C   GLY B  76      31.419  -9.365  -4.994  1.00 10.00      B   
ATOM   3133  O   GLY B  76      31.305  -8.211  -5.407  1.00 10.00      B   
ATOM   3134  N   GLY B  77      31.266 -10.427  -5.770  1.00 10.00      B   
ATOM   3135  HN  GLY B  77      31.382 -11.325  -5.386  1.00 10.00      B   
ATOM   3136  CA  GLY B  77      30.937 -10.279  -7.171  1.00 10.00      B   
ATOM   3137  C   GLY B  77      29.623 -10.941  -7.527  1.00 10.00      B   
ATOM   3138  O   GLY B  77      29.237 -10.984  -8.698  1.00 10.00      B   
ATOM   3139  N   GLY B  78      28.938 -11.466  -6.519  1.00 10.00      B   
ATOM   3140  HN  GLY B  78      29.308 -11.420  -5.611  1.00 10.00      B   
ATOM   3141  CA  GLY B  78      27.664 -12.117  -6.744  1.00 10.00      B   
ATOM   3142  C   GLY B  78      27.188 -12.889  -5.531  1.00 10.00      B   
ATOM   3143  O   GLY B  78      27.996 -13.333  -4.714  1.00 10.00      B   
ATOM   3144  N   GLY B  79      25.877 -13.045  -5.414  1.00 10.00      B   
ATOM   3145  HN  GLY B  79      25.287 -12.669  -6.100  1.00 10.00      B   
ATOM   3146  CA  GLY B  79      25.308 -13.770  -4.293  1.00 10.00      B   
ATOM   3147  C   GLY B  79      24.165 -13.012  -3.648  1.00 10.00      B   
ATOM   3148  O   GLY B  79      23.190 -13.609  -3.183  1.00 10.00      B   
ATOM   3149  N   GLY B  80      24.294 -11.695  -3.628  1.00 10.00      B   
ATOM   3150  HN  GLY B  80      25.099 -11.290  -4.010  1.00 10.00      B   
ATOM   3151  CA  GLY B  80      23.277 -10.844  -3.050  1.00 10.00      B   
ATOM   3152  C   GLY B  80      23.414  -9.427  -3.560  1.00 10.00      B   
ATOM   3153  O   GLY B  80      24.161  -9.185  -4.512  1.00 10.00      B   
ATOM   3154  N   SER B  81      22.728  -8.488  -2.924  1.00 10.00      B   
ATOM   3155  HN  SER B  81      22.165  -8.739  -2.157  1.00 10.00      B   
ATOM   3156  CA  SER B  81      22.779  -7.088  -3.334  1.00 10.00      B   
ATOM   3157  CB  SER B  81      21.701  -6.283  -2.611  1.00 10.00      B   
ATOM   3158  OG  SER B  81      20.500  -7.028  -2.520  1.00 10.00      B   
ATOM   3159  HG  SER B  81      20.504  -7.538  -1.693  1.00 10.00      B   
ATOM   3160  C   SER B  81      24.158  -6.477  -3.087  1.00 10.00      B   
ATOM   3161  O   SER B  81      24.462  -5.390  -3.574  1.00 10.00      B   
ATOM   3162  N   HIS B  82      24.992  -7.189  -2.336  1.00 10.00      B   
ATOM   3163  HN  HIS B  82      24.682  -8.042  -1.962  1.00 10.00      B   
ATOM   3164  CA  HIS B  82      26.346  -6.731  -2.026  1.00 10.00      B   
ATOM   3165  CB  HIS B  82      27.018  -7.664  -1.002  1.00 10.00      B   
ATOM   3166  CG  HIS B  82      27.445  -8.999  -1.545  1.00 10.00      B   
ATOM   3167  ND1 HIS B  82      28.701  -9.535  -1.365  1.00 10.00      B   
ATOM   3168  HD1 HIS B  82      29.440  -9.119  -0.865  1.00 10.00      B   
ATOM   3169  CD2 HIS B  82      26.757  -9.907  -2.281  1.00 10.00      B   
ATOM   3170  CE1 HIS B  82      28.738 -10.722  -1.985  1.00 10.00      B   
ATOM   3171  NE2 HIS B  82      27.579 -10.995  -2.558  1.00 10.00      B   
ATOM   3172  C   HIS B  82      27.207  -6.596  -3.287  1.00 10.00      B   
ATOM   3173  O   HIS B  82      28.259  -5.958  -3.268  1.00 10.00      B   
ATOM   3174  N   PHE B  83      26.750  -7.192  -4.383  1.00 10.00      B   
ATOM   3175  HN  PHE B  83      25.898  -7.679  -4.344  1.00 10.00      B   
ATOM   3176  CA  PHE B  83      27.483  -7.135  -5.642  1.00 10.00      B   
ATOM   3177  CB  PHE B  83      27.159  -8.355  -6.517  1.00 10.00      B   
ATOM   3178  CG  PHE B  83      26.127  -8.120  -7.590  1.00 10.00      B   
ATOM   3179  CD1 PHE B  83      26.502  -8.048  -8.923  1.00 10.00      B   
ATOM   3180  CD2 PHE B  83      24.785  -7.980  -7.269  1.00 10.00      B   
ATOM   3181  CE1 PHE B  83      25.562  -7.837  -9.912  1.00 10.00      B   
ATOM   3182  CE2 PHE B  83      23.840  -7.768  -8.254  1.00 10.00      B   
ATOM   3183  CZ  PHE B  83      24.229  -7.698  -9.577  1.00 10.00      B   
ATOM   3184  C   PHE B  83      27.194  -5.833  -6.385  1.00 10.00      B   
ATOM   3185  O   PHE B  83      27.850  -5.516  -7.378  1.00 10.00      B   
ATOM   3186  N   ASP B  84      26.209  -5.086  -5.893  1.00 10.00      B   
ATOM   3187  HN  ASP B  84      25.730  -5.396  -5.092  1.00 10.00      B   
ATOM   3188  CA  ASP B  84      25.821  -3.818  -6.504  1.00 10.00      B   
ATOM   3189  CB  ASP B  84      24.596  -3.236  -5.795  1.00 10.00      B   
ATOM   3190  CG  ASP B  84      23.710  -2.414  -6.711  1.00 10.00      B   
ATOM   3191  OD1 ASP B  84      24.225  -1.515  -7.408  1.00 10.00      B   
ATOM   3192  OD2 ASP B  84      22.486  -2.655  -6.733  1.00 10.00      B   
ATOM   3193  C   ASP B  84      26.975  -2.826  -6.437  1.00 10.00      B   
ATOM   3194  O   ASP B  84      27.232  -2.085  -7.383  1.00 10.00      B   
ATOM   3195  N   SER B  85      27.678  -2.832  -5.315  1.00 10.00      B   
ATOM   3196  HN  SER B  85      27.434  -3.459  -4.605  1.00 10.00      B   
ATOM   3197  CA  SER B  85      28.810  -1.947  -5.117  1.00 10.00      B   
ATOM   3198  CB  SER B  85      28.383  -0.689  -4.357  1.00 10.00      B   
ATOM   3199  OG  SER B  85      28.833   0.484  -5.016  1.00 10.00      B   
ATOM   3200  HG  SER B  85      29.484   0.939  -4.447  1.00 10.00      B   
ATOM   3201  C   SER B  85      29.921  -2.681  -4.370  1.00 10.00      B   
ATOM   3202  O   SER B  85      30.042  -2.571  -3.151  1.00 10.00      B   
ATOM   3203  N   PRO B  86      30.746  -3.448  -5.104  1.00 10.00      B   
ATOM   3204  CA  PRO B  86      31.850  -4.229  -4.526  1.00 10.00      B   
ATOM   3205  CB  PRO B  86      32.490  -4.908  -5.742  1.00 10.00      B   
ATOM   3206  CG  PRO B  86      31.425  -4.897  -6.782  1.00 10.00      B   
ATOM   3207  CD  PRO B  86      30.659  -3.626  -6.564  1.00 10.00      B   
ATOM   3208  C   PRO B  86      32.884  -3.373  -3.795  1.00 10.00      B   
ATOM   3209  O   PRO B  86      33.726  -3.898  -3.067  1.00 10.00      B   
ATOM   3210  N   PHE B  87      32.831  -2.062  -4.000  1.00 10.00      B   
ATOM   3211  HN  PHE B  87      32.145  -1.698  -4.597  1.00 10.00      B   
ATOM   3212  CA  PHE B  87      33.762  -1.155  -3.346  1.00 10.00      B   
ATOM   3213  CB  PHE B  87      33.876   0.163  -4.121  1.00 10.00      B   
ATOM   3214  CG  PHE B  87      34.799   1.169  -3.488  1.00 10.00      B   
ATOM   3215  CD1 PHE B  87      36.164   0.940  -3.438  1.00 10.00      B   
ATOM   3216  CD2 PHE B  87      34.301   2.344  -2.946  1.00 10.00      B   
ATOM   3217  CE1 PHE B  87      37.016   1.861  -2.859  1.00 10.00      B   
ATOM   3218  CE2 PHE B  87      35.147   3.269  -2.365  1.00 10.00      B   
ATOM   3219  CZ  PHE B  87      36.506   3.028  -2.322  1.00 10.00      B   
ATOM   3220  C   PHE B  87      33.328  -0.896  -1.908  1.00 10.00      B   
ATOM   3221  O   PHE B  87      33.992  -1.327  -0.966  1.00 10.00      B   
ATOM   3222  N   GLU B  88      32.201  -0.212  -1.752  1.00 10.00      B   
ATOM   3223  HN  GLU B  88      31.713   0.101  -2.554  1.00 10.00      B   
ATOM   3224  CA  GLU B  88      31.667   0.116  -0.437  1.00 10.00      B   
ATOM   3225  CB  GLU B  88      30.449   1.036  -0.561  1.00 10.00      B   
ATOM   3226  CG  GLU B  88      30.725   2.335  -1.309  1.00 10.00      B   
ATOM   3227  CD  GLU B  88      30.415   2.246  -2.792  1.00 10.00      B   
ATOM   3228  OE1 GLU B  88      30.780   1.232  -3.427  1.00 10.00      B   
ATOM   3229  OE2 GLU B  88      29.800   3.185  -3.329  1.00 10.00      B   
ATOM   3230  C   GLU B  88      31.316  -1.138   0.354  1.00 10.00      B   
ATOM   3231  O   GLU B  88      31.524  -1.193   1.568  1.00 10.00      B   
ATOM   3232  N   PHE B  89      30.813  -2.159  -0.341  1.00 10.00      B   
ATOM   3233  HN  PHE B  89      30.682  -2.063  -1.310  1.00 10.00      B   
ATOM   3234  CA  PHE B  89      30.444  -3.418   0.304  1.00 10.00      B   
ATOM   3235  CB  PHE B  89      29.509  -4.246  -0.579  1.00 10.00      B   
ATOM   3236  CG  PHE B  89      28.055  -3.905  -0.420  1.00 10.00      B   
ATOM   3237  CD1 PHE B  89      27.394  -3.153  -1.378  1.00 10.00      B   
ATOM   3238  CD2 PHE B  89      27.348  -4.344   0.687  1.00 10.00      B   
ATOM   3239  CE1 PHE B  89      26.054  -2.842  -1.234  1.00 10.00      B   
ATOM   3240  CE2 PHE B  89      26.009  -4.037   0.839  1.00 10.00      B   
ATOM   3241  CZ  PHE B  89      25.360  -3.287  -0.123  1.00 10.00      B   
ATOM   3242  C   PHE B  89      31.679  -4.232   0.677  1.00 10.00      B   
ATOM   3243  O   PHE B  89      31.572  -5.339   1.205  1.00 10.00      B   
ATOM   3244  N   GLY B  90      32.850  -3.679   0.385  1.00 10.00      B   
ATOM   3245  HN  GLY B  90      32.870  -2.803  -0.058  1.00 10.00      B   
ATOM   3246  CA  GLY B  90      34.093  -4.340   0.715  1.00 10.00      B   
ATOM   3247  C   GLY B  90      34.810  -3.603   1.824  1.00 10.00      B   
ATOM   3248  O   GLY B  90      35.973  -3.878   2.121  1.00 10.00      B   
ATOM   3249  N   PHE B  91      34.107  -2.654   2.428  1.00 10.00      B   
ATOM   3250  HN  PHE B  91      33.182  -2.491   2.140  1.00 10.00      B   
ATOM   3251  CA  PHE B  91      34.650  -1.857   3.515  1.00 10.00      B   
ATOM   3252  CB  PHE B  91      34.994  -0.447   3.028  1.00 10.00      B   
ATOM   3253  CG  PHE B  91      36.292  -0.348   2.276  1.00 10.00      B   
ATOM   3254  CD1 PHE B  91      36.307  -0.346   0.890  1.00 10.00      B   
ATOM   3255  CD2 PHE B  91      37.495  -0.247   2.954  1.00 10.00      B   
ATOM   3256  CE1 PHE B  91      37.497  -0.247   0.195  1.00 10.00      B   
ATOM   3257  CE2 PHE B  91      38.689  -0.150   2.267  1.00 10.00      B   
ATOM   3258  CZ  PHE B  91      38.691  -0.148   0.884  1.00 10.00      B   
ATOM   3259  C   PHE B  91      33.644  -1.781   4.657  1.00 10.00      B   
ATOM   3260  O   PHE B  91      32.609  -2.449   4.626  1.00 10.00      B   
ATOM   3261  N   THR B  92      33.939  -0.956   5.654  1.00 10.00      B   
ATOM   3262  HN  THR B  92      34.770  -0.436   5.617  1.00 10.00      B   
ATOM   3263  CA  THR B  92      33.065  -0.800   6.809  1.00 10.00      B   
ATOM   3264  CB  THR B  92      33.899  -0.480   8.063  1.00 10.00      B   
ATOM   3265  OG1 THR B  92      35.291  -0.661   7.764  1.00 10.00      B   
ATOM   3266  HG1 THR B  92      35.459  -1.594   7.589  1.00 10.00      B   
ATOM   3267  CG2 THR B  92      33.512  -1.400   9.211  1.00 10.00      B   
ATOM   3268  C   THR B  92      32.052   0.325   6.586  1.00 10.00      B   
ATOM   3269  O   THR B  92      31.449   0.831   7.534  1.00 10.00      B   
ATOM   3270  N   PHE B  93      31.865   0.707   5.329  1.00 10.00      B   
ATOM   3271  HN  PHE B  93      32.352   0.253   4.615  1.00 10.00      B   
ATOM   3272  CA  PHE B  93      30.938   1.769   4.985  1.00 10.00      B   
ATOM   3273  CB  PHE B  93      31.311   2.390   3.636  1.00 10.00      B   
ATOM   3274  CG  PHE B  93      30.662   3.720   3.376  1.00 10.00      B   
ATOM   3275  CD1 PHE B  93      31.077   4.852   4.057  1.00 10.00      B   
ATOM   3276  CD2 PHE B  93      29.639   3.837   2.450  1.00 10.00      B   
ATOM   3277  CE1 PHE B  93      30.483   6.079   3.821  1.00 10.00      B   
ATOM   3278  CE2 PHE B  93      29.040   5.060   2.208  1.00 10.00      B   
ATOM   3279  CZ  PHE B  93      29.462   6.183   2.894  1.00 10.00      B   
ATOM   3280  C   PHE B  93      29.504   1.252   4.953  1.00 10.00      B   
ATOM   3281  O   PHE B  93      29.220   0.202   4.372  1.00 10.00      B   
ATOM   3282  N   ARG B  94      28.614   1.984   5.605  1.00 10.00      B   
ATOM   3283  HN  ARG B  94      28.910   2.791   6.070  1.00 10.00      B   
ATOM   3284  CA  ARG B  94      27.208   1.624   5.648  1.00 10.00      B   
ATOM   3285  CB  ARG B  94      26.814   1.130   7.041  1.00 10.00      B   
ATOM   3286  CG  ARG B  94      26.826  -0.380   7.179  1.00 10.00      B   
ATOM   3287  CD  ARG B  94      25.920  -1.027   6.143  1.00 10.00      B   
ATOM   3288  NE  ARG B  94      26.247  -2.432   5.937  1.00 10.00      B   
ATOM   3289  HE  ARG B  94      26.148  -3.034   6.708  1.00 10.00      B   
ATOM   3290  CZ  ARG B  94      26.701  -2.925   4.787  1.00 10.00      B   
ATOM   3291  NH1 ARG B  94      26.784  -2.146   3.714  1.00 10.00      B   
ATOM   3292 HH11 ARG B  94      26.476  -1.140   3.757  1.00 10.00      B   
ATOM   3293 HH12 ARG B  94      27.175  -2.519   2.826  1.00 10.00      B   
ATOM   3294  NH2 ARG B  94      27.047  -4.207   4.704  1.00 10.00      B   
ATOM   3295 HH21 ARG B  94      27.410  -4.594   3.807  1.00 10.00      B   
ATOM   3296 HH22 ARG B  94      26.964  -4.830   5.539  1.00 10.00      B   
ATOM   3297  C   ARG B  94      26.347   2.809   5.244  1.00 10.00      B   
ATOM   3298  O   ARG B  94      26.336   3.841   5.919  1.00 10.00      B   
ATOM   3299  N   ASN B  95      25.648   2.661   4.137  1.00 10.00      B   
ATOM   3300  HN  ASN B  95      25.708   1.805   3.640  1.00 10.00      B   
ATOM   3301  CA  ASN B  95      24.784   3.710   3.626  1.00 10.00      B   
ATOM   3302  CB  ASN B  95      25.318   4.204   2.268  1.00 10.00      B   
ATOM   3303  CG  ASN B  95      24.329   4.130   1.123  1.00 10.00      B   
ATOM   3304  OD1 ASN B  95      23.560   5.065   0.891  1.00 10.00      B   
ATOM   3305  ND2 ASN B  95      24.344   3.029   0.388  1.00 10.00      B   
ATOM   3306 HD21 ASN B  95      24.988   2.310   0.622  1.00 10.00      B   
ATOM   3307 HD22 ASN B  95      23.725   2.969  -0.369  1.00 10.00      B   
ATOM   3308  C   ASN B  95      23.342   3.203   3.550  1.00 10.00      B   
ATOM   3309  O   ASN B  95      23.115   2.010   3.372  1.00 10.00      B   
ATOM   3310  N   PRO B  96      22.349   4.090   3.736  1.00 10.00      B   
ATOM   3311  CA  PRO B  96      20.926   3.719   3.701  1.00 10.00      B   
ATOM   3312  CB  PRO B  96      20.187   5.066   3.732  1.00 10.00      B   
ATOM   3313  CG  PRO B  96      21.237   6.111   3.530  1.00 10.00      B   
ATOM   3314  CD  PRO B  96      22.527   5.520   4.018  1.00 10.00      B   
ATOM   3315  C   PRO B  96      20.530   2.915   2.459  1.00 10.00      B   
ATOM   3316  O   PRO B  96      19.709   2.002   2.538  1.00 10.00      B   
ATOM   3317  N   ASP B  97      21.132   3.241   1.325  1.00 10.00      B   
ATOM   3318  HN  ASP B  97      21.797   3.962   1.330  1.00 10.00      B   
ATOM   3319  CA  ASP B  97      20.832   2.561   0.070  1.00 10.00      B   
ATOM   3320  CB  ASP B  97      21.508   3.276  -1.101  1.00 10.00      B   
ATOM   3321  CG  ASP B  97      21.162   2.680  -2.449  1.00 10.00      B   
ATOM   3322  OD1 ASP B  97      20.080   3.001  -2.987  1.00 10.00      B   
ATOM   3323  OD2 ASP B  97      21.979   1.906  -2.981  1.00 10.00      B   
ATOM   3324  C   ASP B  97      21.235   1.086   0.106  1.00 10.00      B   
ATOM   3325  O   ASP B  97      20.582   0.253  -0.521  1.00 10.00      B   
ATOM   3326  N   ASP B  98      22.291   0.771   0.866  1.00 10.00      B   
ATOM   3327  HN  ASP B  98      22.754   1.485   1.355  1.00 10.00      B   
ATOM   3328  CA  ASP B  98      22.787  -0.603   0.989  1.00 10.00      B   
ATOM   3329  CB  ASP B  98      23.835  -0.721   2.106  1.00 10.00      B   
ATOM   3330  CG  ASP B  98      25.087   0.107   1.904  1.00 10.00      B   
ATOM   3331  OD1 ASP B  98      25.322   0.585   0.780  1.00 10.00      B   
ATOM   3332  OD2 ASP B  98      25.840   0.282   2.890  1.00 10.00      B   
ATOM   3333  C   ASP B  98      21.653  -1.554   1.327  1.00 10.00      B   
ATOM   3334  O   ASP B  98      21.345  -2.477   0.569  1.00 10.00      B   
ATOM   3335  N   VAL B  99      21.025  -1.305   2.471  1.00 10.00      B   
ATOM   3336  HN  VAL B  99      21.312  -0.542   3.014  1.00 10.00      B   
ATOM   3337  CA  VAL B  99      19.925  -2.136   2.935  1.00 10.00      B   
ATOM   3338  CB  VAL B  99      19.538  -1.850   4.402  1.00 10.00      B   
ATOM   3339  CG1 VAL B  99      20.630  -2.331   5.345  1.00 10.00      B   
ATOM   3340  CG2 VAL B  99      19.259  -0.370   4.616  1.00 10.00      B   
ATOM   3341  C   VAL B  99      18.700  -2.010   2.038  1.00 10.00      B   
ATOM   3342  O   VAL B  99      17.943  -2.962   1.893  1.00 10.00      B   
ATOM   3343  N   PHE B 100      18.515  -0.839   1.430  1.00 10.00      B   
ATOM   3344  HN  PHE B 100      19.159  -0.114   1.577  1.00 10.00      B   
ATOM   3345  CA  PHE B 100      17.376  -0.613   0.544  1.00 10.00      B   
ATOM   3346  CB  PHE B 100      17.343   0.829   0.031  1.00 10.00      B   
ATOM   3347  CG  PHE B 100      16.886   1.835   1.051  1.00 10.00      B   
ATOM   3348  CD1 PHE B 100      17.192   3.178   0.904  1.00 10.00      B   
ATOM   3349  CD2 PHE B 100      16.153   1.439   2.158  1.00 10.00      B   
ATOM   3350  CE1 PHE B 100      16.774   4.107   1.841  1.00 10.00      B   
ATOM   3351  CE2 PHE B 100      15.733   2.360   3.098  1.00 10.00      B   
ATOM   3352  CZ  PHE B 100      16.044   3.697   2.941  1.00 10.00      B   
ATOM   3353  C   PHE B 100      17.398  -1.597  -0.621  1.00 10.00      B   
ATOM   3354  O   PHE B 100      16.371  -2.178  -0.974  1.00 10.00      B   
ATOM   3355  N   ARG B 101      18.578  -1.790  -1.201  1.00 10.00      B   
ATOM   3356  HN  ARG B 101      19.362  -1.292  -0.874  1.00 10.00      B   
ATOM   3357  CA  ARG B 101      18.737  -2.719  -2.312  1.00 10.00      B   
ATOM   3358  CB  ARG B 101      20.170  -2.664  -2.857  1.00 10.00      B   
ATOM   3359  CG  ARG B 101      20.652  -1.271  -3.238  1.00 10.00      B   
ATOM   3360  CD  ARG B 101      20.045  -0.793  -4.547  1.00 10.00      B   
ATOM   3361  NE  ARG B 101      21.053  -0.676  -5.601  1.00 10.00      B   
ATOM   3362  HE  ARG B 101      21.456  -1.519  -5.940  1.00 10.00      B   
ATOM   3363  CZ  ARG B 101      21.465   0.483  -6.121  1.00 10.00      B   
ATOM   3364  NH1 ARG B 101      20.968   1.634  -5.683  1.00 10.00      B   
ATOM   3365 HH11 ARG B 101      20.259   1.644  -4.917  1.00 10.00      B   
ATOM   3366 HH12 ARG B 101      21.294   2.537  -6.090  1.00 10.00      B   
ATOM   3367  NH2 ARG B 101      22.394   0.487  -7.067  1.00 10.00      B   
ATOM   3368 HH21 ARG B 101      22.720   1.385  -7.481  1.00 10.00      B   
ATOM   3369 HH22 ARG B 101      22.818  -0.417  -7.392  1.00 10.00      B   
ATOM   3370  C   ARG B 101      18.411  -4.137  -1.845  1.00 10.00      B   
ATOM   3371  O   ARG B 101      17.681  -4.873  -2.514  1.00 10.00      B   
ATOM   3372  N   GLU B 102      18.929  -4.490  -0.670  1.00 10.00      B   
ATOM   3373  HN  GLU B 102      19.482  -3.844  -0.183  1.00 10.00      B   
ATOM   3374  CA  GLU B 102      18.711  -5.810  -0.084  1.00 10.00      B   
ATOM   3375  CB  GLU B 102      19.563  -5.965   1.181  1.00 10.00      B   
ATOM   3376  CG  GLU B 102      19.802  -7.406   1.610  1.00 10.00      B   
ATOM   3377  CD  GLU B 102      20.999  -8.034   0.926  1.00 10.00      B   
ATOM   3378  OE1 GLU B 102      20.922  -8.305  -0.288  1.00 10.00      B   
ATOM   3379  OE2 GLU B 102      22.022  -8.262   1.602  1.00 10.00      B   
ATOM   3380  C   GLU B 102      17.235  -6.031   0.250  1.00 10.00      B   
ATOM   3381  O   GLU B 102      16.719  -7.145   0.136  1.00 10.00      B   
ATOM   3382  N   PHE B 103      16.557  -4.962   0.658  1.00 10.00      B   
ATOM   3383  HN  PHE B 103      17.022  -4.100   0.734  1.00 10.00      B   
ATOM   3384  CA  PHE B 103      15.142  -5.042   1.007  1.00 10.00      B   
ATOM   3385  CB  PHE B 103      14.621  -3.707   1.550  1.00 10.00      B   
ATOM   3386  CG  PHE B 103      15.119  -3.366   2.928  1.00 10.00      B   
ATOM   3387  CD1 PHE B 103      15.531  -4.362   3.801  1.00 10.00      B   
ATOM   3388  CD2 PHE B 103      15.176  -2.047   3.349  1.00 10.00      B   
ATOM   3389  CE1 PHE B 103      15.986  -4.050   5.067  1.00 10.00      B   
ATOM   3390  CE2 PHE B 103      15.630  -1.728   4.615  1.00 10.00      B   
ATOM   3391  CZ  PHE B 103      16.037  -2.730   5.474  1.00 10.00      B   
ATOM   3392  C   PHE B 103      14.309  -5.487  -0.186  1.00 10.00      B   
ATOM   3393  O   PHE B 103      13.412  -6.315  -0.055  1.00 10.00      B   
ATOM   3394  N   PHE B 104      14.639  -4.970  -1.359  1.00 10.00      B   
ATOM   3395  HN  PHE B 104      15.387  -4.334  -1.410  1.00 10.00      B   
ATOM   3396  CA  PHE B 104      13.913  -5.322  -2.576  1.00 10.00      B   
ATOM   3397  CB  PHE B 104      14.197  -4.310  -3.690  1.00 10.00      B   
ATOM   3398  CG  PHE B 104      13.974  -2.875  -3.296  1.00 10.00      B   
ATOM   3399  CD1 PHE B 104      12.924  -2.521  -2.462  1.00 10.00      B   
ATOM   3400  CD2 PHE B 104      14.818  -1.879  -3.760  1.00 10.00      B   
ATOM   3401  CE1 PHE B 104      12.720  -1.202  -2.099  1.00 10.00      B   
ATOM   3402  CE2 PHE B 104      14.619  -0.558  -3.402  1.00 10.00      B   
ATOM   3403  CZ  PHE B 104      13.569  -0.219  -2.568  1.00 10.00      B   
ATOM   3404  C   PHE B 104      14.274  -6.734  -3.037  1.00 10.00      B   
ATOM   3405  O   PHE B 104      13.746  -7.234  -4.035  1.00 10.00      B   
ATOM   3406  N   GLY B 105      15.182  -7.369  -2.305  1.00 10.00      B   
ATOM   3407  HN  GLY B 105      15.583  -6.912  -1.534  1.00 10.00      B   
ATOM   3408  CA  GLY B 105      15.603  -8.710  -2.639  1.00 10.00      B   
ATOM   3409  C   GLY B 105      15.079  -9.759  -1.674  1.00 10.00      B   
ATOM   3410  O   GLY B 105      15.135 -10.951  -1.971  1.00 10.00      B   
ATOM   3411  N   GLY B 106      14.564  -9.336  -0.522  1.00 10.00      B   
ATOM   3412  HN  GLY B 106      14.536  -8.378  -0.320  1.00 10.00      B   
ATOM   3413  CA  GLY B 106      14.057 -10.307   0.434  1.00 10.00      B   
ATOM   3414  C   GLY B 106      13.107  -9.745   1.478  1.00 10.00      B   
ATOM   3415  O   GLY B 106      12.845 -10.402   2.482  1.00 10.00      B   
ATOM   3416  N   ARG B 107      12.595  -8.540   1.259  1.00 10.00      B   
ATOM   3417  HN  ARG B 107      12.837  -8.056   0.441  1.00 10.00      B   
ATOM   3418  CA  ARG B 107      11.662  -7.918   2.204  1.00 10.00      B   
ATOM   3419  CB  ARG B 107      12.346  -6.817   3.022  1.00 10.00      B   
ATOM   3420  CG  ARG B 107      13.345  -7.322   4.053  1.00 10.00      B   
ATOM   3421  CD  ARG B 107      12.669  -8.154   5.133  1.00 10.00      B   
ATOM   3422  NE  ARG B 107      13.131  -9.541   5.118  1.00 10.00      B   
ATOM   3423  HE  ARG B 107      13.816  -9.779   4.451  1.00 10.00      B   
ATOM   3424  CZ  ARG B 107      12.682 -10.495   5.932  1.00 10.00      B   
ATOM   3425  NH1 ARG B 107      11.746 -10.222   6.834  1.00 10.00      B   
ATOM   3426 HH11 ARG B 107      11.394 -10.971   7.472  1.00 10.00      B   
ATOM   3427 HH12 ARG B 107      11.359  -9.262   6.910  1.00 10.00      B   
ATOM   3428  NH2 ARG B 107      13.171 -11.725   5.833  1.00 10.00      B   
ATOM   3429 HH21 ARG B 107      12.826 -12.483   6.461  1.00 10.00      B   
ATOM   3430 HH22 ARG B 107      13.908 -11.938   5.122  1.00 10.00      B   
ATOM   3431  C   ARG B 107      10.450  -7.354   1.472  1.00 10.00      B   
ATOM   3432  O   ARG B 107       9.309  -7.569   1.884  1.00 10.00      B   
ATOM   3433  N   ASP B 108      10.720  -6.634   0.389  1.00 10.00      B   
ATOM   3434  HN  ASP B 108      11.657  -6.487   0.142  1.00 10.00      B   
ATOM   3435  CA  ASP B 108       9.675  -6.037  -0.443  1.00 10.00      B   
ATOM   3436  CB  ASP B 108      10.335  -5.311  -1.632  1.00 10.00      B   
ATOM   3437  CG  ASP B 108       9.379  -4.478  -2.477  1.00 10.00      B   
ATOM   3438  OD1 ASP B 108       8.400  -5.041  -3.012  1.00 10.00      B   
ATOM   3439  OD2 ASP B 108       9.622  -3.258  -2.636  1.00 10.00      B   
ATOM   3440  C   ASP B 108       8.737  -7.132  -0.950  1.00 10.00      B   
ATOM   3441  O   ASP B 108       9.197  -8.193  -1.376  1.00 10.00      B   
ATOM   3442  N   PRO B 109       7.413  -6.906  -0.896  1.00 10.00      B   
ATOM   3443  CA  PRO B 109       6.417  -7.883  -1.357  1.00 10.00      B   
ATOM   3444  CB  PRO B 109       5.106  -7.095  -1.312  1.00 10.00      B   
ATOM   3445  CG  PRO B 109       5.329  -6.058  -0.267  1.00 10.00      B   
ATOM   3446  CD  PRO B 109       6.781  -5.687  -0.361  1.00 10.00      B   
ATOM   3447  C   PRO B 109       6.688  -8.382  -2.778  1.00 10.00      B   
ATOM   3448  O   PRO B 109       6.310  -9.499  -3.131  1.00 10.00      B   
ATOM   3449  N   PHE B 110       7.363  -7.564  -3.580  1.00 10.00      B   
ATOM   3450  HN  PHE B 110       7.655  -6.681  -3.236  1.00 10.00      B   
ATOM   3451  CA  PHE B 110       7.682  -7.929  -4.957  1.00 10.00      B   
ATOM   3452  CB  PHE B 110       8.050  -6.688  -5.778  1.00 10.00      B   
ATOM   3453  CG  PHE B 110       6.920  -5.709  -5.959  1.00 10.00      B   
ATOM   3454  CD1 PHE B 110       5.604  -6.093  -5.750  1.00 10.00      B   
ATOM   3455  CD2 PHE B 110       7.178  -4.398  -6.329  1.00 10.00      B   
ATOM   3456  CE1 PHE B 110       4.568  -5.196  -5.915  1.00 10.00      B   
ATOM   3457  CE2 PHE B 110       6.145  -3.496  -6.497  1.00 10.00      B   
ATOM   3458  CZ  PHE B 110       4.839  -3.893  -6.283  1.00 10.00      B   
ATOM   3459  C   PHE B 110       8.805  -8.963  -5.018  1.00 10.00      B   
ATOM   3460  O   PHE B 110       9.043  -9.579  -6.058  1.00 10.00      B   
ATOM   3461  N   SER B 111       9.497  -9.152  -3.904  1.00 10.00      B   
ATOM   3462  HN  SER B 111       9.271  -8.631  -3.101  1.00 10.00      B   
ATOM   3463  CA  SER B 111      10.581 -10.117  -3.848  1.00 10.00      B   
ATOM   3464  CB  SER B 111      11.755  -9.600  -3.006  1.00 10.00      B   
ATOM   3465  OG  SER B 111      11.425  -9.492  -1.633  1.00 10.00      B   
ATOM   3466  HG  SER B 111      10.654  -8.915  -1.526  1.00 10.00      B   
ATOM   3467  C   SER B 111      10.085 -11.468  -3.344  1.00 10.00      B   
ATOM   3468  O   SER B 111      10.517 -12.512  -3.830  1.00 10.00      B   
ATOM   3469  N   PHE B 112       9.155 -11.435  -2.386  1.00 10.00      B   
ATOM   3470  HN  PHE B 112       8.843 -10.566  -2.057  1.00 10.00      B   
ATOM   3471  CA  PHE B 112       8.588 -12.654  -1.809  1.00 10.00      B   
ATOM   3472  CB  PHE B 112       7.641 -12.321  -0.651  1.00 10.00      B   
ATOM   3473  CG  PHE B 112       8.329 -12.187   0.678  1.00 10.00      B   
ATOM   3474  CD1 PHE B 112       8.651 -10.940   1.187  1.00 10.00      B   
ATOM   3475  CD2 PHE B 112       8.653 -13.313   1.420  1.00 10.00      B   
ATOM   3476  CE1 PHE B 112       9.284 -10.818   2.409  1.00 10.00      B   
ATOM   3477  CE2 PHE B 112       9.287 -13.199   2.642  1.00 10.00      B   
ATOM   3478  CZ  PHE B 112       9.602 -11.949   3.138  1.00 10.00      B   
ATOM   3479  C   PHE B 112       7.860 -13.473  -2.866  1.00 10.00      B   
ATOM   3480  O   PHE B 112       7.811 -14.700  -2.779  1.00 10.00      B   
ATOM   3481  N   ASP B 113       7.325 -12.765  -3.865  1.00 10.00      B   
ATOM   3482  HN  ASP B 113       7.417 -11.793  -3.843  1.00 10.00      B   
ATOM   3483  CA  ASP B 113       6.595 -13.369  -4.985  1.00 10.00      B   
ATOM   3484  CB  ASP B 113       6.448 -12.325  -6.100  1.00 10.00      B   
ATOM   3485  CG  ASP B 113       5.129 -12.398  -6.850  1.00 10.00      B   
ATOM   3486  OD1 ASP B 113       4.751 -13.492  -7.308  1.00 10.00      B   
ATOM   3487  OD2 ASP B 113       4.477 -11.341  -7.006  1.00 10.00      B   
ATOM   3488  C   ASP B 113       7.340 -14.585  -5.532  1.00 10.00      B   
ATOM   3489  O   ASP B 113       6.744 -15.616  -5.838  1.00 10.00      B   
ATOM   3490  N   PHE B 114       8.656 -14.455  -5.643  1.00 10.00      B   
ATOM   3491  HN  PHE B 114       9.076 -13.615  -5.372  1.00 10.00      B   
ATOM   3492  CA  PHE B 114       9.492 -15.532  -6.144  1.00 10.00      B   
ATOM   3493  CB  PHE B 114       9.893 -15.268  -7.602  1.00 10.00      B   
ATOM   3494  CG  PHE B 114       8.732 -15.077  -8.540  1.00 10.00      B   
ATOM   3495  CD1 PHE B 114       8.506 -13.848  -9.140  1.00 10.00      B   
ATOM   3496  CD2 PHE B 114       7.869 -16.123  -8.819  1.00 10.00      B   
ATOM   3497  CE1 PHE B 114       7.441 -13.668 -10.000  1.00 10.00      B   
ATOM   3498  CE2 PHE B 114       6.802 -15.951  -9.679  1.00 10.00      B   
ATOM   3499  CZ  PHE B 114       6.587 -14.721 -10.271  1.00 10.00      B   
ATOM   3500  C   PHE B 114      10.741 -15.674  -5.280  1.00 10.00      B   
ATOM   3501  O   PHE B 114      11.862 -15.513  -5.763  1.00 10.00      B   
ATOM   3502  N   PHE B 115      10.554 -15.959  -3.995  1.00 10.00      B   
ATOM   3503  HN  PHE B 115       9.640 -16.065  -3.649  1.00 10.00      B   
ATOM   3504  CA  PHE B 115      11.691 -16.107  -3.097  1.00 10.00      B   
ATOM   3505  CB  PHE B 115      12.065 -14.771  -2.449  1.00 10.00      B   
ATOM   3506  CG  PHE B 115      13.441 -14.745  -1.842  1.00 10.00      B   
ATOM   3507  CD1 PHE B 115      13.630 -14.290  -0.547  1.00 10.00      B   
ATOM   3508  CD2 PHE B 115      14.544 -15.173  -2.564  1.00 10.00      B   
ATOM   3509  CE1 PHE B 115      14.891 -14.265   0.018  1.00 10.00      B   
ATOM   3510  CE2 PHE B 115      15.807 -15.152  -2.005  1.00 10.00      B   
ATOM   3511  CZ  PHE B 115      15.981 -14.696  -0.712  1.00 10.00      B   
ATOM   3512  C   PHE B 115      11.496 -17.199  -2.042  1.00 10.00      B   
ATOM   3513  O   PHE B 115      11.738 -18.376  -2.311  1.00 10.00      B   
ATOM   3514  N   GLU B 116      11.033 -16.808  -0.857  1.00 10.00      B   
ATOM   3515  HN  GLU B 116      10.800 -15.867  -0.725  1.00 10.00      B   
ATOM   3516  CA  GLU B 116      10.859 -17.742   0.257  1.00 10.00      B   
ATOM   3517  CB  GLU B 116      10.860 -17.004   1.598  1.00 10.00      B   
ATOM   3518  CG  GLU B 116      12.245 -16.647   2.111  1.00 10.00      B   
ATOM   3519  CD  GLU B 116      13.187 -17.835   2.124  1.00 10.00      B   
ATOM   3520  OE1 GLU B 116      12.971 -18.769   2.925  1.00 10.00      B   
ATOM   3521  OE2 GLU B 116      14.151 -17.841   1.335  1.00 10.00      B   
ATOM   3522  C   GLU B 116       9.628 -18.634   0.147  1.00 10.00      B   
ATOM   3523  O   GLU B 116       9.617 -19.735   0.701  1.00 10.00      B   
ATOM   3524  N   ASP B 117       8.602 -18.172  -0.556  1.00 10.00      B   
ATOM   3525  HN  ASP B 117       8.663 -17.294  -0.980  1.00 10.00      B   
ATOM   3526  CA  ASP B 117       7.373 -18.944  -0.704  1.00 10.00      B   
ATOM   3527  CB  ASP B 117       6.317 -18.174  -1.495  1.00 10.00      B   
ATOM   3528  CG  ASP B 117       5.319 -17.491  -0.581  1.00 10.00      B   
ATOM   3529  OD1 ASP B 117       5.567 -16.335  -0.188  1.00 10.00      B   
ATOM   3530  OD2 ASP B 117       4.294 -18.125  -0.238  1.00 10.00      B   
ATOM   3531  C   ASP B 117       7.624 -20.328  -1.298  1.00 10.00      B   
ATOM   3532  O   ASP B 117       8.382 -20.478  -2.256  1.00 10.00      B   
ATOM   3533  N   PRO B 118       7.016 -21.364  -0.698  1.00 10.00      B   
ATOM   3534  CA  PRO B 118       7.171 -22.751  -1.147  1.00 10.00      B   
ATOM   3535  CB  PRO B 118       6.515 -23.565  -0.030  1.00 10.00      B   
ATOM   3536  CG  PRO B 118       5.537 -22.633   0.593  1.00 10.00      B   
ATOM   3537  CD  PRO B 118       6.140 -21.260   0.483  1.00 10.00      B   
ATOM   3538  C   PRO B 118       6.482 -23.028  -2.482  1.00 10.00      B   
ATOM   3539  O   PRO B 118       5.421 -22.480  -2.778  1.00 10.00      B   
ATOM   3540  N   PHE B 119       7.088 -23.905  -3.271  1.00 10.00      B   
ATOM   3541  HN  PHE B 119       7.919 -24.321  -2.963  1.00 10.00      B   
ATOM   3542  CA  PHE B 119       6.562 -24.270  -4.584  1.00 10.00      B   
ATOM   3543  CB  PHE B 119       7.672 -24.859  -5.461  1.00 10.00      B   
ATOM   3544  CG  PHE B 119       8.763 -25.557  -4.692  1.00 10.00      B   
ATOM   3545  CD1 PHE B 119       8.563 -26.827  -4.177  1.00 10.00      B   
ATOM   3546  CD2 PHE B 119       9.985 -24.939  -4.483  1.00 10.00      B   
ATOM   3547  CE1 PHE B 119       9.561 -27.469  -3.469  1.00 10.00      B   
ATOM   3548  CE2 PHE B 119      10.988 -25.575  -3.778  1.00 10.00      B   
ATOM   3549  CZ  PHE B 119      10.774 -26.841  -3.268  1.00 10.00      B   
ATOM   3550  C   PHE B 119       5.393 -25.248  -4.477  1.00 10.00      B   
ATOM   3551  O   PHE B 119       5.488 -26.402  -4.900  1.00 10.00      B   
ATOM   3552  N   GLU B 120       4.294 -24.791  -3.898  1.00 10.00      B   
ATOM   3553  HN  GLU B 120       4.281 -23.868  -3.552  1.00 10.00      B   
ATOM   3554  CA  GLU B 120       3.116 -25.635  -3.743  1.00 10.00      B   
ATOM   3555  CB  GLU B 120       2.879 -25.971  -2.269  1.00 10.00      B   
ATOM   3556  CG  GLU B 120       4.130 -26.434  -1.543  1.00 10.00      B   
ATOM   3557  CD  GLU B 120       3.831 -27.177  -0.261  1.00 10.00      B   
ATOM   3558  OE1 GLU B 120       3.524 -26.519   0.753  1.00 10.00      B   
ATOM   3559  OE2 GLU B 120       3.924 -28.424  -0.260  1.00 10.00      B   
ATOM   3560  C   GLU B 120       1.877 -24.991  -4.361  1.00 10.00      B   
ATOM   3561  O   GLU B 120       0.833 -25.631  -4.497  1.00 10.00      B   
ATOM   3562  N   ASP B 121       2.011 -23.736  -4.763  1.00 10.00      B   
ATOM   3563  HN  ASP B 121       2.879 -23.294  -4.665  1.00 10.00      B   
ATOM   3564  CA  ASP B 121       0.905 -22.994  -5.356  1.00 10.00      B   
ATOM   3565  CB  ASP B 121       0.635 -21.700  -4.579  1.00 10.00      B   
ATOM   3566  CG  ASP B 121       1.898 -21.045  -4.047  1.00 10.00      B   
ATOM   3567  OD1 ASP B 121       2.813 -20.767  -4.852  1.00 10.00      B   
ATOM   3568  OD2 ASP B 121       1.976 -20.818  -2.825  1.00 10.00      B   
ATOM   3569  C   ASP B 121       1.152 -22.689  -6.831  1.00 10.00      B   
ATOM   3570  O   ASP B 121       0.657 -23.394  -7.709  1.00 10.00      B   
ATOM   3571  N   PHE B 122       1.913 -21.636  -7.092  1.00 10.00      B   
ATOM   3572  HN  PHE B 122       2.281 -21.116  -6.334  1.00 10.00      B   
ATOM   3573  CA  PHE B 122       2.226 -21.219  -8.452  1.00 10.00      B   
ATOM   3574  CB  PHE B 122       1.301 -20.072  -8.888  1.00 10.00      B   
ATOM   3575  CG  PHE B 122       1.553 -18.764  -8.181  1.00 10.00      B   
ATOM   3576  CD1 PHE B 122       2.258 -17.743  -8.803  1.00 10.00      B   
ATOM   3577  CD2 PHE B 122       1.083 -18.553  -6.895  1.00 10.00      B   
ATOM   3578  CE1 PHE B 122       2.491 -16.542  -8.156  1.00 10.00      B   
ATOM   3579  CE2 PHE B 122       1.313 -17.356  -6.243  1.00 10.00      B   
ATOM   3580  CZ  PHE B 122       2.016 -16.349  -6.874  1.00 10.00      B   
ATOM   3581  C   PHE B 122       3.685 -20.785  -8.571  1.00 10.00      B   
ATOM   3582  O   PHE B 122       4.180 -20.554  -9.676  1.00 10.00      B   
ATOM   3583  N   PHE B 123       4.358 -20.661  -7.424  1.00 10.00      B   
ATOM   3584  HN  PHE B 123       3.891 -20.836  -6.576  1.00 10.00      B   
ATOM   3585  CA  PHE B 123       5.761 -20.251  -7.378  1.00 10.00      B   
ATOM   3586  CB  PHE B 123       6.290 -20.344  -5.941  1.00 10.00      B   
ATOM   3587  CG  PHE B 123       7.781 -20.212  -5.810  1.00 10.00      B   
ATOM   3588  CD1 PHE B 123       8.435 -19.073  -6.252  1.00 10.00      B   
ATOM   3589  CD2 PHE B 123       8.529 -21.230  -5.244  1.00 10.00      B   
ATOM   3590  CE1 PHE B 123       9.805 -18.953  -6.128  1.00 10.00      B   
ATOM   3591  CE2 PHE B 123       9.899 -21.117  -5.117  1.00 10.00      B   
ATOM   3592  CZ  PHE B 123      10.539 -19.977  -5.562  1.00 10.00      B   
ATOM   3593  C   PHE B 123       6.626 -21.081  -8.327  1.00 10.00      B   
ATOM   3594  O   PHE B 123       7.356 -20.530  -9.157  1.00 10.00      B   
ATOM   3595  N   GLY B 124       6.529 -22.399  -8.207  1.00 10.00      B   
ATOM   3596  HN  GLY B 124       5.928 -22.773  -7.535  1.00 10.00      B   
ATOM   3597  CA  GLY B 124       7.302 -23.283  -9.055  1.00 10.00      B   
ATOM   3598  C   GLY B 124       8.779 -23.248  -8.721  1.00 10.00      B   
ATOM   3599  O   GLY B 124       9.158 -23.158  -7.558  1.00 10.00      B   
ATOM   3600  N   ASN B 125       9.618 -23.306  -9.739  1.00 10.00      B   
ATOM   3601  HN  ASN B 125       9.263 -23.357 -10.653  1.00 10.00      B   
ATOM   3602  CA  ASN B 125      11.060 -23.282  -9.535  1.00 10.00      B   
ATOM   3603  CB  ASN B 125      11.717 -24.523 -10.140  1.00 10.00      B   
ATOM   3604  CG  ASN B 125      13.189 -24.653  -9.795  1.00 10.00      B   
ATOM   3605  OD1 ASN B 125      13.651 -24.159  -8.762  1.00 10.00      B   
ATOM   3606  ND2 ASN B 125      13.933 -25.329 -10.657  1.00 10.00      B   
ATOM   3607 HD21 ASN B 125      13.494 -25.694 -11.456  1.00 10.00      B   
ATOM   3608 HD22 ASN B 125      14.885 -25.453 -10.456  1.00 10.00      B   
ATOM   3609  C   ASN B 125      11.659 -22.009 -10.115  1.00 10.00      B   
ATOM   3610  O   ASN B 125      12.255 -22.011 -11.195  1.00 10.00      B   
ATOM   3611  N   ARG B 126      11.462 -20.914  -9.401  1.00 10.00      B   
ATOM   3612  HN  ARG B 126      10.953 -20.978  -8.564  1.00 10.00      B   
ATOM   3613  CA  ARG B 126      11.973 -19.618  -9.823  1.00 10.00      B   
ATOM   3614  CB  ARG B 126      10.813 -18.690 -10.199  1.00 10.00      B   
ATOM   3615  CG  ARG B 126      10.029 -19.131 -11.425  1.00 10.00      B   
ATOM   3616  CD  ARG B 126       8.674 -18.450 -11.484  1.00 10.00      B   
ATOM   3617  NE  ARG B 126       7.959 -18.756 -12.718  1.00 10.00      B   
ATOM   3618  HE  ARG B 126       8.395 -18.505 -13.567  1.00 10.00      B   
ATOM   3619  CZ  ARG B 126       6.759 -19.333 -12.764  1.00 10.00      B   
ATOM   3620  NH1 ARG B 126       6.169 -19.746 -11.645  1.00 10.00      B   
ATOM   3621 HH11 ARG B 126       6.646 -19.628 -10.723  1.00 10.00      B   
ATOM   3622 HH12 ARG B 126       5.226 -20.195 -11.681  1.00 10.00      B   
ATOM   3623  NH2 ARG B 126       6.165 -19.521 -13.934  1.00 10.00      B   
ATOM   3624 HH21 ARG B 126       6.642 -19.225 -14.814  1.00 10.00      B   
ATOM   3625 HH22 ARG B 126       5.220 -19.963 -13.982  1.00 10.00      B   
ATOM   3626  C   ARG B 126      12.799 -18.993  -8.706  1.00 10.00      B   
ATOM   3627  O   ARG B 126      12.928 -17.774  -8.621  1.00 10.00      B   
ATOM   3628  N   ARG B 127      13.352 -19.842  -7.852  1.00 10.00      B   
ATOM   3629  HN  ARG B 127      13.232 -20.804  -7.988  1.00 10.00      B   
ATOM   3630  CA  ARG B 127      14.158 -19.379  -6.734  1.00 10.00      B   
ATOM   3631  CB  ARG B 127      14.225 -20.459  -5.650  1.00 10.00      B   
ATOM   3632  CG  ARG B 127      14.985 -20.058  -4.397  1.00 10.00      B   
ATOM   3633  CD  ARG B 127      14.609 -20.950  -3.223  1.00 10.00      B   
ATOM   3634  NE  ARG B 127      13.266 -20.656  -2.723  1.00 10.00      B   
ATOM   3635  HE  ARG B 127      12.916 -19.749  -2.883  1.00 10.00      B   
ATOM   3636  CZ  ARG B 127      12.499 -21.527  -2.070  1.00 10.00      B   
ATOM   3637  NH1 ARG B 127      12.931 -22.755  -1.822  1.00 10.00      B   
ATOM   3638 HH11 ARG B 127      12.325 -23.428  -1.303  1.00 10.00      B   
ATOM   3639 HH12 ARG B 127      13.875 -23.057  -2.148  1.00 10.00      B   
ATOM   3640  NH2 ARG B 127      11.291 -21.166  -1.666  1.00 10.00      B   
ATOM   3641 HH21 ARG B 127      10.684 -21.844  -1.155  1.00 10.00      B   
ATOM   3642 HH22 ARG B 127      10.942 -20.200  -1.853  1.00 10.00      B   
ATOM   3643  C   ARG B 127      15.556 -18.997  -7.208  1.00 10.00      B   
ATOM   3644  O   ARG B 127      16.276 -19.823  -7.773  1.00 10.00      B   
ATOM   3645  N   GLY B 128      15.927 -17.741  -6.990  1.00 10.00      B   
ATOM   3646  HN  GLY B 128      15.306 -17.128  -6.546  1.00 10.00      B   
ATOM   3647  CA  GLY B 128      17.235 -17.271  -7.400  1.00 10.00      B   
ATOM   3648  C   GLY B 128      18.274 -17.458  -6.312  1.00 10.00      B   
ATOM   3649  O   GLY B 128      18.286 -18.490  -5.640  1.00 10.00      B   
ATOM   3650  N   PRO B 129      19.164 -16.471  -6.115  1.00 10.00      B   
ATOM   3651  CA  PRO B 129      20.210 -16.539  -5.086  1.00 10.00      B   
ATOM   3652  CB  PRO B 129      20.936 -15.194  -5.218  1.00 10.00      B   
ATOM   3653  CG  PRO B 129      20.613 -14.722  -6.593  1.00 10.00      B   
ATOM   3654  CD  PRO B 129      19.225 -15.214  -6.876  1.00 10.00      B   
ATOM   3655  C   PRO B 129      19.614 -16.686  -3.687  1.00 10.00      B   
ATOM   3656  O   PRO B 129      18.555 -16.133  -3.393  1.00 10.00      B   
ATOM   3657  N   ARG B 130      20.308 -17.424  -2.829  1.00 10.00      B   
ATOM   3658  HN  ARG B 130      21.161 -17.813  -3.117  1.00 10.00      B   
ATOM   3659  CA  ARG B 130      19.843 -17.661  -1.463  1.00 10.00      B   
ATOM   3660  CB  ARG B 130      20.602 -18.828  -0.826  1.00 10.00      B   
ATOM   3661  CG  ARG B 130      20.459 -20.140  -1.581  1.00 10.00      B   
ATOM   3662  CD  ARG B 130      21.231 -21.260  -0.904  1.00 10.00      B   
ATOM   3663  NE  ARG B 130      21.233 -22.484  -1.706  1.00 10.00      B   
ATOM   3664  HE  ARG B 130      21.063 -22.388  -2.671  1.00 10.00      B   
ATOM   3665  CZ  ARG B 130      21.459 -23.701  -1.210  1.00 10.00      B   
ATOM   3666  NH1 ARG B 130      21.676 -23.862   0.091  1.00 10.00      B   
ATOM   3667 HH11 ARG B 130      21.660 -23.036   0.733  1.00 10.00      B   
ATOM   3668 HH12 ARG B 130      21.871 -24.809   0.477  1.00 10.00      B   
ATOM   3669  NH2 ARG B 130      21.457 -24.756  -2.015  1.00 10.00      B   
ATOM   3670 HH21 ARG B 130      21.630 -25.712  -1.634  1.00 10.00      B   
ATOM   3671 HH22 ARG B 130      21.277 -24.636  -3.038  1.00 10.00      B   
ATOM   3672  C   ARG B 130      19.975 -16.408  -0.605  1.00 10.00      B   
ATOM   3673  O   ARG B 130      19.306 -16.270   0.422  1.00 10.00      B   
ATOM   3674  N   GLY B 131      20.848 -15.503  -1.028  1.00 10.00      B   
ATOM   3675  HN  GLY B 131      21.361 -15.676  -1.845  1.00 10.00      B   
ATOM   3676  CA  GLY B 131      21.048 -14.269  -0.297  1.00 10.00      B   
ATOM   3677  C   GLY B 131      19.905 -13.301  -0.511  1.00 10.00      B   
ATOM   3678  O   GLY B 131      19.202 -12.934   0.433  1.00 10.00      B   
ATOM   3679  N   SER B 132      19.719 -12.896  -1.756  1.00 10.00      B   
ATOM   3680  HN  SER B 132      20.315 -13.225  -2.457  1.00 10.00      B   
ATOM   3681  CA  SER B 132      18.661 -11.970  -2.117  1.00 10.00      B   
ATOM   3682  CB  SER B 132      19.184 -10.533  -2.053  1.00 10.00      B   
ATOM   3683  OG  SER B 132      20.516 -10.495  -1.564  1.00 10.00      B   
ATOM   3684  HG  SER B 132      20.624  -9.721  -0.982  1.00 10.00      B   
ATOM   3685  C   SER B 132      18.160 -12.278  -3.524  1.00 10.00      B   
ATOM   3686  O   SER B 132      18.930 -12.718  -4.379  1.00 10.00      B   
ATOM   3687  N   ARG B 133      16.871 -12.066  -3.753  1.00 10.00      B   
ATOM   3688  HN  ARG B 133      16.300 -11.738  -3.022  1.00 10.00      B   
ATOM   3689  CA  ARG B 133      16.276 -12.312  -5.058  1.00 10.00      B   
ATOM   3690  CB  ARG B 133      14.750 -12.204  -4.989  1.00 10.00      B   
ATOM   3691  CG  ARG B 133      14.056 -12.388  -6.328  1.00 10.00      B   
ATOM   3692  CD  ARG B 133      12.838 -11.488  -6.439  1.00 10.00      B   
ATOM   3693  NE  ARG B 133      13.165 -10.086  -6.168  1.00 10.00      B   
ATOM   3694  HE  ARG B 133      13.527  -9.872  -5.280  1.00 10.00      B   
ATOM   3695  CZ  ARG B 133      12.985  -9.097  -7.041  1.00 10.00      B   
ATOM   3696  NH1 ARG B 133      12.529  -9.357  -8.258  1.00 10.00      B   
ATOM   3697 HH11 ARG B 133      12.307 -10.336  -8.539  1.00 10.00      B   
ATOM   3698 HH12 ARG B 133      12.393  -8.578  -8.941  1.00 10.00      B   
ATOM   3699  NH2 ARG B 133      13.265  -7.846  -6.698  1.00 10.00      B   
ATOM   3700 HH21 ARG B 133      13.623  -7.628  -5.735  1.00 10.00      B   
ATOM   3701 HH22 ARG B 133      13.131  -7.073  -7.383  1.00 10.00      B   
ATOM   3702  C   ARG B 133      16.824 -11.331  -6.091  1.00 10.00      B   
ATOM   3703  O   ARG B 133      16.691 -10.117  -5.944  1.00 10.00      B   
ATOM   3704  N   SER B 134      17.438 -11.869  -7.130  1.00 10.00      B   
ATOM   3705  HN  SER B 134      17.501 -12.841  -7.191  1.00 10.00      B   
ATOM   3706  CA  SER B 134      18.012 -11.054  -8.185  1.00 10.00      B   
ATOM   3707  CB  SER B 134      19.311 -11.700  -8.689  1.00 10.00      B   
ATOM   3708  OG  SER B 134      20.006 -10.853  -9.592  1.00 10.00      B   
ATOM   3709  HG  SER B 134      20.868 -10.636  -9.224  1.00 10.00      B   
ATOM   3710  C   SER B 134      17.016 -10.865  -9.331  1.00 10.00      B   
ATOM   3711  O   SER B 134      15.867 -11.296  -9.247  1.00 10.00      B   
ATOM   3712  N   ARG B 135      17.470 -10.216 -10.393  1.00 10.00      B   
ATOM   3713  HN  ARG B 135      18.402  -9.906 -10.394  1.00 10.00      B   
ATOM   3714  CA  ARG B 135      16.636  -9.961 -11.560  1.00 10.00      B   
ATOM   3715  CB  ARG B 135      17.029  -8.627 -12.207  1.00 10.00      B   
ATOM   3716  CG  ARG B 135      18.480  -8.545 -12.666  1.00 10.00      B   
ATOM   3717  CD  ARG B 135      18.853  -7.125 -13.065  1.00 10.00      B   
ATOM   3718  NE  ARG B 135      20.248  -7.015 -13.493  1.00 10.00      B   
ATOM   3719  HE  ARG B 135      20.507  -7.494 -14.316  1.00 10.00      B   
ATOM   3720  CZ  ARG B 135      21.178  -6.304 -12.851  1.00 10.00      B   
ATOM   3721  NH1 ARG B 135      20.872  -5.635 -11.744  1.00 10.00      B   
ATOM   3722 HH11 ARG B 135      21.611  -5.084 -11.247  1.00 10.00      B   
ATOM   3723 HH12 ARG B 135      19.903  -5.651 -11.369  1.00 10.00      B   
ATOM   3724  NH2 ARG B 135      22.419  -6.261 -13.316  1.00 10.00      B   
ATOM   3725 HH21 ARG B 135      22.679  -6.782 -14.185  1.00 10.00      B   
ATOM   3726 HH22 ARG B 135      23.147  -5.704 -12.813  1.00 10.00      B   
ATOM   3727  C   ARG B 135      16.775 -11.094 -12.570  1.00 10.00      B   
ATOM   3728  O   ARG B 135      15.911 -11.297 -13.428  1.00 10.00      B   
ATOM   3729  N   GLY B 136      17.867 -11.836 -12.446  1.00 10.00      B   
ATOM   3730  HN  GLY B 136      18.510 -11.628 -11.737  1.00 10.00      B   
ATOM   3731  CA  GLY B 136      18.126 -12.937 -13.344  1.00 10.00      B   
ATOM   3732  C   GLY B 136      19.529 -12.875 -13.904  1.00 10.00      B   
ATOM   3733  O   GLY B 136      20.029 -11.794 -14.222  1.00 10.00      B   
ATOM   3734  N   THR B 137      20.175 -14.024 -14.000  1.00 10.00      B   
ATOM   3735  HN  THR B 137      19.736 -14.848 -13.704  1.00 10.00      B   
ATOM   3736  CA  THR B 137      21.525 -14.099 -14.528  1.00 10.00      B   
ATOM   3737  CB  THR B 137      22.210 -15.405 -14.085  1.00 10.00      B   
ATOM   3738  OG1 THR B 137      21.656 -15.830 -12.827  1.00 10.00      B   
ATOM   3739  HG1 THR B 137      22.108 -15.368 -12.107  1.00 10.00      B   
ATOM   3740  CG2 THR B 137      23.705 -15.183 -13.921  1.00 10.00      B   
ATOM   3741  C   THR B 137      21.509 -14.014 -16.054  1.00 10.00      B   
ATOM   3742  O   THR B 137      21.300 -15.015 -16.742  1.00 10.00      B   
ATOM   3743  N   GLY B 138      21.709 -12.807 -16.573  1.00 10.00      B   
ATOM   3744  HN  GLY B 138      21.848 -12.044 -15.972  1.00 10.00      B   
ATOM   3745  CA  GLY B 138      21.706 -12.602 -18.009  1.00 10.00      B   
ATOM   3746  C   GLY B 138      20.295 -12.435 -18.537  1.00 10.00      B   
ATOM   3747  O   GLY B 138      19.919 -11.360 -19.012  1.00 10.00      B   
ATOM   3748  N   SER B 139      19.520 -13.502 -18.451  1.00 10.00      B   
ATOM   3749  HN  SER B 139      19.891 -14.328 -18.076  1.00 10.00      B   
ATOM   3750  CA  SER B 139      18.141 -13.494 -18.897  1.00 10.00      B   
ATOM   3751  CB  SER B 139      17.774 -14.884 -19.418  1.00 10.00      B   
ATOM   3752  OG  SER B 139      18.861 -15.784 -19.254  1.00 10.00      B   
ATOM   3753  HG  SER B 139      18.733 -16.293 -18.447  1.00 10.00      B   
ATOM   3754  C   SER B 139      17.228 -13.111 -17.736  1.00 10.00      B   
ATOM   3755  O   SER B 139      17.492 -13.476 -16.589  1.00 10.00      B   
ATOM   3756  N   PHE B 140      16.165 -12.378 -18.030  1.00 10.00      B   
ATOM   3757  HN  PHE B 140      16.000 -12.125 -18.962  1.00 10.00      B   
ATOM   3758  CA  PHE B 140      15.226 -11.950 -17.000  1.00 10.00      B   
ATOM   3759  CB  PHE B 140      14.271 -10.886 -17.546  1.00 10.00      B   
ATOM   3760  CG  PHE B 140      14.900  -9.530 -17.700  1.00 10.00      B   
ATOM   3761  CD1 PHE B 140      15.522  -9.168 -18.882  1.00 10.00      B   
ATOM   3762  CD2 PHE B 140      14.873  -8.621 -16.656  1.00 10.00      B   
ATOM   3763  CE1 PHE B 140      16.104  -7.924 -19.022  1.00 10.00      B   
ATOM   3764  CE2 PHE B 140      15.452  -7.374 -16.788  1.00 10.00      B   
ATOM   3765  CZ  PHE B 140      16.070  -7.025 -17.972  1.00 10.00      B   
ATOM   3766  C   PHE B 140      14.441 -13.130 -16.443  1.00 10.00      B   
ATOM   3767  O   PHE B 140      13.761 -13.842 -17.182  1.00 10.00      B   
ATOM   3768  N   PHE B 141      14.561 -13.346 -15.141  1.00 10.00      B   
ATOM   3769  HN  PHE B 141      15.141 -12.759 -14.610  1.00 10.00      B   
ATOM   3770  CA  PHE B 141      13.858 -14.436 -14.483  1.00 10.00      B   
ATOM   3771  CB  PHE B 141      14.843 -15.373 -13.775  1.00 10.00      B   
ATOM   3772  CG  PHE B 141      15.766 -16.110 -14.707  1.00 10.00      B   
ATOM   3773  CD1 PHE B 141      17.137 -16.059 -14.525  1.00 10.00      B   
ATOM   3774  CD2 PHE B 141      15.263 -16.851 -15.765  1.00 10.00      B   
ATOM   3775  CE1 PHE B 141      17.991 -16.732 -15.378  1.00 10.00      B   
ATOM   3776  CE2 PHE B 141      16.110 -17.526 -16.623  1.00 10.00      B   
ATOM   3777  CZ  PHE B 141      17.476 -17.466 -16.429  1.00 10.00      B   
ATOM   3778  C   PHE B 141      12.838 -13.894 -13.489  1.00 10.00      B   
ATOM   3779  O   PHE B 141      12.022 -14.639 -12.945  1.00 10.00      B   
ATOM   3780  N   SER B 142      12.891 -12.592 -13.254  1.00 10.00      B   
ATOM   3781  HN  SER B 142      13.558 -12.049 -13.722  1.00 10.00      B   
ATOM   3782  CA  SER B 142      11.977 -11.948 -12.327  1.00 10.00      B   
ATOM   3783  CB  SER B 142      12.690 -11.624 -11.013  1.00 10.00      B   
ATOM   3784  OG  SER B 142      13.192 -12.806 -10.415  1.00 10.00      B   
ATOM   3785  HG  SER B 142      12.950 -13.562 -10.960  1.00 10.00      B   
ATOM   3786  C   SER B 142      11.378 -10.690 -12.940  1.00 10.00      B   
ATOM   3787  O   SER B 142      12.105  -9.780 -13.339  1.00 10.00      B   
ATOM   3788  N   ALA B 143      10.048 -10.661 -13.025  1.00 10.00      B   
ATOM   3789  HN  ALA B 143       9.540 -11.443 -12.722  1.00 10.00      B   
ATOM   3790  CA  ALA B 143       9.323  -9.523 -13.584  1.00 10.00      B   
ATOM   3791  CB  ALA B 143       7.826  -9.788 -13.564  1.00 10.00      B   
ATOM   3792  C   ALA B 143       9.644  -8.236 -12.831  1.00 10.00      B   
ATOM   3793  O   ALA B 143       9.789  -7.172 -13.428  1.00 10.00      B   
ATOM   3794  N   PHE B 144       9.767  -8.334 -11.517  1.00 10.00      B   
ATOM   3795  HN  PHE B 144       9.644  -9.207 -11.086  1.00 10.00      B   
ATOM   3796  CA  PHE B 144      10.082  -7.169 -10.703  1.00 10.00      B   
ATOM   3797  CB  PHE B 144       9.497  -7.315  -9.298  1.00 10.00      B   
ATOM   3798  CG  PHE B 144       8.007  -7.492  -9.285  1.00 10.00      B   
ATOM   3799  CD1 PHE B 144       7.442  -8.668  -8.825  1.00 10.00      B   
ATOM   3800  CD2 PHE B 144       7.173  -6.480  -9.733  1.00 10.00      B   
ATOM   3801  CE1 PHE B 144       6.074  -8.834  -8.811  1.00 10.00      B   
ATOM   3802  CE2 PHE B 144       5.803  -6.641  -9.723  1.00 10.00      B   
ATOM   3803  CZ  PHE B 144       5.254  -7.819  -9.260  1.00 10.00      B   
ATOM   3804  C   PHE B 144      11.589  -6.951 -10.645  1.00 10.00      B   
ATOM   3805  O   PHE B 144      12.201  -6.999  -9.576  1.00 10.00      B   
ATOM   3806  N   SER B 145      12.184  -6.739 -11.808  1.00 10.00      B   
ATOM   3807  HN  SER B 145      11.643  -6.743 -12.629  1.00 10.00      B   
ATOM   3808  CA  SER B 145      13.616  -6.521 -11.915  1.00 10.00      B   
ATOM   3809  CB  SER B 145      14.099  -7.026 -13.272  1.00 10.00      B   
ATOM   3810  OG  SER B 145      12.996  -7.277 -14.125  1.00 10.00      B   
ATOM   3811  HG  SER B 145      12.710  -8.198 -14.021  1.00 10.00      B   
ATOM   3812  C   SER B 145      13.968  -5.046 -11.748  1.00 10.00      B   
ATOM   3813  O   SER B 145      15.091  -4.708 -11.375  1.00 10.00      B   
ATOM   3814  N   GLY B 146      13.004  -4.174 -12.026  1.00 10.00      B   
ATOM   3815  HN  GLY B 146      12.127  -4.502 -12.311  1.00 10.00      B   
ATOM   3816  CA  GLY B 146      13.239  -2.747 -11.906  1.00 10.00      B   
ATOM   3817  C   GLY B 146      13.905  -2.175 -13.141  1.00 10.00      B   
ATOM   3818  O   GLY B 146      14.529  -1.117 -13.090  1.00 10.00      B   
ATOM   3819  N   PHE B 147      13.765  -2.878 -14.257  1.00 10.00      B   
ATOM   3820  HN  PHE B 147      13.241  -3.705 -14.235  1.00 10.00      B   
ATOM   3821  CA  PHE B 147      14.351  -2.446 -15.517  1.00 10.00      B   
ATOM   3822  CB  PHE B 147      15.425  -3.438 -15.979  1.00 10.00      B   
ATOM   3823  CG  PHE B 147      16.768  -3.231 -15.334  1.00 10.00      B   
ATOM   3824  CD1 PHE B 147      17.034  -3.734 -14.070  1.00 10.00      B   
ATOM   3825  CD2 PHE B 147      17.762  -2.528 -15.993  1.00 10.00      B   
ATOM   3826  CE1 PHE B 147      18.265  -3.540 -13.476  1.00 10.00      B   
ATOM   3827  CE2 PHE B 147      18.996  -2.331 -15.406  1.00 10.00      B   
ATOM   3828  CZ  PHE B 147      19.248  -2.837 -14.145  1.00 10.00      B   
ATOM   3829  C   PHE B 147      13.269  -2.315 -16.580  1.00 10.00      B   
ATOM   3830  O   PHE B 147      12.284  -3.052 -16.555  1.00 10.00      B   
ATOM   3831  N   PRO B 148      13.442  -1.387 -17.536  1.00 10.00      B   
ATOM   3832  CA  PRO B 148      12.474  -1.153 -18.619  1.00 10.00      B   
ATOM   3833  CB  PRO B 148      12.951   0.164 -19.256  1.00 10.00      B   
ATOM   3834  CG  PRO B 148      13.957   0.719 -18.304  1.00 10.00      B   
ATOM   3835  CD  PRO B 148      14.579  -0.465 -17.632  1.00 10.00      B   
ATOM   3836  C   PRO B 148      12.466  -2.278 -19.661  1.00 10.00      B   
ATOM   3837  O   PRO B 148      11.923  -2.123 -20.758  1.00 10.00      B   
ATOM   3838  N   SER B 149      13.066  -3.404 -19.302  1.00 10.00      B   
ATOM   3839  HN  SER B 149      13.476  -3.454 -18.415  1.00 10.00      B   
ATOM   3840  CA  SER B 149      13.138  -4.566 -20.177  1.00 10.00      B   
ATOM   3841  CB  SER B 149      14.573  -4.742 -20.680  1.00 10.00      B   
ATOM   3842  OG  SER B 149      15.100  -3.505 -21.128  1.00 10.00      B   
ATOM   3843  HG  SER B 149      14.554  -3.173 -21.852  1.00 10.00      B   
ATOM   3844  C   SER B 149      12.701  -5.815 -19.419  1.00 10.00      B   
ATOM   3845  O   SER B 149      12.991  -6.937 -19.825  1.00 10.00      B   
ATOM   3846  N   PHE B 150      11.986  -5.602 -18.318  1.00 10.00      B   
ATOM   3847  HN  PHE B 150      11.774  -4.678 -18.063  1.00 10.00      B   
ATOM   3848  CA  PHE B 150      11.508  -6.694 -17.473  1.00 10.00      B   
ATOM   3849  CB  PHE B 150      10.801  -6.130 -16.232  1.00 10.00      B   
ATOM   3850  CG  PHE B 150       9.465  -5.494 -16.514  1.00 10.00      B   
ATOM   3851  CD1 PHE B 150       8.292  -6.214 -16.349  1.00 10.00      B   
ATOM   3852  CD2 PHE B 150       9.380  -4.181 -16.950  1.00 10.00      B   
ATOM   3853  CE1 PHE B 150       7.066  -5.639 -16.612  1.00 10.00      B   
ATOM   3854  CE2 PHE B 150       8.156  -3.599 -17.213  1.00 10.00      B   
ATOM   3855  CZ  PHE B 150       6.997  -4.330 -17.045  1.00 10.00      B   
ATOM   3856  C   PHE B 150      10.575  -7.644 -18.223  1.00 10.00      B   
ATOM   3857  O   PHE B 150      10.541  -8.845 -17.951  1.00 10.00      B   
ATOM   3858  N   GLY B 151       9.821  -7.100 -19.169  1.00 10.00      B   
ATOM   3859  HN  GLY B 151       9.906  -6.144 -19.356  1.00 10.00      B   
ATOM   3860  CA  GLY B 151       8.888  -7.905 -19.930  1.00 10.00      B   
ATOM   3861  C   GLY B 151       9.484  -8.417 -21.222  1.00 10.00      B   
ATOM   3862  O   GLY B 151       8.841  -8.358 -22.273  1.00 10.00      B   
ATOM   3863  N   SER B 152      10.705  -8.920 -21.147  1.00 10.00      B   
ATOM   3864  HN  SER B 152      11.161  -8.947 -20.275  1.00 10.00      B   
ATOM   3865  CA  SER B 152      11.391  -9.443 -22.312  1.00 10.00      B   
ATOM   3866  CB  SER B 152      12.066  -8.310 -23.088  1.00 10.00      B   
ATOM   3867  OG  SER B 152      12.257  -8.672 -24.444  1.00 10.00      B   
ATOM   3868  HG  SER B 152      11.410  -8.632 -24.904  1.00 10.00      B   
ATOM   3869  C   SER B 152      12.430 -10.467 -21.885  1.00 10.00      B   
ATOM   3870  O   SER B 152      12.723 -10.603 -20.697  1.00 10.00      B   
ATOM   3871  N   GLY B 153      12.978 -11.190 -22.851  1.00 10.00      B   
ATOM   3872  HN  GLY B 153      12.700 -11.043 -23.783  1.00 10.00      B   
ATOM   3873  CA  GLY B 153      13.983 -12.184 -22.546  1.00 10.00      B   
ATOM   3874  C   GLY B 153      15.378 -11.599 -22.583  1.00 10.00      B   
ATOM   3875  O   GLY B 153      16.324 -12.201 -22.075  1.00 10.00      B   
ATOM   3876  N   PHE B 154      15.501 -10.418 -23.181  1.00 10.00      B   
ATOM   3877  HN  PHE B 154      14.701  -9.980 -23.540  1.00 10.00      B   
ATOM   3878  CA  PHE B 154      16.785  -9.741 -23.295  1.00 10.00      B   
ATOM   3879  CB  PHE B 154      17.264  -9.724 -24.750  1.00 10.00      B   
ATOM   3880  CG  PHE B 154      17.628 -11.080 -25.283  1.00 10.00      B   
ATOM   3881  CD1 PHE B 154      16.789 -11.741 -26.162  1.00 10.00      B   
ATOM   3882  CD2 PHE B 154      18.809 -11.695 -24.901  1.00 10.00      B   
ATOM   3883  CE1 PHE B 154      17.120 -12.991 -26.651  1.00 10.00      B   
ATOM   3884  CE2 PHE B 154      19.147 -12.943 -25.385  1.00 10.00      B   
ATOM   3885  CZ  PHE B 154      18.301 -13.593 -26.262  1.00 10.00      B   
ATOM   3886  C   PHE B 154      16.688  -8.318 -22.756  1.00 10.00      B   
ATOM   3887  O   PHE B 154      15.617  -7.713 -22.771  1.00 10.00      B   
ATOM   3888  N   SER B 155      17.813  -7.788 -22.295  1.00 10.00      B   
ATOM   3889  HN  SER B 155      18.638  -8.317 -22.324  1.00 10.00      B   
ATOM   3890  CA  SER B 155      17.864  -6.443 -21.738  1.00 10.00      B   
ATOM   3891  CB  SER B 155      19.049  -6.347 -20.776  1.00 10.00      B   
ATOM   3892  OG  SER B 155      19.562  -7.640 -20.484  1.00 10.00      B   
ATOM   3893  HG  SER B 155      19.450  -7.822 -19.546  1.00 10.00      B   
ATOM   3894  C   SER B 155      17.992  -5.386 -22.836  1.00 10.00      B   
ATOM   3895  O   SER B 155      18.032  -4.188 -22.559  1.00 10.00      B   
ATOM   3896  N   SER B 156      18.039  -5.838 -24.081  1.00 10.00      B   
ATOM   3897  HN  SER B 156      17.993  -6.805 -24.242  1.00 10.00      B   
ATOM   3898  CA  SER B 156      18.170  -4.944 -25.219  1.00 10.00      B   
ATOM   3899  CB  SER B 156      18.745  -5.718 -26.400  1.00 10.00      B   
ATOM   3900  OG  SER B 156      18.418  -7.095 -26.292  1.00 10.00      B   
ATOM   3901  HG  SER B 156      18.268  -7.458 -27.172  1.00 10.00      B   
ATOM   3902  C   SER B 156      16.833  -4.312 -25.602  1.00 10.00      B   
ATOM   3903  O   SER B 156      16.788  -3.372 -26.396  1.00 10.00      B   
ATOM   3904  N   PHE B 157      15.749  -4.827 -25.036  1.00 10.00      B   
ATOM   3905  HN  PHE B 157      15.847  -5.567 -24.400  1.00 10.00      B   
ATOM   3906  CA  PHE B 157      14.416  -4.311 -25.329  1.00 10.00      B   
ATOM   3907  CB  PHE B 157      13.397  -5.451 -25.407  1.00 10.00      B   
ATOM   3908  CG  PHE B 157      13.639  -6.412 -26.534  1.00 10.00      B   
ATOM   3909  CD1 PHE B 157      12.952  -6.285 -27.728  1.00 10.00      B   
ATOM   3910  CD2 PHE B 157      14.551  -7.445 -26.398  1.00 10.00      B   
ATOM   3911  CE1 PHE B 157      13.170  -7.168 -28.767  1.00 10.00      B   
ATOM   3912  CE2 PHE B 157      14.775  -8.333 -27.431  1.00 10.00      B   
ATOM   3913  CZ  PHE B 157      14.083  -8.195 -28.618  1.00 10.00      B   
ATOM   3914  C   PHE B 157      13.986  -3.292 -24.283  1.00 10.00      B   
ATOM   3915  O   PHE B 157      13.299  -3.628 -23.320  1.00 10.00      B   
ATOM   3916  N   ASP B 158      14.402  -2.050 -24.470  1.00 10.00      B   
ATOM   3917  HN  ASP B 158      14.942  -1.841 -25.261  1.00 10.00      B   
ATOM   3918  CA  ASP B 158      14.066  -0.982 -23.536  1.00 10.00      B   
ATOM   3919  CB  ASP B 158      15.229   0.006 -23.410  1.00 10.00      B   
ATOM   3920  CG  ASP B 158      15.141   0.873 -22.170  1.00 10.00      B   
ATOM   3921  OD1 ASP B 158      14.386   1.872 -22.185  1.00 10.00      B   
ATOM   3922  OD2 ASP B 158      15.839   0.572 -21.182  1.00 10.00      B   
ATOM   3923  C   ASP B 158      12.808  -0.254 -23.984  1.00 10.00      B   
ATOM   3924  O   ASP B 158      12.854   0.618 -24.853  1.00 10.00      B   
ATOM   3925  N   THR B 159      11.682  -0.628 -23.405  1.00 10.00      B   
ATOM   3926  HN  THR B 159      11.703  -1.347 -22.736  1.00 10.00      B   
ATOM   3927  CA  THR B 159      10.412  -0.006 -23.745  1.00 10.00      B   
ATOM   3928  CB  THR B 159       9.367  -1.070 -24.122  1.00 10.00      B   
ATOM   3929  OG1 THR B 159       9.991  -2.092 -24.914  1.00 10.00      B   
ATOM   3930  HG1 THR B 159      10.586  -1.682 -25.558  1.00 10.00      B   
ATOM   3931  CG2 THR B 159       8.234  -0.444 -24.917  1.00 10.00      B   
ATOM   3932  C   THR B 159       9.881   0.828 -22.580  1.00 10.00      B   
ATOM   3933  O   THR B 159       9.387   1.942 -22.769  1.00 10.00      B   
ATOM   3934  N   GLY B 160       9.994   0.284 -21.378  1.00 10.00      B   
ATOM   3935  HN  GLY B 160      10.403  -0.603 -21.286  1.00 10.00      B   
ATOM   3936  CA  GLY B 160       9.517   0.975 -20.201  1.00 10.00      B   
ATOM   3937  C   GLY B 160       8.768   0.040 -19.278  1.00 10.00      B   
ATOM   3938  O   GLY B 160       8.742  -1.168 -19.506  1.00 10.00      B   
ATOM   3939  N   PHE B 161       8.157   0.592 -18.244  1.00 10.00      B   
ATOM   3940  HN  PHE B 161       8.211   1.564 -18.119  1.00 10.00      B   
ATOM   3941  CA  PHE B 161       7.406  -0.208 -17.287  1.00 10.00      B   
ATOM   3942  CB  PHE B 161       7.407   0.461 -15.912  1.00 10.00      B   
ATOM   3943  CG  PHE B 161       8.681   0.256 -15.144  1.00 10.00      B   
ATOM   3944  CD1 PHE B 161       8.787  -0.773 -14.223  1.00 10.00      B   
ATOM   3945  CD2 PHE B 161       9.774   1.086 -15.345  1.00 10.00      B   
ATOM   3946  CE1 PHE B 161       9.956  -0.971 -13.515  1.00 10.00      B   
ATOM   3947  CE2 PHE B 161      10.946   0.894 -14.639  1.00 10.00      B   
ATOM   3948  CZ  PHE B 161      11.037  -0.136 -13.723  1.00 10.00      B   
ATOM   3949  C   PHE B 161       5.979  -0.443 -17.768  1.00 10.00      B   
ATOM   3950  O   PHE B 161       5.303  -1.365 -17.318  1.00 10.00      B   
ATOM   3951  N   THR B 162       5.531   0.393 -18.693  1.00 10.00      B   
ATOM   3952  HN  THR B 162       6.125   1.102 -19.027  1.00 10.00      B   
ATOM   3953  CA  THR B 162       4.187   0.283 -19.238  1.00 10.00      B   
ATOM   3954  CB  THR B 162       3.209   1.189 -18.468  1.00 10.00      B   
ATOM   3955  OG1 THR B 162       3.935   2.284 -17.891  1.00 10.00      B   
ATOM   3956  HG1 THR B 162       4.853   2.023 -17.762  1.00 10.00      B   
ATOM   3957  CG2 THR B 162       2.502   0.406 -17.370  1.00 10.00      B   
ATOM   3958  C   THR B 162       4.179   0.665 -20.718  1.00 10.00      B   
ATOM   3959  O   THR B 162       5.240   0.855 -21.320  1.00 10.00      B   
ATOM   3960  N   SER B 163       2.991   0.775 -21.300  1.00 10.00      B   
ATOM   3961  HN  SER B 163       2.179   0.600 -20.775  1.00 10.00      B   
ATOM   3962  CA  SER B 163       2.852   1.133 -22.706  1.00 10.00      B   
ATOM   3963  CB  SER B 163       1.438   0.804 -23.174  1.00 10.00      B   
ATOM   3964  OG  SER B 163       0.581   0.623 -22.058  1.00 10.00      B   
ATOM   3965  HG  SER B 163      -0.174   0.082 -22.322  1.00 10.00      B   
ATOM   3966  C   SER B 163       3.148   2.614 -22.930  1.00 10.00      B   
ATOM   3967  O   SER B 163       3.465   3.035 -24.041  1.00 10.00      B   
ATOM   3968  N   PHE B 164       3.052   3.393 -21.860  1.00 10.00      B   
ATOM   3969  HN  PHE B 164       2.804   2.992 -21.002  1.00 10.00      B   
ATOM   3970  CA  PHE B 164       3.306   4.828 -21.926  1.00 10.00      B   
ATOM   3971  CB  PHE B 164       2.323   5.585 -21.028  1.00 10.00      B   
ATOM   3972  CG  PHE B 164       0.880   5.405 -21.402  1.00 10.00      B   
ATOM   3973  CD1 PHE B 164       0.098   4.457 -20.763  1.00 10.00      B   
ATOM   3974  CD2 PHE B 164       0.303   6.186 -22.387  1.00 10.00      B   
ATOM   3975  CE1 PHE B 164      -1.231   4.291 -21.102  1.00 10.00      B   
ATOM   3976  CE2 PHE B 164      -1.025   6.025 -22.732  1.00 10.00      B   
ATOM   3977  CZ  PHE B 164      -1.795   5.076 -22.088  1.00 10.00      B   
ATOM   3978  C   PHE B 164       4.735   5.137 -21.498  1.00 10.00      B   
ATOM   3979  O   PHE B 164       5.094   6.294 -21.261  1.00 10.00      B   
ATOM   3980  N   GLY B 165       5.550   4.098 -21.403  1.00 10.00      B   
ATOM   3981  HN  GLY B 165       5.211   3.200 -21.613  1.00 10.00      B   
ATOM   3982  CA  GLY B 165       6.925   4.271 -20.999  1.00 10.00      B   
ATOM   3983  C   GLY B 165       7.120   3.954 -19.534  1.00 10.00      B   
ATOM   3984  O   GLY B 165       6.694   2.900 -19.060  1.00 10.00      B   
ATOM   3985  N   SER B 166       7.750   4.861 -18.812  1.00 10.00      B   
ATOM   3986  HN  SER B 166       8.068   5.686 -19.244  1.00 10.00      B   
ATOM   3987  CA  SER B 166       7.995   4.663 -17.394  1.00 10.00      B   
ATOM   3988  CB  SER B 166       9.493   4.478 -17.140  1.00 10.00      B   
ATOM   3989  OG  SER B 166      10.022   3.459 -17.978  1.00 10.00      B   
ATOM   3990  HG  SER B 166      10.901   3.719 -18.282  1.00 10.00      B   
ATOM   3991  C   SER B 166       7.431   5.819 -16.570  1.00 10.00      B   
ATOM   3992  O   SER B 166       8.140   6.448 -15.786  1.00 10.00      B   
ATOM   3993  N   LEU B 167       6.142   6.092 -16.755  1.00 10.00      B   
ATOM   3994  HN  LEU B 167       5.629   5.560 -17.401  1.00 10.00      B   
ATOM   3995  CA  LEU B 167       5.473   7.169 -16.029  1.00 10.00      B   
ATOM   3996  CB  LEU B 167       4.222   7.627 -16.785  1.00 10.00      B   
ATOM   3997  CG  LEU B 167       4.435   8.215 -18.179  1.00 10.00      B   
ATOM   3998  CD1 LEU B 167       3.097   8.471 -18.854  1.00 10.00      B   
ATOM   3999  CD2 LEU B 167       5.244   9.499 -18.099  1.00 10.00      B   
ATOM   4000  C   LEU B 167       5.072   6.711 -14.633  1.00 10.00      B   
ATOM   4001  O   LEU B 167       4.704   7.523 -13.778  1.00 10.00      B   
ATOM   4002  N   GLY B 168       5.136   5.405 -14.410  1.00 10.00      B   
ATOM   4003  HN  GLY B 168       5.433   4.812 -15.129  1.00 10.00      B   
ATOM   4004  CA  GLY B 168       4.767   4.852 -13.127  1.00 10.00      B   
ATOM   4005  C   GLY B 168       3.265   4.809 -12.967  1.00 10.00      B   
ATOM   4006  O   GLY B 168       2.616   3.878 -13.427  1.00 10.00      B   
ATOM   4007  N   HIS B 169       2.717   5.827 -12.322  1.00 10.00      B   
ATOM   4008  HN  HIS B 169       3.295   6.537 -11.979  1.00 10.00      B   
ATOM   4009  CA  HIS B 169       1.277   5.922 -12.110  1.00 10.00      B   
ATOM   4010  CB  HIS B 169       0.927   5.686 -10.636  1.00 10.00      B   
ATOM   4011  CG  HIS B 169       0.998   4.254 -10.205  1.00 10.00      B   
ATOM   4012  ND1 HIS B 169       1.176   3.851  -8.901  1.00 10.00      B   
ATOM   4013  HD1 HIS B 169       1.270   4.437  -8.121  1.00 10.00      B   
ATOM   4014  CD2 HIS B 169       0.904   3.116 -10.936  1.00 10.00      B   
ATOM   4015  CE1 HIS B 169       1.184   2.511  -8.881  1.00 10.00      B   
ATOM   4016  NE2 HIS B 169       1.022   2.016 -10.093  1.00 10.00      B   
ATOM   4017  C   HIS B 169       0.776   7.295 -12.546  1.00 10.00      B   
ATOM   4018  O   HIS B 169      -0.398   7.627 -12.380  1.00 10.00      B   
ATOM   4019  N   GLY B 170       1.680   8.085 -13.116  1.00 10.00      B   
ATOM   4020  HN  GLY B 170       2.589   7.751 -13.254  1.00 10.00      B   
ATOM   4021  CA  GLY B 170       1.330   9.419 -13.561  1.00 10.00      B   
ATOM   4022  C   GLY B 170       0.904   9.441 -15.013  1.00 10.00      B   
ATOM   4023  O   GLY B 170       0.970   8.418 -15.701  1.00 10.00      B   
ATOM   4024  N   GLY B 171       0.472  10.604 -15.480  1.00 10.00      B   
ATOM   4025  HN  GLY B 171       0.450  11.382 -14.883  1.00 10.00      B   
ATOM   4026  CA  GLY B 171       0.035  10.739 -16.855  1.00 10.00      B   
ATOM   4027  C   GLY B 171      -1.245   9.973 -17.123  1.00 10.00      B   
ATOM   4028  O   GLY B 171      -2.293  10.287 -16.560  1.00 10.00      B   
ATOM   4029  N   LEU B 172      -1.155   8.961 -17.975  1.00 10.00      B   
ATOM   4030  HN  LEU B 172      -0.288   8.756 -18.381  1.00 10.00      B   
ATOM   4031  CA  LEU B 172      -2.308   8.140 -18.319  1.00 10.00      B   
ATOM   4032  CB  LEU B 172      -2.616   8.261 -19.816  1.00 10.00      B   
ATOM   4033  CG  LEU B 172      -2.976   9.657 -20.329  1.00 10.00      B   
ATOM   4034  CD1 LEU B 172      -3.027   9.671 -21.849  1.00 10.00      B   
ATOM   4035  CD2 LEU B 172      -4.302  10.119 -19.744  1.00 10.00      B   
ATOM   4036  C   LEU B 172      -2.042   6.681 -17.967  1.00 10.00      B   
ATOM   4037  O   LEU B 172      -2.645   5.771 -18.536  1.00 10.00      B   
ATOM   4038  N   THR B 173      -1.139   6.465 -17.022  1.00 10.00      B   
ATOM   4039  HN  THR B 173      -0.705   7.230 -16.590  1.00 10.00      B   
ATOM   4040  CA  THR B 173      -0.779   5.120 -16.603  1.00 10.00      B   
ATOM   4041  CB  THR B 173       0.683   5.070 -16.126  1.00 10.00      B   
ATOM   4042  OG1 THR B 173       1.448   6.044 -16.851  1.00 10.00      B   
ATOM   4043  HG1 THR B 173       1.382   6.898 -16.403  1.00 10.00      B   
ATOM   4044  CG2 THR B 173       1.273   3.693 -16.372  1.00 10.00      B   
ATOM   4045  C   THR B 173      -1.694   4.616 -15.487  1.00 10.00      B   
ATOM   4046  O   THR B 173      -2.075   5.371 -14.591  1.00 10.00      B   
ATOM   4047  N   SER B 174      -2.054   3.343 -15.560  1.00 10.00      B   
ATOM   4048  HN  SER B 174      -1.739   2.801 -16.312  1.00 10.00      B   
ATOM   4049  CA  SER B 174      -2.912   2.725 -14.562  1.00 10.00      B   
ATOM   4050  CB  SER B 174      -3.715   1.594 -15.210  1.00 10.00      B   
ATOM   4051  OG  SER B 174      -4.165   1.966 -16.504  1.00 10.00      B   
ATOM   4052  HG  SER B 174      -5.072   1.661 -16.625  1.00 10.00      B   
ATOM   4053  C   SER B 174      -2.075   2.178 -13.403  1.00 10.00      B   
ATOM   4054  O   SER B 174      -0.860   2.018 -13.531  1.00 10.00      B   
ATOM   4055  N   PHE B 175      -2.727   1.886 -12.281  1.00 10.00      B   
ATOM   4056  HN  PHE B 175      -3.694   2.022 -12.242  1.00 10.00      B   
ATOM   4057  CA  PHE B 175      -2.038   1.362 -11.108  1.00 10.00      B   
ATOM   4058  CB  PHE B 175      -2.887   1.555  -9.850  1.00 10.00      B   
ATOM   4059  CG  PHE B 175      -2.745   2.912  -9.221  1.00 10.00      B   
ATOM   4060  CD1 PHE B 175      -3.000   4.063  -9.949  1.00 10.00      B   
ATOM   4061  CD2 PHE B 175      -2.356   3.034  -7.897  1.00 10.00      B   
ATOM   4062  CE1 PHE B 175      -2.869   5.310  -9.370  1.00 10.00      B   
ATOM   4063  CE2 PHE B 175      -2.223   4.277  -7.311  1.00 10.00      B   
ATOM   4064  CZ  PHE B 175      -2.479   5.418  -8.048  1.00 10.00      B   
ATOM   4065  C   PHE B 175      -1.674  -0.110 -11.283  1.00 10.00      B   
ATOM   4066  O   PHE B 175      -2.545  -0.966 -11.435  1.00 10.00      B   
ATOM   4067  N   SER B 176      -0.383  -0.395 -11.254  1.00 10.00      B   
ATOM   4068  HN  SER B 176       0.265   0.336 -11.123  1.00 10.00      B   
ATOM   4069  CA  SER B 176       0.108  -1.752 -11.408  1.00 10.00      B   
ATOM   4070  CB  SER B 176       0.478  -2.017 -12.872  1.00 10.00      B   
ATOM   4071  OG  SER B 176       0.729  -3.393 -13.094  1.00 10.00      B   
ATOM   4072  HG  SER B 176       1.385  -3.493 -13.799  1.00 10.00      B   
ATOM   4073  C   SER B 176       1.317  -1.976 -10.506  1.00 10.00      B   
ATOM   4074  O   SER B 176       1.935  -1.016 -10.042  1.00 10.00      B   
ATOM   4075  N   SER B 177       1.647  -3.240 -10.252  1.00 10.00      B   
ATOM   4076  HN  SER B 177       1.117  -3.966 -10.645  1.00 10.00      B   
ATOM   4077  CA  SER B 177       2.781  -3.579  -9.409  1.00 10.00      B   
ATOM   4078  CB  SER B 177       2.704  -5.052  -9.012  1.00 10.00      B   
ATOM   4079  OG  SER B 177       1.715  -5.723  -9.777  1.00 10.00      B   
ATOM   4080  HG  SER B 177       2.109  -6.522 -10.179  1.00 10.00      B   
ATOM   4081  C   SER B 177       4.086  -3.291 -10.142  1.00 10.00      B   
ATOM   4082  O   SER B 177       5.122  -3.049  -9.526  1.00 10.00      B   
ATOM   4083  N   THR B 178       4.016  -3.306 -11.466  1.00 10.00      B   
ATOM   4084  HN  THR B 178       3.160  -3.506 -11.896  1.00 10.00      B   
ATOM   4085  CA  THR B 178       5.170  -3.041 -12.304  1.00 10.00      B   
ATOM   4086  CB  THR B 178       4.978  -3.688 -13.686  1.00 10.00      B   
ATOM   4087  OG1 THR B 178       3.593  -3.594 -14.060  1.00 10.00      B   
ATOM   4088  HG1 THR B 178       3.516  -3.064 -14.860  1.00 10.00      B   
ATOM   4089  CG2 THR B 178       5.379  -5.156 -13.633  1.00 10.00      B   
ATOM   4090  C   THR B 178       5.378  -1.539 -12.461  1.00 10.00      B   
ATOM   4091  O   THR B 178       5.322  -0.997 -13.565  1.00 10.00      B   
ATOM   4092  N   SER B 179       5.604  -0.875 -11.342  1.00 10.00      B   
ATOM   4093  HN  SER B 179       5.636  -1.370 -10.493  1.00 10.00      B   
ATOM   4094  CA  SER B 179       5.810   0.557 -11.330  1.00 10.00      B   
ATOM   4095  CB  SER B 179       4.469   1.263 -11.102  1.00 10.00      B   
ATOM   4096  OG  SER B 179       3.921   0.925  -9.837  1.00 10.00      B   
ATOM   4097  HG  SER B 179       3.172   0.321  -9.962  1.00 10.00      B   
ATOM   4098  C   SER B 179       6.801   0.929 -10.231  1.00 10.00      B   
ATOM   4099  O   SER B 179       7.614   0.105  -9.815  1.00 10.00      B   
ATOM   4100  N   PHE B 180       6.726   2.166  -9.761  1.00 10.00      B   
ATOM   4101  HN  PHE B 180       6.057   2.774 -10.129  1.00 10.00      B   
ATOM   4102  CA  PHE B 180       7.614   2.640  -8.708  1.00 10.00      B   
ATOM   4103  CB  PHE B 180       8.150   4.035  -9.050  1.00 10.00      B   
ATOM   4104  CG  PHE B 180       8.759   4.129 -10.422  1.00 10.00      B   
ATOM   4105  CD1 PHE B 180       8.162   4.897 -11.408  1.00 10.00      B   
ATOM   4106  CD2 PHE B 180       9.922   3.440 -10.727  1.00 10.00      B   
ATOM   4107  CE1 PHE B 180       8.713   4.978 -12.673  1.00 10.00      B   
ATOM   4108  CE2 PHE B 180      10.479   3.518 -11.990  1.00 10.00      B   
ATOM   4109  CZ  PHE B 180       9.873   4.287 -12.964  1.00 10.00      B   
ATOM   4110  C   PHE B 180       6.880   2.664  -7.371  1.00 10.00      B   
ATOM   4111  O   PHE B 180       7.393   3.168  -6.371  1.00 10.00      B   
ATOM   4112  N   GLY B 181       5.667   2.121  -7.365  1.00 10.00      B   
ATOM   4113  HN  GLY B 181       5.313   1.726  -8.193  1.00 10.00      B   
ATOM   4114  CA  GLY B 181       4.869   2.087  -6.153  1.00 10.00      B   
ATOM   4115  C   GLY B 181       4.120   3.382  -5.913  1.00 10.00      B   
ATOM   4116  O   GLY B 181       3.483   3.555  -4.878  1.00 10.00      B   
ATOM   4117  N   GLY B 182       4.207   4.295  -6.875  1.00 10.00      B   
ATOM   4118  HN  GLY B 182       4.742   4.097  -7.670  1.00 10.00      B   
ATOM   4119  CA  GLY B 182       3.530   5.574  -6.756  1.00 10.00      B   
ATOM   4120  C   GLY B 182       4.207   6.497  -5.762  1.00 10.00      B   
ATOM   4121  O   GLY B 182       3.544   7.246  -5.048  1.00 10.00      B   
ATOM   4122  N   SER B 183       5.531   6.439  -5.727  1.00 10.00      B   
ATOM   4123  HN  SER B 183       5.998   5.819  -6.325  1.00 10.00      B   
ATOM   4124  CA  SER B 183       6.318   7.261  -4.822  1.00 10.00      B   
ATOM   4125  CB  SER B 183       7.781   6.832  -4.910  1.00 10.00      B   
ATOM   4126  OG  SER B 183       8.163   6.635  -6.264  1.00 10.00      B   
ATOM   4127  HG  SER B 183       9.131   6.635  -6.330  1.00 10.00      B   
ATOM   4128  C   SER B 183       6.196   8.741  -5.167  1.00 10.00      B   
ATOM   4129  O   SER B 183       5.778   9.554  -4.343  1.00 10.00      B   
ATOM   4130  N   GLY B 184       6.566   9.080  -6.392  1.00 10.00      B   
ATOM   4131  HN  GLY B 184       6.892   8.383  -7.003  1.00 10.00      B   
ATOM   4132  CA  GLY B 184       6.501  10.455  -6.835  1.00 10.00      B   
ATOM   4133  C   GLY B 184       7.880  11.061  -6.975  1.00 10.00      B   
ATOM   4134  O   GLY B 184       8.023  12.220  -7.352  1.00 10.00      B   
ATOM   4135  N   MET B 185       8.902  10.270  -6.674  1.00 10.00      B   
ATOM   4136  HN  MET B 185       8.727   9.349  -6.387  1.00 10.00      B   
ATOM   4137  CA  MET B 185      10.279  10.736  -6.770  1.00 10.00      B   
ATOM   4138  CB  MET B 185      11.070  10.392  -5.505  1.00 10.00      B   
ATOM   4139  CG  MET B 185      10.615  11.133  -4.257  1.00 10.00      B   
ATOM   4140  SD  MET B 185      11.994  11.716  -3.247  1.00 10.00      B   
ATOM   4141  CE  MET B 185      12.944  10.210  -3.040  1.00 10.00      B   
ATOM   4142  C   MET B 185      10.961  10.147  -7.999  1.00 10.00      B   
ATOM   4143  O   MET B 185      12.054   9.586  -7.911  1.00 10.00      B   
ATOM   4144  N   GLY B 186      10.298  10.276  -9.141  1.00 10.00      B   
ATOM   4145  HN  GLY B 186       9.432  10.734  -9.139  1.00 10.00      B   
ATOM   4146  CA  GLY B 186      10.838   9.759 -10.385  1.00 10.00      B   
ATOM   4147  C   GLY B 186      10.921   8.246 -10.396  1.00 10.00      B   
ATOM   4148  O   GLY B 186       9.912   7.561 -10.230  1.00 10.00      B   
ATOM   4149  N   ASN B 187      12.130   7.729 -10.565  1.00 10.00      B   
ATOM   4150  HN  ASN B 187      12.897   8.332 -10.671  1.00 10.00      B   
ATOM   4151  CA  ASN B 187      12.354   6.288 -10.604  1.00 10.00      B   
ATOM   4152  CB  ASN B 187      13.462   5.943 -11.609  1.00 10.00      B   
ATOM   4153  CG  ASN B 187      13.018   6.002 -13.061  1.00 10.00      B   
ATOM   4154  OD1 ASN B 187      12.217   6.850 -13.454  1.00 10.00      B   
ATOM   4155  ND2 ASN B 187      13.546   5.100 -13.873  1.00 10.00      B   
ATOM   4156 HD21 ASN B 187      14.182   4.459 -13.500  1.00 10.00      B   
ATOM   4157 HD22 ASN B 187      13.277   5.110 -14.817  1.00 10.00      B   
ATOM   4158  C   ASN B 187      12.742   5.757  -9.228  1.00 10.00      B   
ATOM   4159  O   ASN B 187      13.097   4.587  -9.082  1.00 10.00      B   
ATOM   4160  N   PHE B 188      12.672   6.614  -8.217  1.00 10.00      B   
ATOM   4161  HN  PHE B 188      12.357   7.529  -8.381  1.00 10.00      B   
ATOM   4162  CA  PHE B 188      13.037   6.219  -6.865  1.00 10.00      B   
ATOM   4163  CB  PHE B 188      14.160   7.114  -6.327  1.00 10.00      B   
ATOM   4164  CG  PHE B 188      15.394   7.140  -7.184  1.00 10.00      B   
ATOM   4165  CD1 PHE B 188      15.716   8.266  -7.923  1.00 10.00      B   
ATOM   4166  CD2 PHE B 188      16.234   6.040  -7.249  1.00 10.00      B   
ATOM   4167  CE1 PHE B 188      16.850   8.294  -8.711  1.00 10.00      B   
ATOM   4168  CE2 PHE B 188      17.369   6.061  -8.036  1.00 10.00      B   
ATOM   4169  CZ  PHE B 188      17.678   7.190  -8.767  1.00 10.00      B   
ATOM   4170  C   PHE B 188      11.842   6.285  -5.923  1.00 10.00      B   
ATOM   4171  O   PHE B 188      10.842   6.951  -6.206  1.00 10.00      B   
ATOM   4172  N   LYS B 189      11.951   5.585  -4.801  1.00 10.00      B   
ATOM   4173  HN  LYS B 189      12.768   5.070  -4.640  1.00 10.00      B   
ATOM   4174  CA  LYS B 189      10.901   5.579  -3.794  1.00 10.00      B   
ATOM   4175  CB  LYS B 189      10.853   4.230  -3.056  1.00 10.00      B   
ATOM   4176  CG  LYS B 189      10.458   3.040  -3.927  1.00 10.00      B   
ATOM   4177  CD  LYS B 189      10.312   1.758  -3.109  1.00 10.00      B   
ATOM   4178  CE  LYS B 189       9.912   0.576  -3.988  1.00 10.00      B   
ATOM   4179  NZ  LYS B 189       9.563  -0.638  -3.191  1.00 10.00      B   
ATOM   4180  HZ1 LYS B 189      10.243  -1.407  -3.373  1.00 10.00      B   
ATOM   4181  HZ2 LYS B 189       8.612  -0.980  -3.453  1.00 10.00      B   
ATOM   4182  HZ3 LYS B 189       9.568  -0.423  -2.174  1.00 10.00      B   
ATOM   4183  C   LYS B 189      11.151   6.722  -2.814  1.00 10.00      B   
ATOM   4184  O   LYS B 189      12.299   7.010  -2.478  1.00 10.00      B   
ATOM   4185  N   SER B 190      10.087   7.389  -2.387  1.00 10.00      B   
ATOM   4186  HN  SER B 190       9.200   7.124  -2.699  1.00 10.00      B   
ATOM   4187  CA  SER B 190      10.200   8.511  -1.463  1.00 10.00      B   
ATOM   4188  CB  SER B 190       8.832   9.170  -1.289  1.00 10.00      B   
ATOM   4189  OG  SER B 190       8.106   9.130  -2.508  1.00 10.00      B   
ATOM   4190  HG  SER B 190       7.409   9.795  -2.490  1.00 10.00      B   
ATOM   4191  C   SER B 190      10.765   8.067  -0.116  1.00 10.00      B   
ATOM   4192  O   SER B 190      10.342   7.052   0.435  1.00 10.00      B   
ATOM   4193  N   ILE B 191      11.731   8.826   0.399  1.00 10.00      B   
ATOM   4194  HN  ILE B 191      12.022   9.625  -0.087  1.00 10.00      B   
ATOM   4195  CA  ILE B 191      12.364   8.505   1.675  1.00 10.00      B   
ATOM   4196  CB  ILE B 191      13.799   7.954   1.476  1.00 10.00      B   
ATOM   4197  CG1 ILE B 191      13.847   6.921   0.346  1.00 10.00      B   
ATOM   4198  CG2 ILE B 191      14.326   7.351   2.773  1.00 10.00      B   
ATOM   4199  CD1 ILE B 191      15.237   6.678  -0.205  1.00 10.00      B   
ATOM   4200  C   ILE B 191      12.454   9.747   2.560  1.00 10.00      B   
ATOM   4201  O   ILE B 191      12.895  10.807   2.113  1.00 10.00      B   
ATOM   4202  N   SER B 192      12.023   9.618   3.804  1.00 10.00      B   
ATOM   4203  HN  SER B 192      11.645   8.755   4.093  1.00 10.00      B   
ATOM   4204  CA  SER B 192      12.085  10.719   4.753  1.00 10.00      B   
ATOM   4205  CB  SER B 192      10.678  11.136   5.189  1.00 10.00      B   
ATOM   4206  OG  SER B 192      10.697  12.412   5.809  1.00 10.00      B   
ATOM   4207  HG  SER B 192       9.838  12.836   5.694  1.00 10.00      B   
ATOM   4208  C   SER B 192      12.921  10.298   5.960  1.00 10.00      B   
ATOM   4209  O   SER B 192      13.424   9.176   5.998  1.00 10.00      B   
ATOM   4210  N   THR B 193      13.080  11.183   6.939  1.00 10.00      B   
ATOM   4211  HN  THR B 193      12.660  12.068   6.867  1.00 10.00      B   
ATOM   4212  CA  THR B 193      13.862  10.861   8.121  1.00 10.00      B   
ATOM   4213  CB  THR B 193      15.383  10.916   7.829  1.00 10.00      B   
ATOM   4214  OG1 THR B 193      16.120  10.267   8.876  1.00 10.00      B   
ATOM   4215  HG1 THR B 193      15.562   9.596   9.292  1.00 10.00      B   
ATOM   4216  CG2 THR B 193      15.869  12.351   7.678  1.00 10.00      B   
ATOM   4217  C   THR B 193      13.504  11.774   9.296  1.00 10.00      B   
ATOM   4218  O   THR B 193      13.048  12.905   9.106  1.00 10.00      B   
ATOM   4219  N   SER B 194      13.676  11.250  10.501  1.00 10.00      B   
ATOM   4220  HN  SER B 194      14.003  10.324  10.569  1.00 10.00      B   
ATOM   4221  CA  SER B 194      13.404  11.983  11.733  1.00 10.00      B   
ATOM   4222  CB  SER B 194      11.924  11.862  12.118  1.00 10.00      B   
ATOM   4223  OG  SER B 194      11.089  12.363  11.088  1.00 10.00      B   
ATOM   4224  HG  SER B 194      11.630  12.853  10.451  1.00 10.00      B   
ATOM   4225  C   SER B 194      14.291  11.435  12.848  1.00 10.00      B   
ATOM   4226  O   SER B 194      14.070  10.327  13.338  1.00 10.00      B   
ATOM   4227  N   THR B 195      15.303  12.204  13.223  1.00 10.00      B   
ATOM   4228  HN  THR B 195      15.431  13.073  12.787  1.00 10.00      B   
ATOM   4229  CA  THR B 195      16.241  11.794  14.258  1.00 10.00      B   
ATOM   4230  CB  THR B 195      17.520  12.651  14.211  1.00 10.00      B   
ATOM   4231  OG1 THR B 195      17.806  13.008  12.848  1.00 10.00      B   
ATOM   4232  HG1 THR B 195      18.752  13.177  12.753  1.00 10.00      B   
ATOM   4233  CG2 THR B 195      18.698  11.882  14.793  1.00 10.00      B   
ATOM   4234  C   THR B 195      15.634  11.882  15.657  1.00 10.00      B   
ATOM   4235  O   THR B 195      15.177  12.944  16.087  1.00 10.00      B   
ATOM   4236  N   LYS B 196      15.632  10.757  16.351  1.00 10.00      B   
ATOM   4237  HN  LYS B 196      16.001   9.942  15.935  1.00 10.00      B   
ATOM   4238  CA  LYS B 196      15.118  10.678  17.709  1.00 10.00      B   
ATOM   4239  CB  LYS B 196      14.120   9.525  17.840  1.00 10.00      B   
ATOM   4240  CG  LYS B 196      12.692   9.889  17.469  1.00 10.00      B   
ATOM   4241  CD  LYS B 196      11.784   8.672  17.518  1.00 10.00      B   
ATOM   4242  CE  LYS B 196      10.317   9.072  17.493  1.00 10.00      B   
ATOM   4243  NZ  LYS B 196       9.870   9.636  18.794  1.00 10.00      B   
ATOM   4244  HZ1 LYS B 196      10.419  10.488  19.023  1.00 10.00      B   
ATOM   4245  HZ2 LYS B 196      10.002   8.938  19.554  1.00 10.00      B   
ATOM   4246  HZ3 LYS B 196       8.863   9.893  18.749  1.00 10.00      B   
ATOM   4247  C   LYS B 196      16.284  10.459  18.664  1.00 10.00      B   
ATOM   4248  O   LYS B 196      17.273   9.814  18.305  1.00 10.00      B   
ATOM   4249  N   MET B 197      16.181  10.993  19.869  1.00 10.00      B   
ATOM   4250  HN  MET B 197      15.366  11.489  20.112  1.00 10.00      B   
ATOM   4251  CA  MET B 197      17.246  10.846  20.846  1.00 10.00      B   
ATOM   4252  CB  MET B 197      18.009  12.160  21.050  1.00 10.00      B   
ATOM   4253  CG  MET B 197      18.841  12.585  19.850  1.00 10.00      B   
ATOM   4254  SD  MET B 197      20.125  13.779  20.270  1.00 10.00      B   
ATOM   4255  CE  MET B 197      21.275  12.732  21.163  1.00 10.00      B   
ATOM   4256  C   MET B 197      16.727  10.301  22.168  1.00 10.00      B   
ATOM   4257  O   MET B 197      16.502  11.048  23.121  1.00 10.00      B   
ATOM   4258  N   VAL B 198      16.523   8.994  22.211  1.00 10.00      B   
ATOM   4259  HN  VAL B 198      16.708   8.457  21.412  1.00 10.00      B   
ATOM   4260  CA  VAL B 198      16.044   8.332  23.415  1.00 10.00      B   
ATOM   4261  CB  VAL B 198      15.187   7.091  23.081  1.00 10.00      B   
ATOM   4262  CG1 VAL B 198      14.614   6.475  24.349  1.00 10.00      B   
ATOM   4263  CG2 VAL B 198      14.072   7.458  22.112  1.00 10.00      B   
ATOM   4264  C   VAL B 198      17.242   7.909  24.255  1.00 10.00      B   
ATOM   4265  O   VAL B 198      18.150   7.243  23.751  1.00 10.00      B   
ATOM   4266  N   ASN B 199      17.261   8.343  25.515  1.00 10.00      B   
ATOM   4267  HN  ASN B 199      16.514   8.899  25.835  1.00 10.00      B   
ATOM   4268  CA  ASN B 199      18.353   8.031  26.442  1.00 10.00      B   
ATOM   4269  CB  ASN B 199      18.509   6.515  26.639  1.00 10.00      B   
ATOM   4270  CG  ASN B 199      19.181   6.149  27.954  1.00 10.00      B   
ATOM   4271  OD1 ASN B 199      18.529   6.073  28.996  1.00 10.00      B   
ATOM   4272  ND2 ASN B 199      20.484   5.907  27.916  1.00 10.00      B   
ATOM   4273 HD21 ASN B 199      20.942   5.976  27.052  1.00 10.00      B   
ATOM   4274 HD22 ASN B 199      20.937   5.677  28.755  1.00 10.00      B   
ATOM   4275  C   ASN B 199      19.663   8.663  25.966  1.00 10.00      B   
ATOM   4276  O   ASN B 199      20.750   8.303  26.420  1.00 10.00      B   
ATOM   4277  N   GLY B 200      19.543   9.618  25.048  1.00 10.00      B   
ATOM   4278  HN  GLY B 200      18.647   9.871  24.739  1.00 10.00      B   
ATOM   4279  CA  GLY B 200      20.708  10.293  24.511  1.00 10.00      B   
ATOM   4280  C   GLY B 200      21.359   9.524  23.375  1.00 10.00      B   
ATOM   4281  O   GLY B 200      22.480   9.836  22.971  1.00 10.00      B   
ATOM   4282  N   ARG B 201      20.660   8.521  22.857  1.00 10.00      B   
ATOM   4283  HN  ARG B 201      19.770   8.319  23.219  1.00 10.00      B   
ATOM   4284  CA  ARG B 201      21.183   7.711  21.765  1.00 10.00      B   
ATOM   4285  CB  ARG B 201      20.732   6.254  21.895  1.00 10.00      B   
ATOM   4286  CG  ARG B 201      21.651   5.407  22.763  1.00 10.00      B   
ATOM   4287  CD  ARG B 201      21.200   3.954  22.828  1.00 10.00      B   
ATOM   4288  NE  ARG B 201      20.946   3.371  21.506  1.00 10.00      B   
ATOM   4289  HE  ARG B 201      20.012   3.144  21.292  1.00 10.00      B   
ATOM   4290  CZ  ARG B 201      21.890   3.119  20.589  1.00 10.00      B   
ATOM   4291  NH1 ARG B 201      23.170   3.397  20.833  1.00 10.00      B   
ATOM   4292 HH11 ARG B 201      23.901   3.213  20.094  1.00 10.00      B   
ATOM   4293 HH12 ARG B 201      23.458   3.787  21.757  1.00 10.00      B   
ATOM   4294  NH2 ARG B 201      21.554   2.573  19.429  1.00 10.00      B   
ATOM   4295 HH21 ARG B 201      22.295   2.379  18.707  1.00 10.00      B   
ATOM   4296 HH22 ARG B 201      20.557   2.322  19.229  1.00 10.00      B   
ATOM   4297  C   ARG B 201      20.798   8.282  20.401  1.00 10.00      B   
ATOM   4298  O   ARG B 201      19.795   8.984  20.274  1.00 10.00      B   
ATOM   4299  N   LYS B 202      21.606   7.978  19.389  1.00 10.00      B   
ATOM   4300  HN  LYS B 202      22.383   7.407  19.556  1.00 10.00      B   
ATOM   4301  CA  LYS B 202      21.364   8.463  18.035  1.00 10.00      B   
ATOM   4302  CB  LYS B 202      22.694   8.674  17.298  1.00 10.00      B   
ATOM   4303  CG  LYS B 202      22.556   9.261  15.897  1.00 10.00      B   
ATOM   4304  CD  LYS B 202      23.512   8.595  14.916  1.00 10.00      B   
ATOM   4305  CE  LYS B 202      23.474   9.273  13.554  1.00 10.00      B   
ATOM   4306  NZ  LYS B 202      24.065   8.423  12.484  1.00 10.00      B   
ATOM   4307  HZ1 LYS B 202      24.096   8.948  11.586  1.00 10.00      B   
ATOM   4308  HZ2 LYS B 202      23.485   7.568  12.345  1.00 10.00      B   
ATOM   4309  HZ3 LYS B 202      25.041   8.137  12.740  1.00 10.00      B   
ATOM   4310  C   LYS B 202      20.485   7.492  17.254  1.00 10.00      B   
ATOM   4311  O   LYS B 202      20.963   6.465  16.764  1.00 10.00      B   
ATOM   4312  N   ILE B 203      19.202   7.808  17.160  1.00 10.00      B   
ATOM   4313  HN  ILE B 203      18.875   8.624  17.601  1.00 10.00      B   
ATOM   4314  CA  ILE B 203      18.260   6.981  16.425  1.00 10.00      B   
ATOM   4315  CB  ILE B 203      17.095   6.508  17.322  1.00 10.00      B   
ATOM   4316  CG1 ILE B 203      17.633   5.884  18.615  1.00 10.00      B   
ATOM   4317  CG2 ILE B 203      16.209   5.520  16.573  1.00 10.00      B   
ATOM   4318  CD1 ILE B 203      16.568   5.599  19.651  1.00 10.00      B   
ATOM   4319  C   ILE B 203      17.702   7.775  15.250  1.00 10.00      B   
ATOM   4320  O   ILE B 203      16.715   8.499  15.385  1.00 10.00      B   
ATOM   4321  N   THR B 204      18.351   7.660  14.106  1.00 10.00      B   
ATOM   4322  HN  THR B 204      19.130   7.063  14.052  1.00 10.00      B   
ATOM   4323  CA  THR B 204      17.932   8.379  12.917  1.00 10.00      B   
ATOM   4324  CB  THR B 204      19.137   8.694  12.014  1.00 10.00      B   
ATOM   4325  OG1 THR B 204      20.348   8.596  12.780  1.00 10.00      B   
ATOM   4326  HG1 THR B 204      20.883   7.856  12.442  1.00 10.00      B   
ATOM   4327  CG2 THR B 204      19.018  10.095  11.430  1.00 10.00      B   
ATOM   4328  C   THR B 204      16.896   7.581  12.130  1.00 10.00      B   
ATOM   4329  O   THR B 204      17.219   6.942  11.129  1.00 10.00      B   
ATOM   4330  N   THR B 205      15.658   7.611  12.600  1.00 10.00      B   
ATOM   4331  HN  THR B 205      15.473   8.115  13.422  1.00 10.00      B   
ATOM   4332  CA  THR B 205      14.564   6.903  11.953  1.00 10.00      B   
ATOM   4333  CB  THR B 205      13.275   7.047  12.778  1.00 10.00      B   
ATOM   4334  OG1 THR B 205      13.583   7.718  14.010  1.00 10.00      B   
ATOM   4335  HG1 THR B 205      13.631   8.670  13.851  1.00 10.00      B   
ATOM   4336  CG2 THR B 205      12.679   5.682  13.086  1.00 10.00      B   
ATOM   4337  C   THR B 205      14.315   7.435  10.542  1.00 10.00      B   
ATOM   4338  O   THR B 205      14.460   8.632  10.282  1.00 10.00      B   
ATOM   4339  N   LYS B 206      13.954   6.539   9.639  1.00 10.00      B   
ATOM   4340  HN  LYS B 206      13.861   5.596   9.913  1.00 10.00      B   
ATOM   4341  CA  LYS B 206      13.677   6.896   8.253  1.00 10.00      B   
ATOM   4342  CB  LYS B 206      14.624   6.151   7.307  1.00 10.00      B   
ATOM   4343  CG  LYS B 206      15.851   6.939   6.867  1.00 10.00      B   
ATOM   4344  CD  LYS B 206      16.890   7.051   7.974  1.00 10.00      B   
ATOM   4345  CE  LYS B 206      18.192   7.635   7.444  1.00 10.00      B   
ATOM   4346  NZ  LYS B 206      19.043   8.210   8.522  1.00 10.00      B   
ATOM   4347  HZ1 LYS B 206      18.454   8.703   9.219  1.00 10.00      B   
ATOM   4348  HZ2 LYS B 206      19.719   8.888   8.116  1.00 10.00      B   
ATOM   4349  HZ3 LYS B 206      19.584   7.457   9.008  1.00 10.00      B   
ATOM   4350  C   LYS B 206      12.223   6.573   7.911  1.00 10.00      B   
ATOM   4351  O   LYS B 206      11.491   6.036   8.747  1.00 10.00      B   
ATOM   4352  N   ARG B 207      11.812   6.911   6.694  1.00 10.00      B   
ATOM   4353  HN  ARG B 207      12.452   7.324   6.075  1.00 10.00      B   
ATOM   4354  CA  ARG B 207      10.445   6.664   6.238  1.00 10.00      B   
ATOM   4355  CB  ARG B 207       9.528   7.839   6.617  1.00 10.00      B   
ATOM   4356  CG  ARG B 207       9.075   7.863   8.068  1.00 10.00      B   
ATOM   4357  CD  ARG B 207       7.958   6.865   8.318  1.00 10.00      B   
ATOM   4358  NE  ARG B 207       7.675   6.714   9.745  1.00 10.00      B   
ATOM   4359  HE  ARG B 207       8.429   6.477  10.323  1.00 10.00      B   
ATOM   4360  CZ  ARG B 207       6.471   6.879  10.292  1.00 10.00      B   
ATOM   4361  NH1 ARG B 207       5.422   7.187   9.539  1.00 10.00      B   
ATOM   4362 HH11 ARG B 207       4.486   7.317   9.978  1.00 10.00      B   
ATOM   4363 HH12 ARG B 207       5.525   7.300   8.495  1.00 10.00      B   
ATOM   4364  NH2 ARG B 207       6.312   6.733  11.600  1.00 10.00      B   
ATOM   4365 HH21 ARG B 207       5.366   6.864  12.030  1.00 10.00      B   
ATOM   4366 HH22 ARG B 207       7.121   6.491  12.206  1.00 10.00      B   
ATOM   4367  C   ARG B 207      10.413   6.482   4.724  1.00 10.00      B   
ATOM   4368  O   ARG B 207      10.243   7.455   3.985  1.00 10.00      B   
ATOM   4369  N   ILE B 208      10.605   5.257   4.261  1.00 10.00      B   
ATOM   4370  HN  ILE B 208      10.796   4.525   4.897  1.00 10.00      B   
ATOM   4371  CA  ILE B 208      10.579   4.977   2.829  1.00 10.00      B   
ATOM   4372  CB  ILE B 208      11.682   3.977   2.393  1.00 10.00      B   
ATOM   4373  CG1 ILE B 208      11.802   3.936   0.864  1.00 10.00      B   
ATOM   4374  CG2 ILE B 208      11.417   2.582   2.945  1.00 10.00      B   
ATOM   4375  CD1 ILE B 208      12.932   3.065   0.355  1.00 10.00      B   
ATOM   4376  C   ILE B 208       9.203   4.481   2.377  1.00 10.00      B   
ATOM   4377  O   ILE B 208       8.555   3.684   3.057  1.00 10.00      B   
ATOM   4378  N   VAL B 209       8.746   4.978   1.237  1.00 10.00      B   
ATOM   4379  HN  VAL B 209       9.288   5.643   0.755  1.00 10.00      B   
ATOM   4380  CA  VAL B 209       7.462   4.568   0.688  1.00 10.00      B   
ATOM   4381  CB  VAL B 209       6.820   5.682  -0.168  1.00 10.00      B   
ATOM   4382  CG1 VAL B 209       5.462   5.242  -0.696  1.00 10.00      B   
ATOM   4383  CG2 VAL B 209       6.684   6.962   0.644  1.00 10.00      B   
ATOM   4384  C   VAL B 209       7.651   3.308  -0.152  1.00 10.00      B   
ATOM   4385  O   VAL B 209       8.022   3.374  -1.325  1.00 10.00      B   
ATOM   4386  N   GLU B 210       7.407   2.163   0.461  1.00 10.00      B   
ATOM   4387  HN  GLU B 210       7.096   2.175   1.395  1.00 10.00      B   
ATOM   4388  CA  GLU B 210       7.573   0.885  -0.208  1.00 10.00      B   
ATOM   4389  CB  GLU B 210       8.072  -0.161   0.786  1.00 10.00      B   
ATOM   4390  CG  GLU B 210       8.772  -1.351   0.158  1.00 10.00      B   
ATOM   4391  CD  GLU B 210       9.010  -2.452   1.166  1.00 10.00      B   
ATOM   4392  OE1 GLU B 210       9.779  -2.228   2.120  1.00 10.00      B   
ATOM   4393  OE2 GLU B 210       8.394  -3.526   1.032  1.00 10.00      B   
ATOM   4394  C   GLU B 210       6.277   0.419  -0.860  1.00 10.00      B   
ATOM   4395  O   GLU B 210       5.411  -0.159  -0.205  1.00 10.00      B   
ATOM   4396  N   ASN B 211       6.147   0.708  -2.151  1.00 10.00      B   
ATOM   4397  HN  ASN B 211       6.856   1.219  -2.591  1.00 10.00      B   
ATOM   4398  CA  ASN B 211       4.978   0.304  -2.938  1.00 10.00      B   
ATOM   4399  CB  ASN B 211       4.910  -1.224  -3.086  1.00 10.00      B   
ATOM   4400  CG  ASN B 211       6.245  -1.851  -3.442  1.00 10.00      B   
ATOM   4401  OD1 ASN B 211       7.087  -1.231  -4.094  1.00 10.00      B   
ATOM   4402  ND2 ASN B 211       6.448  -3.082  -3.007  1.00 10.00      B   
ATOM   4403 HD21 ASN B 211       5.738  -3.512  -2.490  1.00 10.00      B   
ATOM   4404 HD22 ASN B 211       7.312  -3.521  -3.214  1.00 10.00      B   
ATOM   4405  C   ASN B 211       3.681   0.836  -2.338  1.00 10.00      B   
ATOM   4406  O   ASN B 211       2.692   0.111  -2.220  1.00 10.00      B   
ATOM   4407  N   GLY B 212       3.692   2.106  -1.957  1.00 10.00      B   
ATOM   4408  HN  GLY B 212       4.504   2.639  -2.084  1.00 10.00      B   
ATOM   4409  CA  GLY B 212       2.513   2.717  -1.373  1.00 10.00      B   
ATOM   4410  C   GLY B 212       2.464   2.564   0.135  1.00 10.00      B   
ATOM   4411  O   GLY B 212       1.800   3.336   0.823  1.00 10.00      B   
ATOM   4412  N   GLN B 213       3.171   1.568   0.651  1.00 10.00      B   
ATOM   4413  HN  GLN B 213       3.699   0.994   0.054  1.00 10.00      B   
ATOM   4414  CA  GLN B 213       3.200   1.317   2.082  1.00 10.00      B   
ATOM   4415  CB  GLN B 213       3.282  -0.182   2.365  1.00 10.00      B   
ATOM   4416  CG  GLN B 213       2.014  -0.965   2.078  1.00 10.00      B   
ATOM   4417  CD  GLN B 213       2.138  -2.417   2.503  1.00 10.00      B   
ATOM   4418  OE1 GLN B 213       3.233  -2.982   2.508  1.00 10.00      B   
ATOM   4419  NE2 GLN B 213       1.024  -3.027   2.867  1.00 10.00      B   
ATOM   4420 HE21 GLN B 213       0.181  -2.516   2.842  1.00 10.00      B   
ATOM   4421 HE22 GLN B 213       1.080  -3.963   3.151  1.00 10.00      B   
ATOM   4422  C   GLN B 213       4.392   2.012   2.721  1.00 10.00      B   
ATOM   4423  O   GLN B 213       5.539   1.645   2.474  1.00 10.00      B   
ATOM   4424  N   GLU B 214       4.121   3.022   3.532  1.00 10.00      B   
ATOM   4425  HN  GLU B 214       3.189   3.286   3.674  1.00 10.00      B   
ATOM   4426  CA  GLU B 214       5.179   3.754   4.212  1.00 10.00      B   
ATOM   4427  CB  GLU B 214       4.615   5.010   4.876  1.00 10.00      B   
ATOM   4428  CG  GLU B 214       5.671   6.033   5.259  1.00 10.00      B   
ATOM   4429  CD  GLU B 214       5.069   7.344   5.717  1.00 10.00      B   
ATOM   4430  OE1 GLU B 214       5.104   7.629   6.933  1.00 10.00      B   
ATOM   4431  OE2 GLU B 214       4.554   8.096   4.864  1.00 10.00      B   
ATOM   4432  C   GLU B 214       5.851   2.858   5.252  1.00 10.00      B   
ATOM   4433  O   GLU B 214       5.175   2.206   6.052  1.00 10.00      B   
ATOM   4434  N   ARG B 215       7.173   2.805   5.215  1.00 10.00      B   
ATOM   4435  HN  ARG B 215       7.654   3.336   4.538  1.00 10.00      B   
ATOM   4436  CA  ARG B 215       7.942   1.993   6.146  1.00 10.00      B   
ATOM   4437  CB  ARG B 215       9.073   1.268   5.413  1.00 10.00      B   
ATOM   4438  CG  ARG B 215       8.622   0.351   4.292  1.00 10.00      B   
ATOM   4439  CD  ARG B 215       7.819  -0.821   4.825  1.00 10.00      B   
ATOM   4440  NE  ARG B 215       7.584  -1.829   3.796  1.00 10.00      B   
ATOM   4441  HE  ARG B 215       8.380  -2.154   3.292  1.00 10.00      B   
ATOM   4442  CZ  ARG B 215       6.389  -2.336   3.499  1.00 10.00      B   
ATOM   4443  NH1 ARG B 215       5.302  -1.884   4.108  1.00 10.00      B   
ATOM   4444 HH11 ARG B 215       5.375  -1.120   4.807  1.00 10.00      B   
ATOM   4445 HH12 ARG B 215       4.366  -2.295   3.879  1.00 10.00      B   
ATOM   4446  NH2 ARG B 215       6.274  -3.265   2.563  1.00 10.00      B   
ATOM   4447 HH21 ARG B 215       5.342  -3.672   2.337  1.00 10.00      B   
ATOM   4448 HH22 ARG B 215       7.128  -3.583   2.025  1.00 10.00      B   
ATOM   4449  C   ARG B 215       8.546   2.866   7.234  1.00 10.00      B   
ATOM   4450  O   ARG B 215       8.509   4.091   7.150  1.00 10.00      B   
ATOM   4451  N   VAL B 216       9.090   2.227   8.259  1.00 10.00      B   
ATOM   4452  HN  VAL B 216       9.073   1.248   8.274  1.00 10.00      B   
ATOM   4453  CA  VAL B 216       9.721   2.941   9.355  1.00 10.00      B   
ATOM   4454  CB  VAL B 216       8.867   2.915  10.645  1.00 10.00      B   
ATOM   4455  CG1 VAL B 216       9.407   3.900  11.671  1.00 10.00      B   
ATOM   4456  CG2 VAL B 216       7.402   3.199  10.344  1.00 10.00      B   
ATOM   4457  C   VAL B 216      11.086   2.324   9.639  1.00 10.00      B   
ATOM   4458  O   VAL B 216      11.224   1.461  10.513  1.00 10.00      B   
ATOM   4459  N   GLU B 217      12.074   2.723   8.854  1.00 10.00      B   
ATOM   4460  HN  GLU B 217      11.878   3.365   8.128  1.00 10.00      B   
ATOM   4461  CA  GLU B 217      13.433   2.225   9.010  1.00 10.00      B   
ATOM   4462  CB  GLU B 217      14.292   2.582   7.792  1.00 10.00      B   
ATOM   4463  CG  GLU B 217      13.641   2.296   6.447  1.00 10.00      B   
ATOM   4464  CD  GLU B 217      12.825   3.465   5.936  1.00 10.00      B   
ATOM   4465  OE1 GLU B 217      13.369   4.281   5.168  1.00 10.00      B   
ATOM   4466  OE2 GLU B 217      11.639   3.571   6.310  1.00 10.00      B   
ATOM   4467  C   GLU B 217      14.068   2.797  10.271  1.00 10.00      B   
ATOM   4468  O   GLU B 217      13.985   3.996  10.529  1.00 10.00      B   
ATOM   4469  N   VAL B 218      14.693   1.940  11.057  1.00 10.00      B   
ATOM   4470  HN  VAL B 218      14.733   0.992  10.803  1.00 10.00      B   
ATOM   4471  CA  VAL B 218      15.328   2.372  12.287  1.00 10.00      B   
ATOM   4472  CB  VAL B 218      14.862   1.545  13.501  1.00 10.00      B   
ATOM   4473  CG1 VAL B 218      15.454   2.105  14.785  1.00 10.00      B   
ATOM   4474  CG2 VAL B 218      13.342   1.514  13.580  1.00 10.00      B   
ATOM   4475  C   VAL B 218      16.843   2.294  12.172  1.00 10.00      B   
ATOM   4476  O   VAL B 218      17.424   1.205  12.161  1.00 10.00      B   
ATOM   4477  N   GLU B 219      17.470   3.454  12.066  1.00 10.00      B   
ATOM   4478  HN  GLU B 219      16.945   4.282  12.068  1.00 10.00      B   
ATOM   4479  CA  GLU B 219      18.915   3.536  11.966  1.00 10.00      B   
ATOM   4480  CB  GLU B 219      19.326   4.517  10.863  1.00 10.00      B   
ATOM   4481  CG  GLU B 219      20.830   4.719  10.731  1.00 10.00      B   
ATOM   4482  CD  GLU B 219      21.232   6.174  10.855  1.00 10.00      B   
ATOM   4483  OE1 GLU B 219      20.878   6.966   9.957  1.00 10.00      B   
ATOM   4484  OE2 GLU B 219      21.898   6.536  11.854  1.00 10.00      B   
ATOM   4485  C   GLU B 219      19.481   3.983  13.304  1.00 10.00      B   
ATOM   4486  O   GLU B 219      19.113   5.035  13.818  1.00 10.00      B   
ATOM   4487  N   GLU B 220      20.359   3.178  13.870  1.00 10.00      B   
ATOM   4488  HN  GLU B 220      20.624   2.351  13.407  1.00 10.00      B   
ATOM   4489  CA  GLU B 220      20.960   3.495  15.152  1.00 10.00      B   
ATOM   4490  CB  GLU B 220      20.440   2.557  16.239  1.00 10.00      B   
ATOM   4491  CG  GLU B 220      18.931   2.419  16.322  1.00 10.00      B   
ATOM   4492  CD  GLU B 220      18.526   1.370  17.334  1.00 10.00      B   
ATOM   4493  OE1 GLU B 220      17.389   0.856  17.255  1.00 10.00      B   
ATOM   4494  OE2 GLU B 220      19.356   1.048  18.215  1.00 10.00      B   
ATOM   4495  C   GLU B 220      22.466   3.344  15.072  1.00 10.00      B   
ATOM   4496  O   GLU B 220      22.967   2.443  14.399  1.00 10.00      B   
ATOM   4497  N   ASP B 221      23.182   4.237  15.748  1.00 10.00      B   
ATOM   4498  HN  ASP B 221      22.712   4.947  16.239  1.00 10.00      B   
ATOM   4499  CA  ASP B 221      24.646   4.199  15.788  1.00 10.00      B   
ATOM   4500  CB  ASP B 221      25.158   2.906  16.447  1.00 10.00      B   
ATOM   4501  CG  ASP B 221      24.496   2.612  17.781  1.00 10.00      B   
ATOM   4502  OD1 ASP B 221      24.962   3.127  18.818  1.00 10.00      B   
ATOM   4503  OD2 ASP B 221      23.497   1.861  17.802  1.00 10.00      B   
ATOM   4504  C   ASP B 221      25.264   4.378  14.401  1.00 10.00      B   
ATOM   4505  O   ASP B 221      26.428   4.028  14.176  1.00 10.00      B   
ATOM   4506  N   GLY B 222      24.484   4.917  13.471  1.00 10.00      B   
ATOM   4507  HN  GLY B 222      23.560   5.159  13.697  1.00 10.00      B   
ATOM   4508  CA  GLY B 222      24.981   5.141  12.128  1.00 10.00      B   
ATOM   4509  C   GLY B 222      24.740   3.974  11.192  1.00 10.00      B   
ATOM   4510  O   GLY B 222      25.343   3.899  10.123  1.00 10.00      B   
ATOM   4511  N   GLN B 223      23.875   3.052  11.595  1.00 10.00      B   
ATOM   4512  HN  GLN B 223      23.437   3.150  12.469  1.00 10.00      B   
ATOM   4513  CA  GLN B 223      23.555   1.893  10.767  1.00 10.00      B   
ATOM   4514  CB  GLN B 223      24.568   0.757  10.959  1.00 10.00      B   
ATOM   4515  CG  GLN B 223      24.975   0.496  12.401  1.00 10.00      B   
ATOM   4516  CD  GLN B 223      26.019  -0.600  12.517  1.00 10.00      B   
ATOM   4517  OE1 GLN B 223      26.808  -0.828  11.596  1.00 10.00      B   
ATOM   4518  NE2 GLN B 223      26.037  -1.283  13.650  1.00 10.00      B   
ATOM   4519 HE21 GLN B 223      25.387  -1.049  14.346  1.00 10.00      B   
ATOM   4520 HE22 GLN B 223      26.696  -2.003  13.744  1.00 10.00      B   
ATOM   4521  C   GLN B 223      22.136   1.407  11.024  1.00 10.00      B   
ATOM   4522  O   GLN B 223      21.678   1.369  12.164  1.00 10.00      B   
ATOM   4523  N   LEU B 224      21.436   1.047   9.961  1.00 10.00      B   
ATOM   4524  HN  LEU B 224      21.850   1.098   9.076  1.00 10.00      B   
ATOM   4525  CA  LEU B 224      20.068   0.568  10.079  1.00 10.00      B   
ATOM   4526  CB  LEU B 224      19.380   0.528   8.711  1.00 10.00      B   
ATOM   4527  CG  LEU B 224      19.053   1.887   8.079  1.00 10.00      B   
ATOM   4528  CD1 LEU B 224      20.236   2.423   7.290  1.00 10.00      B   
ATOM   4529  CD2 LEU B 224      17.822   1.789   7.197  1.00 10.00      B   
ATOM   4530  C   LEU B 224      20.033  -0.803  10.745  1.00 10.00      B   
ATOM   4531  O   LEU B 224      20.823  -1.689  10.411  1.00 10.00      B   
ATOM   4532  N   LYS B 225      19.124  -0.969  11.694  1.00 10.00      B   
ATOM   4533  HN  LYS B 225      18.519  -0.225  11.914  1.00 10.00      B   
ATOM   4534  CA  LYS B 225      19.002  -2.227  12.416  1.00 10.00      B   
ATOM   4535  CB  LYS B 225      19.155  -2.001  13.924  1.00 10.00      B   
ATOM   4536  CG  LYS B 225      20.511  -1.462  14.349  1.00 10.00      B   
ATOM   4537  CD  LYS B 225      20.586  -1.301  15.858  1.00 10.00      B   
ATOM   4538  CE  LYS B 225      21.868  -0.605  16.280  1.00 10.00      B   
ATOM   4539  NZ  LYS B 225      21.867  -0.272  17.729  1.00 10.00      B   
ATOM   4540  HZ1 LYS B 225      22.584   0.463  17.927  1.00 10.00      B   
ATOM   4541  HZ2 LYS B 225      22.095  -1.117  18.292  1.00 10.00      B   
ATOM   4542  HZ3 LYS B 225      20.929   0.086  18.017  1.00 10.00      B   
ATOM   4543  C   LYS B 225      17.676  -2.919  12.125  1.00 10.00      B   
ATOM   4544  O   LYS B 225      17.645  -4.089  11.739  1.00 10.00      B   
ATOM   4545  N   SER B 226      16.583  -2.195  12.299  1.00 10.00      B   
ATOM   4546  HN  SER B 226      16.662  -1.260  12.577  1.00 10.00      B   
ATOM   4547  CA  SER B 226      15.265  -2.761  12.077  1.00 10.00      B   
ATOM   4548  CB  SER B 226      14.473  -2.783  13.389  1.00 10.00      B   
ATOM   4549  OG  SER B 226      13.399  -3.704  13.326  1.00 10.00      B   
ATOM   4550  HG  SER B 226      12.570  -3.241  13.501  1.00 10.00      B   
ATOM   4551  C   SER B 226      14.496  -1.994  11.008  1.00 10.00      B   
ATOM   4552  O   SER B 226      14.790  -0.829  10.725  1.00 10.00      B   
ATOM   4553  N   LEU B 227      13.517  -2.664  10.419  1.00 10.00      B   
ATOM   4554  HN  LEU B 227      13.348  -3.590  10.693  1.00 10.00      B   
ATOM   4555  CA  LEU B 227      12.676  -2.077   9.391  1.00 10.00      B   
ATOM   4556  CB  LEU B 227      13.047  -2.632   8.011  1.00 10.00      B   
ATOM   4557  CG  LEU B 227      12.053  -2.344   6.878  1.00 10.00      B   
ATOM   4558  CD1 LEU B 227      12.131  -0.891   6.437  1.00 10.00      B   
ATOM   4559  CD2 LEU B 227      12.284  -3.280   5.704  1.00 10.00      B   
ATOM   4560  C   LEU B 227      11.218  -2.385   9.696  1.00 10.00      B   
ATOM   4561  O   LEU B 227      10.781  -3.530   9.580  1.00 10.00      B   
ATOM   4562  N   THR B 228      10.478  -1.373  10.106  1.00 10.00      B   
ATOM   4563  HN  THR B 228      10.885  -0.484  10.196  1.00 10.00      B   
ATOM   4564  CA  THR B 228       9.071  -1.548  10.425  1.00 10.00      B   
ATOM   4565  CB  THR B 228       8.537  -0.354  11.233  1.00 10.00      B   
ATOM   4566  OG1 THR B 228       9.545   0.069  12.166  1.00 10.00      B   
ATOM   4567  HG1 THR B 228      10.193   0.621  11.708  1.00 10.00      B   
ATOM   4568  CG2 THR B 228       7.284  -0.750  11.997  1.00 10.00      B   
ATOM   4569  C   THR B 228       8.256  -1.724   9.146  1.00 10.00      B   
ATOM   4570  O   THR B 228       8.042  -0.769   8.395  1.00 10.00      B   
ATOM   4571  N   ILE B 229       7.830  -2.955   8.897  1.00 10.00      B   
ATOM   4572  HN  ILE B 229       8.045  -3.668   9.536  1.00 10.00      B   
ATOM   4573  CA  ILE B 229       7.056  -3.280   7.708  1.00 10.00      B   
ATOM   4574  CB  ILE B 229       7.425  -4.681   7.171  1.00 10.00      B   
ATOM   4575  CG1 ILE B 229       8.931  -4.770   6.913  1.00 10.00      B   
ATOM   4576  CG2 ILE B 229       6.648  -4.999   5.902  1.00 10.00      B   
ATOM   4577  CD1 ILE B 229       9.426  -6.172   6.636  1.00 10.00      B   
ATOM   4578  C   ILE B 229       5.558  -3.230   7.992  1.00 10.00      B   
ATOM   4579  O   ILE B 229       5.083  -3.815   8.964  1.00 10.00      B   
ATOM   4580  N   ASN B 230       4.827  -2.525   7.136  1.00 10.00      B   
ATOM   4581  HN  ASN B 230       5.272  -2.084   6.388  1.00 10.00      B   
ATOM   4582  CA  ASN B 230       3.379  -2.407   7.268  1.00 10.00      B   
ATOM   4583  CB  ASN B 230       2.866  -1.214   6.445  1.00 10.00      B   
ATOM   4584  CG  ASN B 230       1.406  -0.870   6.706  1.00 10.00      B   
ATOM   4585  OD1 ASN B 230       0.588  -1.736   7.009  1.00 10.00      B   
ATOM   4586  ND2 ASN B 230       1.070   0.406   6.588  1.00 10.00      B   
ATOM   4587 HD21 ASN B 230       1.767   1.049   6.345  1.00 10.00      B   
ATOM   4588 HD22 ASN B 230       0.132   0.654   6.749  1.00 10.00      B   
ATOM   4589  C   ASN B 230       2.733  -3.698   6.782  1.00 10.00      B   
ATOM   4590  O   ASN B 230       2.883  -4.072   5.619  1.00 10.00      B   
ATOM   4591  N   GLY B 231       2.032  -4.378   7.678  1.00 10.00      B   
ATOM   4592  HN  GLY B 231       1.938  -4.023   8.585  1.00 10.00      B   
ATOM   4593  CA  GLY B 231       1.401  -5.631   7.323  1.00 10.00      B   
ATOM   4594  C   GLY B 231       2.383  -6.772   7.459  1.00 10.00      B   
ATOM   4595  O   GLY B 231       2.307  -7.768   6.738  1.00 10.00      B   
ATOM   4596  N   LYS B 232       3.309  -6.616   8.401  1.00 10.00      B   
ATOM   4597  HN  LYS B 232       3.299  -5.796   8.941  1.00 10.00      B   
ATOM   4598  CA  LYS B 232       4.345  -7.611   8.658  1.00 10.00      B   
ATOM   4599  CB  LYS B 232       5.259  -7.132   9.791  1.00 10.00      B   
ATOM   4600  CG  LYS B 232       6.656  -7.733   9.766  1.00 10.00      B   
ATOM   4601  CD  LYS B 232       7.502  -7.218  10.921  1.00 10.00      B   
ATOM   4602  CE  LYS B 232       8.930  -7.738  10.839  1.00 10.00      B   
ATOM   4603  NZ  LYS B 232       9.719  -7.399  12.054  1.00 10.00      B   
ATOM   4604  HZ1 LYS B 232       9.285  -7.832  12.894  1.00 10.00      B   
ATOM   4605  HZ2 LYS B 232       9.751  -6.370  12.188  1.00 10.00      B   
ATOM   4606  HZ3 LYS B 232      10.691  -7.756  11.959  1.00 10.00      B   
ATOM   4607  C   LYS B 232       3.745  -8.970   9.008  1.00 10.00      B   
ATOM   4608  O   LYS B 232       4.329 -10.008   8.701  1.00 10.00      B   
ATOM   4609  N   GLU B 233       2.577  -8.952   9.644  1.00 10.00      B   
ATOM   4610  HN  GLU B 233       2.169  -8.089   9.856  1.00 10.00      B   
ATOM   4611  CA  GLU B 233       1.887 -10.178  10.038  1.00 10.00      B   
ATOM   4612  CB  GLU B 233       0.583  -9.840  10.768  1.00 10.00      B   
ATOM   4613  CG  GLU B 233      -0.215 -11.049  11.234  1.00 10.00      B   
ATOM   4614  CD  GLU B 233      -1.654 -11.011  10.757  1.00 10.00      B   
ATOM   4615  OE1 GLU B 233      -2.154  -9.905  10.456  1.00 10.00      B   
ATOM   4616  OE2 GLU B 233      -2.286 -12.086  10.681  1.00 10.00      B   
ATOM   4617  C   GLU B 233       1.606 -11.068   8.827  1.00 10.00      B   
ATOM   4618  O   GLU B 233       1.803 -12.282   8.877  1.00 10.00      B   
ATOM   4619  N   GLN B 234       1.166 -10.454   7.735  1.00 10.00      B   
ATOM   4620  HN  GLN B 234       1.034  -9.481   7.751  1.00 10.00      B   
ATOM   4621  CA  GLN B 234       0.863 -11.190   6.516  1.00 10.00      B   
ATOM   4622  CB  GLN B 234       0.189 -10.282   5.488  1.00 10.00      B   
ATOM   4623  CG  GLN B 234      -0.873 -10.975   4.648  1.00 10.00      B   
ATOM   4624  CD  GLN B 234      -1.678 -10.003   3.807  1.00 10.00      B   
ATOM   4625  OE1 GLN B 234      -1.840  -8.838   4.165  1.00 10.00      B   
ATOM   4626  NE2 GLN B 234      -2.200 -10.479   2.688  1.00 10.00      B   
ATOM   4627 HE21 GLN B 234      -2.044 -11.424   2.463  1.00 10.00      B   
ATOM   4628 HE22 GLN B 234      -2.723  -9.874   2.129  1.00 10.00      B   
ATOM   4629  C   GLN B 234       2.130 -11.810   5.937  1.00 10.00      B   
ATOM   4630  O   GLN B 234       2.120 -12.956   5.486  1.00 10.00      B   
ATOM   4631  N   LEU B 235       3.224 -11.055   5.971  1.00 10.00      B   
ATOM   4632  HN  LEU B 235       3.168 -10.150   6.348  1.00 10.00      B   
ATOM   4633  CA  LEU B 235       4.501 -11.540   5.461  1.00 10.00      B   
ATOM   4634  CB  LEU B 235       5.537 -10.413   5.400  1.00 10.00      B   
ATOM   4635  CG  LEU B 235       5.308  -9.341   4.332  1.00 10.00      B   
ATOM   4636  CD1 LEU B 235       6.436  -8.322   4.346  1.00 10.00      B   
ATOM   4637  CD2 LEU B 235       5.170  -9.972   2.955  1.00 10.00      B   
ATOM   4638  C   LEU B 235       5.016 -12.692   6.320  1.00 10.00      B   
ATOM   4639  O   LEU B 235       5.612 -13.642   5.813  1.00 10.00      B   
ATOM   4640  N   LEU B 236       4.767 -12.607   7.623  1.00 10.00      B   
ATOM   4641  HN  LEU B 236       4.296 -11.819   7.972  1.00 10.00      B   
ATOM   4642  CA  LEU B 236       5.186 -13.651   8.550  1.00 10.00      B   
ATOM   4643  CB  LEU B 236       4.915 -13.233   9.997  1.00 10.00      B   
ATOM   4644  CG  LEU B 236       5.778 -12.097  10.548  1.00 10.00      B   
ATOM   4645  CD1 LEU B 236       5.302 -11.688  11.930  1.00 10.00      B   
ATOM   4646  CD2 LEU B 236       7.244 -12.501  10.584  1.00 10.00      B   
ATOM   4647  C   LEU B 236       4.458 -14.950   8.233  1.00 10.00      B   
ATOM   4648  O   LEU B 236       5.001 -16.039   8.405  1.00 10.00      B   
ATOM   4649  N   ARG B 237       3.229 -14.822   7.746  1.00 10.00      B   
ATOM   4650  HN  ARG B 237       2.854 -13.921   7.631  1.00 10.00      B   
ATOM   4651  CA  ARG B 237       2.422 -15.983   7.386  1.00 10.00      B   
ATOM   4652  CB  ARG B 237       0.972 -15.579   7.119  1.00 10.00      B   
ATOM   4653  CG  ARG B 237       0.229 -15.100   8.353  1.00 10.00      B   
ATOM   4654  CD  ARG B 237      -1.243 -14.869   8.053  1.00 10.00      B   
ATOM   4655  NE  ARG B 237      -1.972 -14.395   9.229  1.00 10.00      B   
ATOM   4656  HE  ARG B 237      -1.890 -13.434   9.460  1.00 10.00      B   
ATOM   4657  CZ  ARG B 237      -2.738 -15.165   9.998  1.00 10.00      B   
ATOM   4658  NH1 ARG B 237      -2.861 -16.464   9.745  1.00 10.00      B   
ATOM   4659 HH11 ARG B 237      -3.465 -17.062  10.354  1.00 10.00      B   
ATOM   4660 HH12 ARG B 237      -2.356 -16.891   8.944  1.00 10.00      B   
ATOM   4661  NH2 ARG B 237      -3.369 -14.630  11.032  1.00 10.00      B   
ATOM   4662 HH21 ARG B 237      -3.257 -13.605  11.236  1.00 10.00      B   
ATOM   4663 HH22 ARG B 237      -3.982 -15.218  11.639  1.00 10.00      B   
ATOM   4664  C   ARG B 237       3.011 -16.706   6.178  1.00 10.00      B   
ATOM   4665  O   ARG B 237       2.743 -17.886   5.963  1.00 10.00      B   
ATOM   4666  N   LEU B 238       3.803 -15.987   5.391  1.00 10.00      B   
ATOM   4667  HN  LEU B 238       3.961 -15.042   5.603  1.00 10.00      B   
ATOM   4668  CA  LEU B 238       4.448 -16.566   4.221  1.00 10.00      B   
ATOM   4669  CB  LEU B 238       4.729 -15.484   3.173  1.00 10.00      B   
ATOM   4670  CG  LEU B 238       3.510 -14.714   2.653  1.00 10.00      B   
ATOM   4671  CD1 LEU B 238       3.942 -13.601   1.711  1.00 10.00      B   
ATOM   4672  CD2 LEU B 238       2.530 -15.653   1.965  1.00 10.00      B   
ATOM   4673  C   LEU B 238       5.748 -17.234   4.648  1.00 10.00      B   
ATOM   4674  O   LEU B 238       6.099 -18.312   4.171  1.00 10.00      B   
ATOM   4675  N   ASP B 239       6.448 -16.582   5.573  1.00 10.00      B   
ATOM   4676  HN  ASP B 239       6.111 -15.719   5.899  1.00 10.00      B   
ATOM   4677  CA  ASP B 239       7.705 -17.097   6.105  1.00 10.00      B   
ATOM   4678  CB  ASP B 239       8.317 -16.072   7.064  1.00 10.00      B   
ATOM   4679  CG  ASP B 239       9.655 -16.507   7.624  1.00 10.00      B   
ATOM   4680  OD1 ASP B 239       9.704 -16.969   8.785  1.00 10.00      B   
ATOM   4681  OD2 ASP B 239      10.671 -16.364   6.918  1.00 10.00      B   
ATOM   4682  C   ASP B 239       7.460 -18.410   6.839  1.00 10.00      B   
ATOM   4683  O   ASP B 239       8.259 -19.343   6.766  1.00 10.00      B   
ATOM   4684  N   ASN B 240       6.338 -18.474   7.538  1.00 10.00      B   
ATOM   4685  HN  ASN B 240       5.745 -17.690   7.559  1.00 10.00      B   
ATOM   4686  CA  ASN B 240       5.964 -19.667   8.284  1.00 10.00      B   
ATOM   4687  CB  ASN B 240       5.635 -19.303   9.734  1.00 10.00      B   
ATOM   4688  CG  ASN B 240       6.222 -20.281  10.733  1.00 10.00      B   
ATOM   4689  OD1 ASN B 240       6.384 -21.468  10.444  1.00 10.00      B   
ATOM   4690  ND2 ASN B 240       6.552 -19.789  11.914  1.00 10.00      B   
ATOM   4691 HD21 ASN B 240       6.403 -18.828  12.074  1.00 10.00      B   
ATOM   4692 HD22 ASN B 240       6.935 -20.397  12.582  1.00 10.00      B   
ATOM   4693  C   ASN B 240       4.771 -20.351   7.621  1.00 10.00      B   
ATOM   4694  O   ASN B 240       3.887 -20.892   8.292  1.00 10.00      B   
ATOM   4695  N   LYS B 241       4.750 -20.305   6.295  1.00 10.00      B   
ATOM   4696  HN  LYS B 241       5.480 -19.850   5.824  1.00 10.00      B   
ATOM   4697  CB  LYS B 241       3.740 -20.399   4.069  1.00 10.00      B   
ATOM   4698  CG  LYS B 241       2.577 -20.818   3.183  1.00 10.00      B   
ATOM   4699  CD  LYS B 241       2.456 -19.891   1.983  1.00 10.00      B   
ATOM   4700  CE  LYS B 241       2.253 -20.659   0.687  1.00 10.00      B   
ATOM   4701  NZ  LYS B 241       2.290 -19.751  -0.490  1.00 10.00      B   
ATOM   4702  HZ1 LYS B 241       2.303 -20.305  -1.380  1.00 10.00      B   
ATOM   4703  HZ2 LYS B 241       3.150 -19.151  -0.454  1.00 10.00      B   
ATOM   4704  HZ3 LYS B 241       1.458 -19.136  -0.494  1.00 10.00      B   
ATOM   4705  CA  LYS B 241       3.681 -20.911   5.513  1.00 10.00      B   
ATOM   4706  C   LYS B 241       3.802 -22.427   5.543  1.00 10.00      B   
ATOM   4707  O   LYS B 241       4.911 -22.937   5.266  1.00 10.00      B   
ATOM   4708  OXT LYS B 241       2.798 -23.100   5.852  1.00 10.00      B   
END
